# Supplementary material for: OSH45, a homeobox transcription factor, coordinates low-phosphate adaptation in rice
Source: Front Plant Sci. 2025 Aug 28;16:1654599. doi: 10.3389/fpls.2025.1654599 (PMC12423420; doi:10.3389/fpls.2025.1654599)
Supplement: Supplementary file 2 [file Table1.xlsx]

## Sheet: HP OSH45-OE VS HP NIP
Dataset S1.The expression values for DEGs
gene_id	gene_name	transcript_id	GO	KEGG	KO_ENTRY	EC	Description	trans_type	FPKM.HP_OSH45-OE_R1	FPKM.HP_OSH45-OE_R2	FPKM.HP_OSH45-OE_R3	HP_NIP_R1	HP_NIP_R2	HP_NIP_R3	pval	qval	fc	log2(fc)	regulation	significant
Os03g0426350	Os03g0426350	Os03t0426350-00					Conserved hypothetical protein	protein_coding	29.7471	29.0567	33.9412	0.694281	0.59197	0.887042	8.78916e-171	2.91194e-166	42.6748	5.41531	up	yes
Os02g0772100	Os02g0772100	Os02t0772100-01					Conserved hypothetical protein	protein_coding	192.676	203.029	173.932	0.252827	0.377746	0.158564	9.10355e-168	1.50805e-163	721.848	9.49555	up	yes
Os01g0392600	Os01g0392600	Os01t0392600-01;Os01t0392600-02	GO:0016020(membrane);GO:0016021(integral component of membrane);GO:0016021(integral component of membrane)				Conserved hypothetical protein	protein_coding	233.716	276.035	275.69	30.7268	32.7492	30.702	5.98535e-150	6.61002e-146	8.33996	3.06004	up	yes
Os05g0503000	Os05g0503000	Os05t0503000-01	GO:0000139(Golgi membrane);GO:0005794(Golgi apparatus);GO:0005886(plasma membrane);GO:0015031(protein transport);GO:0016020(membrane);GO:0016021(integral component of membrane);GO:0030658(transport vesicle membrane);GO:0031410(cytoplasmic vesicle);GO:0032588(trans-Golgi network membrane);GO:0055038(recycling endosome membrane);GO:0110165(cellular anatomical entity)				Similar to Secretory carrier membrane protein	protein_coding	8.08513	6.93033	8.8753	138.385	174.81	177.973	1.22932e-145	1.01821e-141	0.0486407	-4.36169	down	yes
Os07g0442800	Os07g0442800	Os07t0442800-01					Conserved hypothetical protein	protein_coding	86.8588	85.2365	70.2003	0.0598472	0.0209181	0.0421407	1.35023e-129	8.9469e-126	1971.39	10.945	up	yes
Os07g0511400	Os07g0511400	Os07t0511400-01					Hypothetical protein	protein_coding	48.2849	46.077	66.9908	0	0.0279447	0.0389264	5.11121e-103	2.82233e-99	2412.89	11.2365	up	yes
Os04g0115200	Os04g0115200	Os04t0115200-01					Conserved hypothetical protein	protein_coding	28.32	27.8037	19.5182	0.0221178	0.116169	0.046931	2.64207e-87	1.25049e-83	408.395	8.67382	up	yes
Os07g0153150	Os07g0153150	Os07t0153150-01;Os07t0153150-02	GO:0032196(transposition);GO:0032196(transposition)				Conserved hypothetical protein	protein_coding	70.883	69.7142	81.4093	1.13428	2.92233	1.93281	2.47368e-79	1.02444e-75	37.0665	5.21204	up	yes
Os03g0115800	Os03g0115800	Os03t0115800-02;Os03t0115800-01					Conserved hypothetical protein	protein_coding	456.337	385.645	439.77	0.0816056	0	0	1.1127e-77	4.0961e-74	15706.7	13.9391	up	yes
Os01g0846300	OsPP15	Os01t0846300-01;Os01t0846300-02	GO:0004721(phosphoprotein phosphatase activity);GO:0004722(protein serine/threonine phosphatase activity);GO:0005634(nucleus);GO:0005829(cytosol);GO:0016020(membrane);GO:0016021(integral component of membrane);GO:0016787(hydrolase activity);GO:0016791(phosphatase activity);GO:0017018(myosin phosphatase activity);GO:0043169(cation binding);GO:0046872(metal ion binding);GO:0046872(metal ion binding)	04016(MAPK signaling pathway - plant);04075(Plant hormone signal transduction);04075(Plant hormone signal transduction)	K14497	EC:3.1.3.16	Similar to Protein phosphatase 2C	protein_coding	400.613	376.948	419.441	123.132	124.218	125.758	4.18993e-72	1.38817e-68	3.20819	1.68176	up	yes
Os02g0265300	Os02g0265300	Os02t0265300-01	GO:0016021(integral component of membrane)				Protein of unknown function DUF3778 domain containing protein	protein_coding	27.5557	30.3835	24.5501	0.58726	0.251607	0.117284	1.7842e-60	5.37384e-57	86.2723	6.43083	up	yes
Os07g0122000	Os07g0122000	Os07t0122000-01					Protein of unknown function DUF1719, Oryza sativa family protein	protein_coding	55.2436	67.0333	61.6743	1.8323	3.13336	4.33744	8.77793e-58	2.42351e-54	19.7731	4.30547	up	yes
Os04g0617600	Os04g0617600	Os04t0617600-01	GO:0005524(ATP binding);GO:0005778(peroxisomal membrane);GO:0005829(cytosol);GO:0006625(protein targeting to peroxisome);GO:0006635(fatty acid beta-oxidation);GO:0007031(peroxisome organization);GO:0016558(protein import into peroxisome matrix);GO:0016887(ATP hydrolysis activity)	04146(Peroxisome)			Similar to Cdc48 cell division control protein 48, AAA family	protein_coding	233.348	232.145	203.595	54.2193	49.5331	49.2977	5.92831e-56	1.51085e-52	4.37169	2.12819	up	yes
Os06g0707350	Os06g0707350	Os06t0707350-00	GO:0006952(defense response)				Similar to NBS-LRR disease resistance protein homologue	protein_coding	12.8811	10.4265	10.5184	0.447497	0.23522	0.552154	9.32159e-52	2.20595e-48	27.3924	4.7757	up	yes
Os01g0609300	OsPDR9	Os01t0609300-01;Os01t0609300-02	GO:0000166(nucleotide binding);GO:0005524(ATP binding);GO:0016020(membrane);GO:0016021(integral component of membrane);GO:0016887(ATP hydrolysis activity);GO:0055085(transmembrane transport);GO:0140359(ABC-type transporter activity);GO:0140359(ABC-type transporter activity)				Similar to Pleiotropic drug resistance protein 3	protein_coding	12.8147	18.6315	15.343	1.95865	2.3278	1.99049	1.1819e-49	2.61049e-46	7.45415	2.89804	up	yes
Os10g0567900	Os10g0567900	Os10t0567900-01					Similar to F-box protein interaction domain containing protein, expressed	protein_coding	25.3057	26.5038	25.9634	4.89468	4.46523	5.92934	1.53431e-48	3.17708e-45	5.08677	2.34675	up	yes
Os05g0503100	Os05g0503100	Os05t0503100-00					Hypothetical conserved gene	protein_coding	28.6969	22.913	31.6863	3.06724	3.62396	4.47171	3.90558e-48	7.61153e-45	7.46187	2.89954	up	yes
Os09g0325700	PP2C1	Os09t0325700-01	GO:0004721(phosphoprotein phosphatase activity);GO:0004722(protein serine/threonine phosphatase activity);GO:0005634(nucleus);GO:0005829(cytosol);GO:0016787(hydrolase activity);GO:0016791(phosphatase activity);GO:0017018(myosin phosphatase activity);GO:0043169(cation binding);GO:0046872(metal ion binding)	04016(MAPK signaling pathway - plant);04075(Plant hormone signal transduction)	K14497	EC:3.1.3.16	Protein phosphatase 2C, Abiotic stress response, Early panicle developmen	protein_coding	22.7069	17.71	24.9625	3.49628	2.70526	2.43443	9.86227e-45	1.81526e-41	7.5706	2.92041	up	yes
Os11g0282700	Os11g0282700	Os11t0282700-01					Homeodomain-like containing protein	protein_coding	10.3233	9.72809	7.94598	0.187036	0.113062	0	3.9656e-43	6.91496e-40	93.2938	6.54371	up	yes
Os01g0293000	OsSAMS3	Os01t0293000-01	GO:0000166(nucleotide binding);GO:0004478(methionine adenosyltransferase activity);GO:0005524(ATP binding);GO:0005737(cytoplasm);GO:0005829(cytosol);GO:0006556(S-adenosylmethionine biosynthetic process);GO:0006730(one-carbon metabolic process);GO:0016740(transferase activity);GO:0046872(metal ion binding)	00270(Cysteine and methionine metabolism);01100(Metabolic pathways);01110(Biosynthesis of secondary metabolites);01230(Biosynthesis of amino acids);01240(Biosynthesis of cofactors)	K00789	EC:2.5.1.6	S-adenosyl-l-methionine synthetase, Histone H3K4me3 and DNA methylation, Regulation of gene expression related to flowerin	protein_coding	19.4476	12.7968	35.1697	0.260959	0.0942729	0.135114	8.82613e-42	1.46209e-38	137.483	7.10311	up	yes
Os07g0154100	OSNCED3	Os07t0154100-01	GO:0009507(chloroplast);GO:0009536(plastid);GO:0009570(chloroplast stroma);GO:0009688(abscisic acid biosynthetic process);GO:0010436(carotenoid dioxygenase activity);GO:0016121(carotene catabolic process);GO:0016491(oxidoreductase activity);GO:0016702(oxidoreductase activity, acting on single donors with incorporation of molecular oxygen, incorporation of two atoms of oxygen);GO:0045549(9-cis-epo…				Similar to Viviparous-14	protein_coding	3.99073	6.66718	6.2045	0.0687503	0.0385338	0	1.5583e-41	2.45847e-38	157.175	7.29623	up	yes
Os08g0496700	Os08g0496700	Os08t0496700-00					Myb/SANT-like domain domain containing protein	protein_coding	24.8651	28.5008	27.1801	0	0.406748	0.661957	8.40939e-37	1.26642e-33	75.3679	6.23588	up	yes
Os07g0580700	Os07g0580700	Os07t0580700-01	GO:0016020(membrane);GO:0016021(integral component of membrane)				Integrin alpha chain, C-terminal cytoplasmic region, conserved site domain containing protein	protein_coding	1.6667	1.42524	2.24212	0.0207844	0.03977	0.0243217	3.07714e-36	4.43255e-33	62.8451	5.97373	up	yes
Os06g0103900	Os06g0103900	Os06t0103900-01	GO:0005768(endosome);GO:0005794(Golgi apparatus);GO:0005802(trans-Golgi network);GO:0008168(methyltransferase activity);GO:0016021(integral component of membrane)				Protein of unknown function DUF248, methyltransferase putative family protein	protein_coding	78.6999	73.779	68.5522	22.5547	25.2543	23.6564	5.49359e-36	7.58367e-33	3.09285	1.62894	up	yes
Os02g0677300	OsDREB1G	Os02t0677300-02	GO:0003677(DNA binding);GO:0003700(DNA-binding transcription factor activity);GO:0005634(nucleus);GO:0006355(regulation of DNA-templated transcription)				Similar to CRT/DRE binding factor 1	protein_coding	4.74203	8.31141	7.04538	0	0.113545	0.0630733	3.34617e-35	4.43447e-32	113.798	6.83033	up	yes
Os01g0817633	Os01g0817633	Os01t0817633-01					Hypothetical gene	protein_coding	11.0663	14.2261	14.5293	2.92879	2.6029	2.51807	1.39161e-34	1.77329e-31	4.94694	2.30654	up	yes
Os08g0292900	OSH42	Os08t0292900-01	GO:0003677(DNA binding);GO:0005634(nucleus);GO:0006355(regulation of DNA-templated transcription)				Similar to Isoform 2 of Homeobox protein knotted-1-like 13	protein_coding	332.61	408.75	341.275	99.9527	84.323	73.8013	2.67928e-33	3.28767e-30	4.19501	2.06867	up	yes
Os03g0223301	Os03g0223301	Os03t0223301-01					Hypothetical gene	protein_coding	50.6177	59.7845	67.5572	0	0	0	9.57054e-32	1.13243e-28	593198	19.1782	up	yes
Os08g0100300	Os08g0100300	Os08t0100300-01					Non-protein coding transcript	nontranslating_CDS	0.954996	0.719447	0.988001	8.03191	8.77513	13.7253	2.78628e-31	3.18318e-28	0.0872008	-3.51951	down	yes
Os09g0455300	OsbHLH120	Os09t0455300-01	GO:0003700(DNA-binding transcription factor activity);GO:0005634(nucleus);GO:0006355(regulation of DNA-templated transcription);GO:0046983(protein dimerization activity)				Similar to INDEHISCENT protein	protein_coding	5.51889	5.83869	5.41683	1.29106	1.31339	1.36495	1.10735e-30	1.22292e-27	4.22594	2.07927	up	yes
Os03g0268600	OsPP2C30	Os03t0268600-01	GO:0004721(phosphoprotein phosphatase activity);GO:0004722(protein serine/threonine phosphatase activity);GO:0005515(protein binding);GO:0005634(nucleus);GO:0005829(cytosol);GO:0009738(abscisic acid-activated signaling pathway);GO:0009845(seed germination);GO:0016787(hydrolase activity);GO:0016791(phosphatase activity);GO:0017018(myosin phosphatase activity);GO:0043169(cation binding);GO:0046872(…	04016(MAPK signaling pathway - plant);04075(Plant hormone signal transduction)	K14497	EC:3.1.3.16	Similar to Protein phosphatase type 2C	protein_coding	7.76294	7.68325	11.6961	0.964515	1.1749	1.30238	7.63015e-30	8.15466e-27	7.88609	2.97931	up	yes
Os08g0178900	Os08g0178900	Os08t0178900-00	GO:0003677(DNA binding)				Homeodomain-like domain containing protein	protein_coding	13.2863	13.0925	11.0957	0	0.0114097	0	2.98038e-29	3.08571e-26	3284.44	11.6814	up	yes
Os09g0378700	OsPUB6	Os09t0378700-00	GO:0004842(ubiquitin-protein transferase activity);GO:0005515(protein binding);GO:0005634(nucleus);GO:0005737(cytoplasm);GO:0016567(protein ubiquitination)				Similar to ubiquitin-protein ligase	protein_coding	8.41544	7.33459	5.85187	0.220983	0.10096	0.256432	3.27821e-29	3.29122e-26	37.3493	5.22301	up	yes
Os02g0129000	Os02g0129000	Os02t0129000-00					Hypothetical conserved gene	protein_coding	346.431	142.81	374.513	0	0	0.193823	3.81947e-29	3.72185e-26	4456.42	12.1217	up	yes
Os04g0203600	Os04g0203600	Os04t0203600-00	GO:0008194(UDP-glycosyltransferase activity);GO:0016740(transferase activity);GO:0043231(intracellular membrane-bounded organelle);GO:0080043(quercetin 3-O-glucosyltransferase activity);GO:0080044(quercetin 7-O-glucosyltransferase activity)				Similar to cDNA clone:002-100-D12, full insert sequence	protein_coding	2.7334	3.59641	2.49435	0.0841578	0.147891	0.104268	4.96936e-29	4.70399e-26	26.2377	4.71357	up	yes
Os01g0339500	ONAC030	Os01t0339500-01					Similar to No apical meristem protein	protein_coding	2.89678	3.46519	2.71545	24.2286	18.4734	28.5598	9.55993e-29	8.79806e-26	0.127381	-2.97277	down	yes
Os07g0526400	OsPKS15	Os07t0526400-01	GO:0009058(biosynthetic process);GO:0009813(flavonoid biosynthetic process);GO:0016740(transferase activity);GO:0016746(acyltransferase activity);GO:0016747(acyltransferase activity, transferring groups other than amino-acyl groups);GO:0030639(polyketide biosynthetic process)				Polyketide synthase, type III domain containing protein	protein_coding	2.11632	2.1346	2.39573	0.309228	0.395902	0.302399	2.57043e-27	2.30165e-24	6.59699	2.72181	up	yes
Os04g0301500	OsbHLH006	Os04t0301500-01	GO:0000976(transcription cis-regulatory region binding);GO:0003677(DNA binding);GO:0003700(DNA-binding transcription factor activity);GO:0005515(protein binding);GO:0005634(nucleus);GO:0005737(cytoplasm);GO:0006355(regulation of DNA-templated transcription);GO:0009867(jasmonic acid mediated signaling pathway);GO:0042803(protein homodimerization activity);GO:0046983(protein dimerization activity);…				Helix-loop-helix DNA-binding domain containing protein	protein_coding	2.82517	12.3582	13.8413	0.153431	0.205351	0.221074	4.00529e-27	3.49209e-24	50.0548	5.64544	up	yes
Os05g0475550	Os05g0475550	Os05t0475550-00					Non-protein coding transcript	nontranslating_CDS	6.85298	6.5577	7.52413	0	0	0.0345248	4.02941e-26	3.42304e-23	606.37	9.24406	up	yes
Os02g0756800	Os02g0756800	Os02t0756800-01	GO:0005615(extracellular space)				Phosphate-induced protein 1 conserved region family protein	protein_coding	25.8323	39.2507	27.0192	3.36895	5.82928	4.4228	4.7994e-26	3.97522e-23	6.76177	2.7574	up	yes
Os02g0789700	Os02g0789700	Os02t0789700-01	GO:0003676(nucleic acid binding);GO:0003729(mRNA binding);GO:0005634(nucleus);GO:0043484(regulation of RNA splicing)				Nucleotide-binding, alpha-beta plait domain containing protein	protein_coding	5.18284	3.84962	5.46746	0	0	0.0462168	1.08394e-25	8.75907e-23	313.737	8.29341	up	yes
Os11g0629400	Os11g0629400	Os11t0629400-01	GO:0005874(microtubule);GO:0010005(cortical microtubule, transverse to long axis);GO:0043622(cortical microtubule organization)				Similar to Nitrilase associated protein-like	protein_coding	6.9754	6.49515	7.34812	17.9022	19.6299	21.7818	1.67284e-25	1.31959e-22	0.350991	-1.51049	down	yes
Os04g0461300	OsMADS61	Os04t0461300-01	GO:0000977(RNA polymerase II transcription regulatory region sequence-specific DNA binding);GO:0000978(RNA polymerase II cis-regulatory region sequence-specific DNA binding);GO:0000981(DNA-binding transcription factor activity, RNA polymerase II-specific);GO:0003677(DNA binding);GO:0005634(nucleus);GO:0006357(regulation of transcription by RNA polymerase II);GO:0045944(positive regulation of tran…				Similar to MIKC-type MADS-box transcription factor WM30	protein_coding	7.96056	10.2729	12.0502	2.24944	1.62846	1.63881	1.79797e-25	1.38532e-22	5.48945	2.45666	up	yes
Os02g0522300	Os02g0522300	Os02t0522300-01;Os02t0522300-03;Os02t0522300-02					Conserved hypothetical protein	protein_coding	334.745	345.215	360.677	167.051	177.846	157.547	2.04648e-25	1.54095e-22	2.07115	1.05043	up	yes
Os04g0583900	LHY	Os04t0583900-01	GO:0003677(DNA binding);GO:0005634(nucleus)				Similar to LHY protein	protein_coding	21.1761	18.5832	24.6479	7.7114	7.6525	6.36344	2.53601e-25	1.86713e-22	2.96434	1.56771	up	yes
Os02g0703600	OsABA8OX1	Os02t0703600-01	GO:0004497(monooxygenase activity);GO:0005506(iron ion binding);GO:0009687(abscisic acid metabolic process);GO:0016021(integral component of membrane);GO:0016125(sterol metabolic process);GO:0016705(oxidoreductase activity, acting on paired donors, with incorporation or reduction of molecular oxygen);GO:0020037(heme binding);GO:0055114(obsolete oxidation-reduction process)				Similar to Abscisic acid 8'-hydroxylase 1	protein_coding	36.7195	40.8658	36.6946	15.0448	16.2006	14.4039	3.98594e-25	2.87083e-22	2.50343	1.32391	up	yes
Os04g0223500	Os04g0223500	Os04t0223500-01;Os04t0223500-02	GO:0004497(monooxygenase activity);GO:0004499(N,N-dimethylaniline monooxygenase activity);GO:0016491(oxidoreductase activity);GO:0050660(flavin adenine dinucleotide binding);GO:0050661(NADP binding);GO:0050661(NADP binding)		K00485	EC:1.14.13.8	Dimethylaniline monooxygenase, N-oxide-forming domain containing protein	protein_coding	28.4134	21.8554	30.205	4.8564	4.26224	2.70295	7.61559e-25	5.36834e-22	6.80735	2.76709	up	yes
Os08g0517100	Os08g0517100	Os08t0517100-01					Similar to ASYMMETRIC LEAVES2 protein (LOB domain protein 36)	protein_coding	3.56468	4.63464	4.11681	0.242947	0.194488	0.469805	1.03388e-24	7.13617e-22	13.5754	3.76292	up	yes
Os07g0110000	Os07g0110000	Os07t0110000-01;Os07t0110000-02	GO:0016020(membrane);GO:0016021(integral component of membrane);GO:0016021(integral component of membrane)				Conserved hypothetical protein	protein_coding	46.7968	41.8998	37.7203	13.6428	10.949	14.6203	1.41801e-24	9.5878e-22	3.22392	1.68882	up	yes
Os04g0677000	Os04g0677000	Os04t0677000-01					Protein of unknown function DUF1677, Oryza sativa family protein	protein_coding	9.7343	10.1473	10.2404	2.00143	2.4948	2.91903	1.60927e-24	1.06633e-21	4.06217	2.02225	up	yes
Os02g0181300	WRKY71	Os02t0181300-01	GO:0002237(response to molecule of bacterial origin);GO:0002238(response to molecule of fungal origin);GO:0003677(DNA binding);GO:0003700(DNA-binding transcription factor activity);GO:0005515(protein binding);GO:0005634(nucleus);GO:0006355(regulation of DNA-templated transcription);GO:0006952(defense response);GO:0009409(response to cold);GO:0009414(response to water deprivation);GO:0009611(respo…				WRKY transcription factor, Defense respons	protein_coding	396.44	797.02	710.59	110.619	121.725	122.975	2.10895e-24	1.37003e-21	5.3587	2.42188	up	yes
Os03g0861200	Os03g0861200	Os03t0861200-01	GO:0016020(membrane);GO:0016021(integral component of membrane)				Hypothetical protein	protein_coding	7.52973	9.53359	8.84167	0.756831	1.35599	1.53497	3.40745e-24	2.171e-21	7.10154	2.82813	up	yes
Os11g0195500	PAD4	Os11t0195500-01	GO:0001666(response to hypoxia);GO:0002213(defense response to insect);GO:0005634(nucleus);GO:0005737(cytoplasm);GO:0006629(lipid metabolic process);GO:0009625(response to insect);GO:0009862(systemic acquired resistance, salicylic acid mediated signaling pathway);GO:0010105(negative regulation of ethylene-activated signaling pathway);GO:0010150(leaf senescence);GO:0010225(response to UV-C);GO:001…				Hypothetical conserved gene	protein_coding	188.819	258.863	247.201	76.0623	68.4373	56.8335	8.46251e-24	5.29002e-21	3.45141	1.78719	up	yes
Os05g0135500	prx71	Os05t0135500-01	GO:0004601(peroxidase activity);GO:0005576(extracellular region);GO:0006979(response to oxidative stress);GO:0009505(plant-type cell wall);GO:0009506(plasmodesma);GO:0016491(oxidoreductase activity);GO:0020037(heme binding);GO:0042744(hydrogen peroxide catabolic process);GO:0046872(metal ion binding);GO:0098869(cellular oxidant detoxification)	00940(Phenylpropanoid biosynthesis);01100(Metabolic pathways);01110(Biosynthesis of secondary metabolites)	K00430	EC:1.11.1.7	Haem peroxidase family protein	protein_coding	22.066	22.2184	33.0964	95.5302	102.889	106.809	1.89915e-23	1.1652e-20	0.253517	-1.97984	down	yes
Os03g0629800	Os03g0629800	Os03t0629800-01					Conserved hypothetical protein	protein_coding	8.51927	7.76633	13.2465	0	0	0	1.99559e-23	1.20211e-20	98440.2	16.587	up	yes
Os05g0537100	OsWRKY7	Os05t0537100-00	GO:0003677(DNA binding);GO:0003700(DNA-binding transcription factor activity);GO:0005634(nucleus);GO:0006355(regulation of DNA-templated transcription);GO:0043565(sequence-specific DNA binding);GO:0050896(response to stimulus)				WRKY transcription factor 10	protein_coding	72.492	106.215	105.293	28.2849	27.6836	27.4103	2.5382e-23	1.50166e-20	3.40615	1.76814	up	yes
Os03g0105500	Os03g0105500	Os03t0105500-01					Conserved hypothetical protein	protein_coding	13.8137	14.767	19.1759	0.522337	0.182484	0	3.72494e-23	2.1651e-20	67.7571	6.0823	up	yes
Os08g0367300	Os08g0367300	Os08t0367300-00					Hypothetical conserved gene	protein_coding	91.0613	59.0033	106.407	0	0	0.0702734	1.92486e-22	1.09952e-19	3649.63	11.8335	up	yes
Os11g0213000	OsWD40-188	Os11t0213000-01	GO:0000166(nucleotide binding);GO:0004672(protein kinase activity);GO:0004674(protein serine/threonine kinase activity);GO:0005524(ATP binding);GO:0005886(plasma membrane);GO:0006468(protein phosphorylation);GO:0016301(kinase activity);GO:0016310(phosphorylation);GO:0016740(transferase activity)				Similar to Protein kinase domain containing protein, expressed	protein_coding	69.9415	58.2543	57.1157	12.8291	19.0247	12.4866	4.07006e-22	2.28551e-19	4.17928	2.06325	up	yes
Os05g0343400	WRKY53	Os05t0343400-01	GO:0003677(DNA binding);GO:0003700(DNA-binding transcription factor activity);GO:0005634(nucleus);GO:0006355(regulation of DNA-templated transcription);GO:0043565(sequence-specific DNA binding);GO:0050896(response to stimulus)	04016(MAPK signaling pathway - plant);04626(Plant-pathogen interaction)			WRKY transcription factor, Disease resistance, Defense respons	protein_coding	226.593	294.652	274.099	110.474	105.795	99.2385	5.58944e-22	3.08639e-19	2.52084	1.33391	up	yes
Os06g0543601	Os06g0543601	Os06t0543601-01					Protein of unknown function DUF3778 domain containing protein	protein_coding	14.8936	7.61654	14.5157	0	0	0	6.18916e-22	3.36152e-19	123419	16.9132	up	yes
Os01g0537250	Os01g0537250	Os01t0537250-01					Protein of unknown function DUF3778 domain containing protein	protein_coding	257.248	248.371	258.631	72.2462	40.8826	38.5765	7.04017e-22	3.76206e-19	5.03773	2.33277	up	yes
Os04g0550866	Os04g0550866	Os04t0550866-00					Hypothetical protein	protein_coding	4.58196	5.3965	6.10071	19.9469	27.2891	22.828	1.70457e-21	8.96412e-19	0.229493	-2.12348	down	yes
Os03g0655400	OsLEA24	Os03t0655400-01	GO:0046872(metal ion binding)				Similar to LIP5	protein_coding	75.9665	82.4346	80.7921	39.5038	37.4741	35.1099	5.41781e-21	2.80465e-18	2.13398	1.09355	up	yes
Os11g0491600	Os11g0491600	Os11t0491600-00					Hypothetical conserved gene	protein_coding	2.67342	3.10613	1.91329	0.0198955	0.0832635	0	8.11443e-21	4.13599e-18	74.5727	6.22057	up	yes
Os06g0559600	Os06g0559600	Os06t0559600-01					Hypothetical conserved gene	protein_coding	2.34626	3.09177	2.51901	0	0	0	1.20065e-20	6.02706e-18	26523.5	14.695	up	yes
Os07g0221300	Os07g0221300	Os07t0221300-01					Hypothetical conserved gene	protein_coding	1.66741	1.85399	1.77972	10.0414	14.5589	19.641	2.43319e-20	1.1855e-17	0.119823	-3.06102	down	yes
Os01g0549300	Os01g0549300	Os01t0549300-01	GO:0003677(DNA binding)				Homeodomain-like domain containing protein	protein_coding	4.22092	4.73371	7.27984	0	0.0172158	0	2.42201e-20	1.1855e-17	942.996	9.88111	up	yes
Os02g0770800	OsNIA1	Os02t0770800-01	GO:0005737(cytoplasm);GO:0005829(cytosol);GO:0006809(nitric oxide biosynthetic process);GO:0009703(nitrate reductase (NADH) activity);GO:0016491(oxidoreductase activity);GO:0020037(heme binding);GO:0030151(molybdenum ion binding);GO:0031090(organelle membrane);GO:0031984(organelle subcompartment);GO:0042128(nitrate assimilation);GO:0043231(intracellular membrane-bounded organelle);GO:0043546(moly…	00910(Nitrogen metabolism);01100(Metabolic pathways)	K10534	EC:1.7.1.1;EC:1.7.1.2;EC:1.7.1.3	Similar to Nitrate reductase [NAD(P)H] (EC 1.7.1.2)	protein_coding	2.66308	3.38059	4.84284	15.6123	21.2396	23.9191	2.62068e-20	1.25834e-17	0.17914	-2.48084	down	yes
Os12g0622900	Os12g0622900	Os12t0622900-01	GO:0000338(protein deneddylation);GO:0005515(protein binding);GO:0005634(nucleus);GO:0005737(cytoplasm);GO:0008180(COP9 signalosome);GO:0016020(membrane);GO:0016021(integral component of membrane);GO:0070122(obsolete isopeptidase activity);GO:0140492(metal-dependent deubiquitinase activity)				Mov34/MPN/PAD-1 family protein	protein_coding	6.63162	7.73404	8.43322	2.0426	2.48218	2.4695	3.56629e-20	1.68792e-17	3.25964	1.70471	up	yes
Os08g0434700	Os08g0434700	Os08t0434700-01	GO:0003677(DNA binding);GO:0003700(DNA-binding transcription factor activity);GO:0005634(nucleus);GO:0006355(regulation of DNA-templated transcription);GO:0010468(regulation of gene expression)				Homeodomain-like containing protein	protein_coding	35.0525	33.7012	39.7443	77.0932	76.4267	83.901	5.25758e-20	2.41929e-17	0.456986	-1.12978	down	yes
Os02g0676800	OsERF_020	Os02t0676800-01	GO:0003677(DNA binding);GO:0003700(DNA-binding transcription factor activity);GO:0005634(nucleus);GO:0006355(regulation of DNA-templated transcription)				Similar to Dehydration responsive element binding protein 1E (DREB1E protein)	protein_coding	2.5131	4.78076	5.26015	0.176303	0.399184	0.414533	5.24868e-20	2.41929e-17	12.6806	3.66455	up	yes
Os03g0285800	OsMSRMK2	Os03t0285800-02;Os03t0285800-01	GO:0000165(MAPK cascade);GO:0000166(nucleotide binding);GO:0004672(protein kinase activity);GO:0004674(protein serine/threonine kinase activity);GO:0004707(MAP kinase activity);GO:0004712(protein serine/threonine/tyrosine kinase activity);GO:0005515(protein binding);GO:0005524(ATP binding);GO:0005634(nucleus);GO:0005737(cytoplasm);GO:0006468(protein phosphorylation);GO:0006952(defense response);G…	04016(MAPK signaling pathway - plant);04626(Plant-pathogen interaction);04626(Plant-pathogen interaction)	K20536	EC:2.7.11.24	MAP Kinase	protein_coding	74.336	105.898	76.9268	26.0551	26.2272	19.4492	7.90903e-20	3.58951e-17	3.58504	1.84199	up	yes
Os06g0255900	OsEXO70F5	Os06t0255900-01	GO:0000145(exocyst);GO:0006887(exocytosis)				Conserved hypothetical protein	protein_coding	73.8408	95.7734	98.4311	30.199	29.8414	36.8601	1.78228e-19	7.97954e-17	2.76619	1.4679	up	yes
Os01g0878700	OsAAP10D	Os01t0878700-02;Os01t0878700-03	GO:0003333(amino acid transmembrane transport);GO:0005886(plasma membrane);GO:0006865(amino acid transport);GO:0015171(amino acid transmembrane transporter activity);GO:0016020(membrane);GO:0016021(integral component of membrane);GO:0016021(integral component of membrane)				Amino acid transporter, transmembrane domain containing protein	protein_coding	6.16884	6.28771	7.09761	19.3842	16.8232	18.0852	3.61194e-19	1.59556e-16	0.360163	-1.47328	down	yes
Os04g0372400	Os04g0372400	Os04t0372400-01					Conserved hypothetical protein	protein_coding	2.48037	1.79769	2.45079	9.7171	9.4551	14.4192	3.71417e-19	1.61913e-16	0.200314	-2.31966	down	yes
Os06g0564700	Os06g0564700	Os06t0564700-01	GO:0004124(cysteine synthase activity);GO:0005737(cytoplasm);GO:0006535(cysteine biosynthetic process from serine);GO:0019344(cysteine biosynthetic process);GO:0030170(pyridoxal phosphate binding)	00270(Cysteine and methionine metabolism);00920(Sulfur metabolism);01100(Metabolic pathways);01110(Biosynthesis of secondary metabolites);01200(Carbon metabolism);01230(Biosynthesis of amino acids)	K01738	EC:2.5.1.47	Similar to Cysteine synthase (EC 4.2.99.8)	protein_coding	6.00211	6.36083	5.81684	0.559826	1.15926	1.14501	4.06545e-19	1.74925e-16	6.34747	2.66618	up	yes
Os06g0202900	OsRLCK203	Os06t0202900-01	GO:0004672(protein kinase activity);GO:0005524(ATP binding);GO:0006468(protein phosphorylation)				Serine/threonine protein kinase domain containing protein	protein_coding	54.5745	86.4887	70.7219	23.1896	19.5716	20.1074	7.05941e-19	2.99853e-16	3.36869	1.75219	up	yes
Os04g0422300	Os04g0422300	Os04t0422300-01	GO:0005886(plasma membrane);GO:0016020(membrane);GO:0016021(integral component of membrane);GO:0022857(transmembrane transporter activity);GO:0055085(transmembrane transport)				Protein of unknown function DUF6, transmembrane domain containing protein	protein_coding	17.3288	18.0347	20.6788	1.83751	3.46907	4.60946	1.75133e-18	7.34471e-16	5.65167	2.49868	up	yes
Os01g0597600	OsATL15	Os01t0597600-01	GO:0003333(amino acid transmembrane transport);GO:0005886(plasma membrane);GO:0015171(amino acid transmembrane transporter activity);GO:0016021(integral component of membrane)				Amino acid transporter, transmembrane domain containing protein	protein_coding	4.43013	20.6745	15.9929	0.305551	0.216051	0.762994	1.99203e-18	8.24974e-16	31.9925	4.99966	up	yes
Os04g0586500	Os04g0586500	Os04t0586500-01	GO:0016020(membrane);GO:0016021(integral component of membrane)				Malectin-like carbohydrate-binding domain domain containing protein	protein_coding	80.7247	141.43	153.611	20.1442	15.1022	9.58582	2.23169e-18	9.12815e-16	8.38162	3.06723	up	yes
Os07g0457200	Os07g0457200	Os07t0457200-01					Hypothetical protein	protein_coding	4.10901	3.49723	3.36779	0.460416	0.435318	0.633411	4.59629e-18	1.85707e-15	7.17657	2.8433	up	yes
Os05g0219900	SLAC	Os05t0219900-01	GO:0005886(plasma membrane);GO:0006811(ion transport);GO:0006873(cellular ion homeostasis);GO:0008308(voltage-gated anion channel activity);GO:0015698(inorganic anion transport);GO:0016020(membrane);GO:0016021(integral component of membrane);GO:0034220(ion transmembrane transport);GO:0055085(transmembrane transport)				C4-dicarboxylate transporter/malic acid transport protein family protein	protein_coding	0.378511	0.350967	0.269877	2.13219	2.9082	2.16462	5.96166e-18	2.35832e-15	0.138703	-2.84993	down	yes
Os01g0369600	Os01g0369600	Os01t0369600-01					Conserved hypothetical protein	protein_coding	28.6237	29.0193	30.6965	10.7445	13.2723	10.0238	5.97926e-18	2.35832e-15	2.59512	1.3758	up	yes
Os03g0191850	Os03g0191850	Os03t0191850-01					Hypothetical gene	protein_coding	2.18784	3.03174	2.31536	0.415957	0.334689	0.572283	9.97815e-18	3.84402e-15	5.69565	2.50986	up	yes
Os03g0191900	OsERF_047	Os03t0191900-01	GO:0003677(DNA binding);GO:0003700(DNA-binding transcription factor activity);GO:0005634(nucleus);GO:0006355(regulation of DNA-templated transcription);GO:0043565(sequence-specific DNA binding)				Pathogenesis-related transcriptional factor and ERF domain containing protein	protein_coding	7.18627	9.95674	7.60551	1.36634	1.09939	1.8794	9.97815e-18	3.84402e-15	5.69569	2.50987	up	yes
Os01g0314800	OsLEA9	Os01t0314800-01	GO:0005739(mitochondrion)				Late embryogenesis abundant protein 3 family protein	protein_coding	47.8331	79.6384	82.2321	20.0983	17.4885	13.891	1.07239e-17	4.08385e-15	4.07366	2.02633	up	yes
Os01g0356951	Os01g0356951	Os01t0356951-01					Similar to Flavin monoxygenase-like protein floozy	protein_coding	2.1261	1.38228	2.67319	0	0	0	1.36178e-17	5.12696e-15	20605.2	14.3307	up	yes
Os01g0511000	Os01g0511000	Os01t0511000-01	GO:0010468(regulation of gene expression)				Similar to LOB domain protein 40	protein_coding	1.34932	1.54763	1.31774	6.01563	6.63721	5.04576	1.58758e-17	5.90992e-15	0.238137	-2.07014	down	yes
Os03g0351300	Os03g0351300	Os03t0351300-00	GO:0000272(polysaccharide catabolic process);GO:0005975(carbohydrate metabolic process);GO:0008152(metabolic process);GO:0016161(beta-amylase activity);GO:0016787(hydrolase activity);GO:0016798(hydrolase activity, acting on glycosyl bonds);GO:0102229(amylopectin maltohydrolase activity)				Similar to beta-amylase	protein_coding	44.8325	51.1174	35.0311	15.2621	12.2379	11.6269	2.34697e-17	8.6397e-15	3.3476	1.74313	up	yes
Os06g0700750	Os06g0700750	Os06t0700750-01					Conserved hypothetical protein	protein_coding	2.09726	2.90404	3.09789	0	0	0	2.53641e-17	9.23449e-15	26997.3	14.7205	up	yes
Os01g0168100	Os01g0168100	Os01t0168100-02;Os01t0168100-01	GO:0003779(actin binding);GO:0005774(vacuolar membrane);GO:0016301(kinase activity);GO:0051015(actin filament binding);GO:0110165(cellular anatomical entity);GO:0110165(cellular anatomical entity)				KIP1-like domain containing protein	protein_coding	84.8445	152.839	125.353	32.8993	31.452	22.1519	2.92718e-17	1.05413e-14	4.1968	2.06929	up	yes
Os07g0457300	Os07g0457300	Os07t0457300-01					Protein of unknown function DUF1446 family protein	protein_coding	19.1258	19.2763	18.6304	8.33902	8.42448	9.67843	3.40117e-17	1.21166e-14	2.1569	1.10896	up	yes
Os12g0490050	Os12g0490050	Os12t0490050-01					Conserved hypothetical protein	protein_coding	21.1516	20.3579	22.7449	46.5428	48.2014	59.5411	4.65843e-17	1.6419e-14	0.416466	-1.26373	down	yes
Os02g0232000	HSFC2A	Os02t0232000-01	GO:0000978(RNA polymerase II cis-regulatory region sequence-specific DNA binding);GO:0003677(DNA binding);GO:0003700(DNA-binding transcription factor activity);GO:0005634(nucleus);GO:0006355(regulation of DNA-templated transcription);GO:0006357(regulation of transcription by RNA polymerase II);GO:0034605(cellular response to heat);GO:0043565(sequence-specific DNA binding);GO:0061408(positive regu…				Similar to Heat shock transcription factor 29 (Fragment)	protein_coding	86.3877	83.3789	89.4346	30.2692	24.3323	17.3237	5.1077e-17	1.7813e-14	3.60376	1.8495	up	yes
Os02g0561400	EL5	Os02t0561400-01	GO:0004842(ubiquitin-protein transferase activity);GO:0005768(endosome);GO:0005802(trans-Golgi network);GO:0005886(plasma membrane);GO:0006511(ubiquitin-dependent protein catabolic process);GO:0006623(protein targeting to vacuole);GO:0006896(Golgi to vacuole transport);GO:0016020(membrane);GO:0016021(integral component of membrane);GO:0016567(protein ubiquitination);GO:0016740(transferase activit…		K16286	EC:2.3.2.27	RING-H2 type E3 ubiquitin ligase, Root development, Maintenance of cell viability after the initiation of root primordial formation, Defense respons	protein_coding	97.2406	165.84	163.952	20.6308	27.5309	20.0617	6.3321e-17	2.1853e-14	6.25932	2.646	up	yes
Os02g0561000	EL5	Os02t0561000-01	GO:0004842(ubiquitin-protein transferase activity);GO:0005768(endosome);GO:0005802(trans-Golgi network);GO:0005886(plasma membrane);GO:0006511(ubiquitin-dependent protein catabolic process);GO:0006623(protein targeting to vacuole);GO:0006896(Golgi to vacuole transport);GO:0016020(membrane);GO:0016021(integral component of membrane);GO:0016567(protein ubiquitination);GO:0016740(transferase activit…		K16286	EC:2.3.2.27	RING-H2 type E3 ubiquitin ligase, Root development, Maintenance of cell viability after the initiation of root primordial formation, Defense respons	protein_coding	5.21919	7.70301	8.46598	1.0148	1.49917	0.967	7.75014e-17	2.64711e-14	6.14432	2.61925	up	yes
Os12g0242500	Os12g0242500	Os12t0242500-01					Conserved hypothetical protein	protein_coding	14.6847	11.6802	18.1072	2.73531	4.30898	3.57839	8.1673e-17	2.73324e-14	4.18652	2.06575	up	yes
Os02g0463725	Os02g0463725	Os02t0463725-00					Conserved hypothetical protein	protein_coding	2.25216	4.16303	2.44221	0	0	0	8.11701e-17	2.73324e-14	29524.7	14.8496	up	yes
Os02g0202200	OsSPX2	Os02t0202200-01	GO:0005634(nucleus);GO:0016036(cellular response to phosphate starvation);GO:0070417(cellular response to cold)				SPX domain-containing protein, Pi-dependent inhibition of phosphate starvation responses, Negative regulation of leaf inclinatio	protein_coding	0.126549	0.0773617	0.0973328	2.54636	2.87193	1.29978	8.95196e-17	2.96587e-14	0.0448408	-4.47905	down	yes
Os06g0567200	OsAAO1	Os06t0567200-01	GO:0005507(copper ion binding);GO:0005576(extracellular region);GO:0008447(L-ascorbate oxidase activity);GO:0009505(plant-type cell wall);GO:0009506(plasmodesma);GO:0016491(oxidoreductase activity);GO:0016722(oxidoreductase activity, acting on metal ions);GO:0046872(metal ion binding)	00053(Ascorbate and aldarate metabolism);01100(Metabolic pathways)	K00423	EC:1.10.3.3	Ascorbate oxidase, Abiotic stress respons	protein_coding	10.5486	11.7628	10.0064	32.7514	39.501	56.0977	1.28297e-16	4.20853e-14	0.251794	-1.98969	down	yes
Os01g0924200	Os01g0924200	Os01t0924200-01	GO:0016020(membrane);GO:0016021(integral component of membrane)				Conserved hypothetical protein	protein_coding	6.45876	7.29887	9.11902	20.2436	22.0815	24.9836	1.90056e-16	6.17328e-14	0.339877	-1.55692	down	yes
Os11g0687200	Os11g0687200	Os11t0687200-01;Os11t0687200-02;Os11t0687200-03					Hypothetical conserved gene	protein_coding	18.5871	11.6445	4.53209	0.719372	0.447442	0.135265	2.46327e-16	7.92337e-14	26.6986	4.73869	up	yes
Os04g0617700	Os04g0617700	Os04t0617700-01					Similar to H0313F03.6 protein	protein_coding	0	0	0	5.17836	4.73211	2.64654	2.65923e-16	8.47144e-14	2.3891e-05	-15.3532	down	yes
Os10g0392400	OsTIFY11d	Os10t0392400-01	GO:0005515(protein binding);GO:0005634(nucleus);GO:0009611(response to wounding);GO:0031347(regulation of defense response);GO:2000022(regulation of jasmonic acid mediated signaling pathway)	04075(Plant hormone signal transduction)			Tify domain containing protein	protein_coding	9.00431	20.3607	16.8818	3.19293	3.24874	2.253	3.60636e-16	1.13793e-13	5.31898	2.41115	up	yes
Os02g0661100	OsTPP1	Os02t0661100-02;Os02t0661100-01	GO:0003824(catalytic activity);GO:0004805(trehalose-phosphatase activity);GO:0005992(trehalose biosynthetic process);GO:0009409(response to cold);GO:0009651(response to salt stress);GO:0016787(hydrolase activity);GO:0016787(hydrolase activity)	00500(Starch and sucrose metabolism);01100(Metabolic pathways);01110(Biosynthesis of secondary metabolites);01110(Biosynthesis of secondary metabolites)	K01087	EC:3.1.3.12	Similar to Trehalose-6-phosphate phosphatase	protein_coding	43.7338	86.2543	90.2671	17.9322	18.4616	19.0957	3.73377e-16	1.16701e-13	3.96932	1.98889	up	yes
Os11g0669100	Os11g0669100	Os11t0669100-01	GO:0003700(DNA-binding transcription factor activity);GO:0005516(calmodulin binding);GO:0005634(nucleus);GO:0006355(regulation of DNA-templated transcription);GO:0043565(sequence-specific DNA binding);GO:0080142(regulation of salicylic acid biosynthetic process)				Calmodulin binding protein-like family protein	protein_coding	69.5662	84.0349	76.2776	38.6818	37.7306	33.7471	3.89722e-16	1.20672e-13	2.08678	1.06128	up	yes
Os03g0299700	Os03g0299700	Os03t0299700-01					Conserved hypothetical protein	protein_coding	157.793	165.482	182.448	0	0.218981	0	4.10021e-16	1.25782e-13	2309.44	11.1733	up	yes
Os02g0682300	DHS	Os02t0682300-01					RING-type E3 ligase, Negative regulation of cuticular wax biosynthesis, Drought stress respons	protein_coding	8.23322	15.7575	12.6387	2.38274	2.27468	2.56985	4.90403e-16	1.4906e-13	5.06823	2.34148	up	yes
Os03g0113000	OsRLCK95	Os03t0113000-02;Os03t0113000-01	GO:0000166(nucleotide binding);GO:0004672(protein kinase activity);GO:0004674(protein serine/threonine kinase activity);GO:0004675(transmembrane receptor protein serine/threonine kinase activity);GO:0004714(transmembrane receptor protein tyrosine kinase activity);GO:0005524(ATP binding);GO:0005886(plasma membrane);GO:0006468(protein phosphorylation);GO:0016301(kinase activity);GO:0016310(phosphor…				Serine/threonine protein kinase domain containing protein	protein_coding	6.60287	4.96865	7.23218	16.8104	18.4425	22.0779	6.06334e-16	1.82622e-13	0.327987	-1.60829	down	yes
Os08g0468100	OsNR1	Os08t0468100-01;Os08t0468100-02;Os08t0468100-03	GO:0005737(cytoplasm);GO:0005829(cytosol);GO:0006809(nitric oxide biosynthetic process);GO:0009703(nitrate reductase (NADH) activity);GO:0016491(oxidoreductase activity);GO:0020037(heme binding);GO:0030151(molybdenum ion binding);GO:0031090(organelle membrane);GO:0031984(organelle subcompartment);GO:0042128(nitrate assimilation);GO:0043231(intracellular membrane-bounded organelle);GO:0043546(moly…	00910(Nitrogen metabolism);01100(Metabolic pathways);01100(Metabolic pathways)	K10534	EC:1.7.1.1;EC:1.7.1.2;EC:1.7.1.3	Similar to Nitrate reductase	protein_coding	7.05864	7.0659	7.71568	17.7594	23.7143	27.0353	6.31606e-16	1.8852e-13	0.318793	-1.64931	down	yes
Os03g0437200	ZFP36	Os03t0437200-01	GO:0003677(DNA binding);GO:0003700(DNA-binding transcription factor activity);GO:0006355(regulation of DNA-templated transcription);GO:0006979(response to oxidative stress);GO:0009414(response to water deprivation);GO:0046872(metal ion binding)				C2H2-type zinc finger protein, Abscisic acid-induced antioxidant defence, Water stress and oxidative stress toleranc	protein_coding	3.01116	6.94881	4.32697	0.846438	0.743284	0.519404	9.39506e-16	2.77918e-13	6.77387	2.75998	up	yes
Os02g0179200	Os02g0179200	Os02t0179200-01	GO:0005829(cytosol);GO:0006541(glutamine metabolic process);GO:0016740(transferase activity)		K22314	EC:3.4.19.16	Glutamine amidotransferase class-I domain containing protein	protein_coding	4.83214	10.2231	7.78884	1.11175	1.58	1.09518	1.32092e-15	3.87287e-13	6.03236	2.59272	up	yes
Os02g0569400	CYP76M8	Os02t0569400-01;Os02t0569400-02	GO:0004497(monooxygenase activity);GO:0005506(iron ion binding);GO:0006952(defense response);GO:0016020(membrane);GO:0016021(integral component of membrane);GO:0016102(diterpenoid biosynthetic process);GO:0016491(oxidoreductase activity);GO:0016705(oxidoreductase activity, acting on paired donors, with incorporation or reduction of molecular oxygen);GO:0016709(oxidoreductase activity, acting on p…	00904(Diterpenoid biosynthesis);01110(Biosynthesis of secondary metabolites);01110(Biosynthesis of secondary metabolites)	K16084	EC:1.14.14.112;EC:1.14.14.123	Cytochrome P450 family protein	protein_coding	4.39124	7.5717	6.55412	1.33402	1.68218	1.29164	1.5598e-15	4.53315e-13	4.29846	2.10382	up	yes
Os04g0685300	Os04g0685300	Os04t0685300-02	GO:0009506(plasmodesma);GO:0016020(membrane);GO:0016021(integral component of membrane);GO:0046658(anchored component of plasma membrane);GO:0098542(defense response to other organism)				Harpin-induced 1 domain containing protein	protein_coding	57.7928	63.8128	57.6839	27.2255	33.0128	26.9488	1.61428e-15	4.65067e-13	2.05638	1.0401	up	yes
Os03g0817800	OsTBL6	Os03t0817800-02;Os03t0817800-03;Os03t0817800-01	GO:0000139(Golgi membrane);GO:0005794(Golgi apparatus);GO:0016020(membrane);GO:0016021(integral component of membrane);GO:0016413(O-acetyltransferase activity);GO:0016740(transferase activity);GO:1990538(xylan O-acetyltransferase activity);GO:1990937(xylan acetylation);GO:1990937(xylan acetylation)				Protein of unknown function DUF231 domain containing protein	protein_coding	11.1142	8.12236	11.083	24.8105	30.4202	28.0107	1.6585e-15	4.73687e-13	0.364237	-1.45705	down	yes
Os01g0864500	OsSDS1	Os01t0864500-01	GO:0005515(protein binding);GO:0009506(plasmodesma);GO:0016020(membrane);GO:0016021(integral component of membrane);GO:0046658(anchored component of plasma membrane);GO:0098542(defense response to other organism)				Harpin-induced 1 domain containing protein	protein_coding	11.3065	20.2641	11.9966	3.08789	2.4384	1.33447	1.78071e-15	5.04246e-13	6.3502	2.6668	up	yes
Os06g0649000	WRKY28	Os06t0649000-01	GO:0003700(DNA-binding transcription factor activity);GO:0006355(regulation of DNA-templated transcription);GO:0043565(sequence-specific DNA binding)				PAMP (pathogen-associated molecular pattern)-responsive transrepressor, Defense respons	protein_coding	25.9602	57.688	50.6243	7.92928	10.8481	7.76785	1.84653e-15	5.18454e-13	5.05824	2.33864	up	yes
Os06g0200700	Os06g0200700	Os06t0200700-01					Hypothetical protein	protein_coding	69.5686	93.8632	71.7734	21.7497	20.8796	10.8927	1.86546e-15	5.19365e-13	4.39455	2.13572	up	yes
Os02g0598200	Os02g0598200	Os02t0598200-03;Os02t0598200-02;Os02t0598200-01	GO:0003677(DNA binding);GO:0005634(nucleus);GO:0005634(nucleus)				Hypothetical conserved gene	protein_coding	10.0874	4.29576	10.3501	1.21191	1.32518	0.751033	2.01737e-15	5.56978e-13	7.522	2.91112	up	yes
Os10g0510000	RAC2	Os10t0510000-01	GO:0000166(nucleotide binding);GO:0005524(ATP binding);GO:0005737(cytoplasm);GO:0005856(cytoskeleton)				Similar to actin	protein_coding	10.9565	9.41098	14.1299	30.1124	42.0467	34.3474	2.15387e-15	5.8975e-13	0.323899	-1.62638	down	yes
Os02g0597300	Os02g0597300	Os02t0597300-01					Leucine-rich repeat domain containing protein	protein_coding	12.4853	21.234	21.2053	5.49697	5.36685	5.17846	2.74404e-15	7.45186e-13	3.42374	1.77557	up	yes
Os03g0416200	BC1	Os03t0416200-01;Os03t0416200-02	GO:0005886(plasma membrane);GO:0009664(plant-type cell wall organization);GO:0009832(plant-type cell wall biogenesis);GO:0010215(cellulose microfibril organization);GO:0016020(membrane);GO:0031225(anchored component of membrane);GO:0046658(anchored component of plasma membrane);GO:0052324(plant-type cell wall cellulose biosynthetic process);GO:0052324(plant-type cell wall cellulose biosynthetic p…				BRITTLE CULM1	protein_coding	3.5543	4.50176	6.27995	17.4962	18.3243	15.6436	3.23786e-15	8.72143e-13	0.278563	-1.84392	down	yes
Os03g0335200	OsWRKY79	Os03t0335200-01	GO:0003677(DNA binding);GO:0003700(DNA-binding transcription factor activity);GO:0005634(nucleus);GO:0006355(regulation of DNA-templated transcription);GO:0043565(sequence-specific DNA binding);GO:0050896(response to stimulus)				Similar to WRKY1 (WRKY transcription factor 17)	protein_coding	81.3879	92.937	82.1294	36.6423	28.8556	23.5429	4.1729e-15	1.10602e-12	2.88019	1.52616	up	yes
Os11g0634350	Os11g0634350	Os11t0634350-01					Non-protein coding transcript	nontranslating_CDS	10.8587	20.1988	23.3291	3.30749	4.70511	3.99145	4.14359e-15	1.10602e-12	4.53069	2.17973	up	yes
Os09g0522200	OsDREB1A	Os09t0522200-01	GO:0003677(DNA binding);GO:0003700(DNA-binding transcription factor activity);GO:0005634(nucleus);GO:0006355(regulation of DNA-templated transcription)				DRE-binding protein 1A	protein_coding	7.64019	18.5355	10.1236	1.55158	2.01206	1.24029	5.21511e-15	1.37128e-12	7.55616	2.91765	up	yes
Os01g0884300	OsNAC6	Os01t0884300-01	GO:0003677(DNA binding);GO:0005515(protein binding);GO:0005634(nucleus);GO:0006355(regulation of DNA-templated transcription);GO:0009409(response to cold);GO:0040008(regulation of growth);GO:0043565(sequence-specific DNA binding);GO:0045893(positive regulation of DNA-templated transcription);GO:0048364(root development);GO:1900150(regulation of defense response to fungus);GO:1901002(positive regu…				No apical meristem (NAM) protein domain containing protein	protein_coding	980.318	1375.97	1067.54	422.795	291.625	240.354	5.44618e-15	1.42077e-12	3.586	1.84238	up	yes
Os02g0559800	EL5	Os02t0559800-01	GO:0004842(ubiquitin-protein transferase activity);GO:0005768(endosome);GO:0005802(trans-Golgi network);GO:0005886(plasma membrane);GO:0006511(ubiquitin-dependent protein catabolic process);GO:0006623(protein targeting to vacuole);GO:0006896(Golgi to vacuole transport);GO:0016020(membrane);GO:0016021(integral component of membrane);GO:0016567(protein ubiquitination);GO:0016740(transferase activit…		K16286	EC:2.3.2.27	RING-H2 type E3 ubiquitin ligase, Root development, Maintenance of cell viability after the initiation of root primordial formation, Defense respons	protein_coding	3.1285	4.83766	4.70354	0.766983	1.03333	0.817283	5.53581e-15	1.43287e-12	4.8402	2.27507	up	yes
Os11g0471200	Os11g0471200	Os11t0471200-01					Conserved hypothetical protein	protein_coding	5.42278	6.65126	3.51725	0.780707	0.317638	0.536912	6.08748e-15	1.56344e-12	9.53447	3.25315	up	yes
Os08g0100200	Os08g0100200	Os08t0100200-00	GO:0005385(zinc ion transmembrane transporter activity);GO:0016020(membrane);GO:0016021(integral component of membrane);GO:0071577(zinc ion transmembrane transport)				Similar to ZIP transporter	protein_coding	0.793176	0.81727	0.660611	3.59968	3.8979	4.2548	6.28176e-15	1.58871e-12	0.193242	-2.37152	down	yes
Os04g0613200	Os04g0613200	Os04t0613200-01	GO:0004650(polygalacturonase activity)				Pectin lyase fold/virulence factor domain containing protein	protein_coding	3.23488	2.80551	3.3378	8.51036	9.26984	12.945	6.27352e-15	1.58871e-12	0.305228	-1.71204	down	yes
Os03g0684700	Os03g0684700	Os03t0684700-01	GO:0016020(membrane);GO:0016021(integral component of membrane)				HPP family protein	protein_coding	10.1326	9.30253	11.5297	24.3812	32.417	36.75	6.73911e-15	1.67875e-12	0.331003	-1.59508	down	yes
Os04g0447100	SPH	Os04t0447100-02;Os04t0447100-01	GO:0005515(protein binding);GO:0006629(lipid metabolic process);GO:0006631(fatty acid metabolic process);GO:0006633(fatty acid biosynthetic process);GO:0016491(oxidoreductase activity);GO:0016702(oxidoreductase activity, acting on single donors with incorporation of molecular oxygen, incorporation of two atoms of oxygen);GO:0031408(oxylipin biosynthetic process);GO:0046872(metal ion binding);GO:0…				Similar to Lipoxygenase	protein_coding	139.407	289.959	285.975	63.0801	58.1806	49.6622	6.70328e-15	1.67875e-12	4.18517	2.06529	up	yes
Os03g0773000	Os03g0773000	Os03t0773000-01					Protein of unknown function DUF1005 family protein	protein_coding	9.71695	13.1546	11.0855	4.37492	4.60632	5.25241	6.88417e-15	1.70209e-12	2.38568	1.2544	up	yes
Os10g0391400	OsJAZ	Os10t0391400-01	GO:0005634(nucleus);GO:0009611(response to wounding);GO:0031347(regulation of defense response);GO:2000022(regulation of jasmonic acid mediated signaling pathway)	04075(Plant hormone signal transduction)			Tify domain containing protein	protein_coding	2.52776	10.143	8.48128	0.328725	0.434528	0.480695	9.3087e-15	2.28449e-12	17.0039	4.08779	up	yes
Os03g0180900	OsJAZ2	Os03t0180900-01	GO:0005515(protein binding);GO:0005634(nucleus);GO:0009611(response to wounding);GO:0031347(regulation of defense response);GO:2000022(regulation of jasmonic acid mediated signaling pathway)	04075(Plant hormone signal transduction)			Tify domain containing protein	protein_coding	16.9714	31.876	23.6245	5.37259	4.20495	2.17024	1.25544e-14	3.05838e-12	6.16899	2.62504	up	yes
Os02g0560600	EL5	Os02t0560600-01	GO:0004842(ubiquitin-protein transferase activity);GO:0005768(endosome);GO:0005802(trans-Golgi network);GO:0005886(plasma membrane);GO:0006511(ubiquitin-dependent protein catabolic process);GO:0006623(protein targeting to vacuole);GO:0006896(Golgi to vacuole transport);GO:0016020(membrane);GO:0016021(integral component of membrane);GO:0016567(protein ubiquitination);GO:0016740(transferase activit…		K16286	EC:2.3.2.27	RING-H2 type E3 ubiquitin ligase, Root development, Maintenance of cell viability after the initiation of root primordial formation, Defense respons	protein_coding	5.95349	8.4056	8.67654	1.26297	2.00997	1.334	1.32497e-14	3.2042e-12	5.0002	2.32199	up	yes
Os10g0467800	CESA7	Os10t0467800-01	GO:0005794(Golgi apparatus);GO:0005802(trans-Golgi network);GO:0005886(plasma membrane);GO:0009833(plant-type primary cell wall biogenesis);GO:0009834(plant-type secondary cell wall biogenesis);GO:0016020(membrane);GO:0016021(integral component of membrane);GO:0016740(transferase activity);GO:0016757(glycosyltransferase activity);GO:0016759(cellulose synthase activity);GO:0016760(cellulose syntha…		K10999	EC:2.4.1.12	Secondary wall-specific cellulose synthase, Secondary cell wall formatio	protein_coding	24.3897	20.5647	24.8979	50.6472	50.8273	47.3578	1.40629e-14	3.37621e-12	0.469335	-1.09131	down	yes
Os02g0561800	EL5	Os02t0561800-01	GO:0004842(ubiquitin-protein transferase activity);GO:0005768(endosome);GO:0005802(trans-Golgi network);GO:0005886(plasma membrane);GO:0006511(ubiquitin-dependent protein catabolic process);GO:0006623(protein targeting to vacuole);GO:0006896(Golgi to vacuole transport);GO:0016020(membrane);GO:0016021(integral component of membrane);GO:0016567(protein ubiquitination);GO:0016740(transferase activit…		K16286	EC:2.3.2.27	RING-H2 type E3 ubiquitin ligase, Root development, Maintenance of cell viability after the initiation of root primordial formation, Defense respons	protein_coding	4.60861	8.2744	7.85337	0.916424	1.49058	1.27067	1.48798e-14	3.54665e-12	5.63845	2.4953	up	yes
Os05g0537400	OsPP2C50	Os05t0537400-00	GO:0016791(phosphatase activity);GO:0043169(cation binding)				Similar to Protein phosphatase 2C	protein_coding	24.0292	20.4635	23.9323	11.1557	11.2108	11.5258	1.62779e-14	3.85216e-12	2.01889	1.01357	up	yes
Os05g0519300	Os05g0519300	Os05t0519300-01					Protein of unknown function DUF506, plant family protein	protein_coding	12.7315	11.1469	10.343	4.4642	4.50133	4.15626	1.81605e-14	4.2672e-12	2.60799	1.38294	up	yes
Os03g0181100	OsJAZ4	Os03t0181100-01;Os03t0181100-02	GO:0005515(protein binding);GO:0005634(nucleus);GO:0009611(response to wounding);GO:0031347(regulation of defense response);GO:2000022(regulation of jasmonic acid mediated signaling pathway);GO:2000022(regulation of jasmonic acid mediated signaling pathway)	04075(Plant hormone signal transduction);04075(Plant hormone signal transduction)			Tify domain containing protein	protein_coding	12.7802	30.9595	26.7247	2.78752	5.40706	2.76753	2.06894e-14	4.82718e-12	6.42799	2.68437	up	yes
Os11g0154500	NAC17	Os11t0154500-01;Os11t0154500-02	GO:0003677(DNA binding);GO:0005634(nucleus);GO:0006355(regulation of DNA-templated transcription);GO:0006355(regulation of DNA-templated transcription)				Blast disease-responsive transcription factor, Disease resistanc	protein_coding	4.5642	6.44871	5.9454	1.79262	2.2658	2.17635	2.52661e-14	5.81313e-12	2.71996	1.44358	up	yes
Os08g0517150	Os08g0517150	Os08t0517150-01					Non-protein coding transcript	nontranslating_CDS	1.88353	2.33209	2.26422	0	0	0	2.64559e-14	6.0449e-12	21599.5	14.3987	up	yes
Os10g0127900	OsFbx352	Os10t0127900-02;Os10t0127900-01;Os10t0127900-03	GO:0005515(protein binding);GO:0019005(SCF ubiquitin ligase complex);GO:0031146(SCF-dependent proteasomal ubiquitin-dependent protein catabolic process);GO:0031146(SCF-dependent proteasomal ubiquitin-dependent protein catabolic process)				Similar to F-box domain containing protein, expressed	protein_coding	36.5691	42.171	44.2015	14.6726	18.6567	20.8519	3.32792e-14	7.5005e-12	2.26908	1.18211	up	yes
Os02g0687900	OsSCP9	Os02t0687900-01	GO:0004185(serine-type carboxypeptidase activity);GO:0006508(proteolysis);GO:0016747(acyltransferase activity, transferring groups other than amino-acyl groups);GO:0019748(secondary metabolic process)				Peptidase S10, serine carboxypeptidase family protein	protein_coding	1.6651	0.991	1.78083	6.0074	7.20421	6.27326	3.86132e-14	8.64387e-12	0.227712	-2.13472	down	yes
Os05g0296200	Os05g0296200	Os05t0296200-01					Conserved hypothetical protein	protein_coding	1.53169	1.19971	1.25453	0	0	0	4.11708e-14	9.15457e-12	13286.4	13.6977	up	yes
Os04g0584600	OsCDPK13	Os04t0584600-01;Os04t0584600-02;Os04t0584600-03	GO:0000166(nucleotide binding);GO:0004672(protein kinase activity);GO:0004674(protein serine/threonine kinase activity);GO:0004683(calmodulin-dependent protein kinase activity);GO:0005509(calcium ion binding);GO:0005516(calmodulin binding);GO:0005524(ATP binding);GO:0005634(nucleus);GO:0005737(cytoplasm);GO:0006468(protein phosphorylation);GO:0009409(response to cold);GO:0009414(response to water…	04626(Plant-pathogen interaction);04626(Plant-pathogen interaction)	K13412	EC:2.7.11.1	Similar to Calcium dependent protein kinase	protein_coding	84.1304	108.325	91.4544	44.841	48.3594	41.1661	4.48193e-14	9.89939e-12	2.11295	1.07926	up	yes
Os01g0295700	OsPP2C02	Os01t0295700-01	GO:0004721(phosphoprotein phosphatase activity);GO:0004722(protein serine/threonine phosphatase activity);GO:0006470(protein dephosphorylation);GO:0016787(hydrolase activity);GO:0016791(phosphatase activity);GO:0017018(myosin phosphatase activity);GO:0043169(cation binding);GO:0046872(metal ion binding)		K14803	EC:3.1.3.16	Similar to Protein phosphatase-2C	protein_coding	56.6449	77.0327	69.2771	32.1011	31.5624	32.1614	5.04763e-14	1.1075e-11	2.11798	1.08269	up	yes
Os02g0126400	CDPK4	Os02t0126400-01;Os02t0126400-02	GO:0000166(nucleotide binding);GO:0004672(protein kinase activity);GO:0004674(protein serine/threonine kinase activity);GO:0004683(calmodulin-dependent protein kinase activity);GO:0004712(protein serine/threonine/tyrosine kinase activity);GO:0005509(calcium ion binding);GO:0005516(calmodulin binding);GO:0005524(ATP binding);GO:0005634(nucleus);GO:0005737(cytoplasm);GO:0006468(protein phosphorylat…	04626(Plant-pathogen interaction);04626(Plant-pathogen interaction)	K13412	EC:2.7.11.1	Calcium-dependent protein kinase, Positive regulator of the salt and drought stress response	protein_coding	40.9921	66.1915	59.2536	19.5151	20.4553	14.2343	5.69789e-14	1.23383e-11	3.07053	1.61849	up	yes
Os01g0934100	Os01g0934100	Os01t0934100-01	GO:0006952(defense response)				C2 calcium-dependent membrane targeting domain containing protein	protein_coding	12.8962	14.6162	12.6514	6.33301	5.6609	4.67757	5.84967e-14	1.25848e-11	2.40913	1.26851	up	yes
Os01g0631200	Os01g0631200	Os01t0631200-01	GO:0004851(uroporphyrin-III C-methyltransferase activity);GO:0008168(methyltransferase activity);GO:0009416(response to light stimulus);GO:0009507(chloroplast);GO:0016740(transferase activity);GO:0019354(siroheme biosynthetic process);GO:0032259(methylation);GO:0055114(obsolete oxidation-reduction process);GO:0090352(regulation of nitrate assimilation);GO:1900058(regulation of sulfate assimilatio…				Similar to siroheme uroporphyrinogen methyltransferase1	protein_coding	42.6388	36.9163	35.2181	102.654	134.075	184.104	6.02361e-14	1.28754e-11	0.272728	-1.87446	down	yes
Os04g0223600	Os04g0223600	Os04t0223600-01					Hypothetical gene	protein_coding	3.1305	3.12614	4.92878	0.0158245	0	0	6.12126e-14	1.30002e-11	706.841	9.46524	up	yes
Os01g0533900	OsABCB2	Os01t0533900-01;Os01t0533900-02	GO:0000166(nucleotide binding);GO:0005524(ATP binding);GO:0016020(membrane);GO:0016021(integral component of membrane);GO:0042626(ATPase-coupled transmembrane transporter activity);GO:0055085(transmembrane transport);GO:0140359(ABC-type transporter activity);GO:0140359(ABC-type transporter activity)				Similar to Multidrug resistance protein 1 homolog	protein_coding	133.064	151.649	70.3329	27.9541	20.9473	12.6154	7.03834e-14	1.48527e-11	5.77152	2.52895	up	yes
Os04g0674000	Os04g0674000	Os04t0674000-03;Os04t0674000-01					Similar to H0403D02.10 protein	protein_coding	46.2418	60.9132	48.4816	24.2805	20.9413	19.8754	1.0389e-13	2.17846e-11	2.39083	1.25751	up	yes
Os04g0397800	Os04g0397800	Os04t0397800-01;Os04t0397800-02					Conserved hypothetical protein	protein_coding	4.08344	10.7796	8.25582	0	0	0	1.09694e-13	2.2857e-11	77062.8	16.2337	up	yes
Os12g0631600	Os12g0631600	Os12t0631600-01					Conserved hypothetical protein	protein_coding	238.89	301.017	235.074	113.596	92.0434	76.8375	1.4866e-13	3.07828e-11	2.74353	1.45603	up	yes
Os01g0852800	Os01g0852800	Os01t0852800-01					Conserved hypothetical protein	protein_coding	1.04495	0.668915	1.27669	0	0	0	1.53835e-13	3.16566e-11	9968.5	13.2832	up	yes
Os07g0636800	Os07g0636800	Os07t0636800-01	GO:0005576(extracellular region);GO:0009699(phenylpropanoid biosynthetic process);GO:0048046(apoplast)				Plant disease resistance response protein family protein	protein_coding	5.76366	4.82858	8.78116	23.7935	27.5597	20.4723	1.56466e-13	3.19992e-11	0.269729	-1.89042	down	yes
Os10g0554900	Os10g0554900	Os10t0554900-02;Os10t0554900-01	GO:0005737(cytoplasm);GO:0005813(centrosome);GO:0005880(nuclear microtubule);GO:0007098(centrosome cycle);GO:0008017(microtubule binding);GO:0051225(spindle assembly);GO:0051225(spindle assembly)				Protein of unknown function DUF566 family protein	protein_coding	10.5067	8.13987	11.8539	25.2772	36.0473	32.7538	1.69644e-13	3.44815e-11	0.324204	-1.62503	down	yes
Os02g0728850	Os02g0728850	Os02t0728850-00					Non-protein coding transcript	nontranslating_CDS	1.18019	0.936159	0.959097	0	0	0	1.72965e-13	3.49421e-11	10251.5	13.3235	up	yes
Os05g0475600	Os05g0475600	Os05t0475600-00	GO:0006355(regulation of DNA-templated transcription)				Hypothetical conserved gene	protein_coding	1.16992	1.32798	1.38751	0	0	0	1.89081e-13	3.79664e-11	12951.4	13.6608	up	yes
Os11g0426400	OsUCL34	Os11t0426400-00	GO:0009055(electron transfer activity);GO:0046658(anchored component of plasma membrane)				Cupredoxin domain containing protein	protein_coding	11.8956	17.3002	19.9854	49.3903	53.9872	48.9335	1.93553e-13	3.83988e-11	0.322899	-1.63084	down	yes
Os08g0546100	OsBAG2	Os08t0546100-00	GO:0000774(adenyl-nucleotide exchange factor activity);GO:0005515(protein binding);GO:0005737(cytoplasm);GO:0050821(protein stabilization);GO:0051087(chaperone binding)				Similar to protein binding protein	protein_coding	38.16	33.7182	40.4369	76.8947	81.3333	72.4922	1.92468e-13	3.83988e-11	0.486802	-1.03859	down	yes
Os07g0141100	Os07g0141100	Os07t0141100-01	GO:0000166(nucleotide binding);GO:0004672(protein kinase activity);GO:0004674(protein serine/threonine kinase activity);GO:0005524(ATP binding);GO:0006468(protein phosphorylation);GO:0016020(membrane);GO:0016021(integral component of membrane);GO:0016301(kinase activity);GO:0016310(phosphorylation);GO:0016740(transferase activity)				Protein kinase, core domain containing protein	protein_coding	2.91155	2.88275	3.66238	1.25111	0.762983	1.0218	2.05496e-13	4.05256e-11	3.11495	1.63921	up	yes
Os02g0626532	Os02g0626532	Os02t0626532-01					Hypothetical gene	protein_coding	66.3676	119.231	88.4173	26.0094	16.7875	10.62	2.22608e-13	4.36403e-11	5.12977	2.3589	up	yes
Os02g0111600	OsWAK11	Os02t0111600-01	GO:0000166(nucleotide binding);GO:0004672(protein kinase activity);GO:0004674(protein serine/threonine kinase activity);GO:0005509(calcium ion binding);GO:0005524(ATP binding);GO:0005886(plasma membrane);GO:0006468(protein phosphorylation);GO:0007166(cell surface receptor signaling pathway);GO:0016020(membrane);GO:0016021(integral component of membrane);GO:0016301(kinase activity);GO:0016310(phos…				Serine/threonine protein kinase-related domain containing protein	protein_coding	152.681	129.74	92.7127	41.9876	33.8641	26.5189	2.43506e-13	4.74564e-11	3.66446	1.8736	up	yes
Os02g0618400	OsMPS	Os02t0618400-02	GO:0003677(DNA binding);GO:0003700(DNA-binding transcription factor activity);GO:0005634(nucleus);GO:0006355(regulation of DNA-templated transcription);GO:0043565(sequence-specific DNA binding)				R2R3-type MYB transcription factor, Adaptive growth regulatio	protein_coding	3.43366	4.82615	5.87045	1.15494	0.689131	1.33747	2.63018e-13	5.09594e-11	4.44131	2.15099	up	yes
Os08g0429800	CYP735A3	Os08t0429800-00	GO:0004497(monooxygenase activity);GO:0016020(membrane);GO:0016021(integral component of membrane)				Hypothetical conserved gene	protein_coding	0.616745	0.546707	0.406741	2.37548	2.27984	2.4641	2.71356e-13	5.22692e-11	0.220551	-2.18082	down	yes
Os08g0205800	Os08g0205800	Os08t0205800-01					Hypothetical conserved gene	protein_coding	8.9409	11.3281	7.86854	1.54787	1.20261	0.389184	2.89323e-13	5.54078e-11	8.96198	3.16382	up	yes
Os07g0511301	Os07g0511301	Os07t0511301-00					Hypothetical protein	protein_coding	2.96077	2.38996	2.86559	0	0	0	3.05709e-13	5.82094e-11	27387.7	14.7412	up	yes
Os02g0252400	RPBF	Os02t0252400-01	GO:0003677(DNA binding);GO:0003700(DNA-binding transcription factor activity);GO:0005634(nucleus);GO:0006355(regulation of DNA-templated transcription);GO:0046872(metal ion binding)				Dof zinc finger transcriptional activator, Dof zinc finger transcription factor, Grain filling, GA response in aleurone cel	protein_coding	2.10123	2.51205	1.62525	0	0	0	3.31819e-13	6.282e-11	20795.1	14.344	up	yes
Os02g0767800	AP2/EREBP_139	Os02t0767800-00	GO:0003677(DNA binding);GO:0003700(DNA-binding transcription factor activity);GO:0005634(nucleus);GO:0006355(regulation of DNA-templated transcription)				Similar to DNA binding protein	protein_coding	2.57424	4.99258	2.85012	0.412909	0.319026	0.518452	3.44923e-13	6.49298e-11	8.33097	3.05849	up	yes
Os05g0183100	OsWRKY67	Os05t0183100-01	GO:0003677(DNA binding);GO:0003700(DNA-binding transcription factor activity);GO:0005634(nucleus);GO:0006355(regulation of DNA-templated transcription);GO:0043565(sequence-specific DNA binding);GO:0050896(response to stimulus)				Similar to WRKY transcription factor 16 (Fragment)	protein_coding	59.6003	81.4734	79.921	28.8385	35.3544	28.4784	3.51021e-13	6.57043e-11	2.38472	1.25382	up	yes
Os01g0714600	Os01g0714600	Os01t0714600-01	GO:0016020(membrane);GO:0016021(integral component of membrane)				Similar to cDNA clone:J023088C01, full insert sequence	protein_coding	79.9294	87.8442	67.1154	31.6832	24.6585	17.825	3.5343e-13	6.57836e-11	3.16704	1.66314	up	yes
Os06g0127100	OsDREB1C	Os06t0127100-01	GO:0003677(DNA binding);GO:0003700(DNA-binding transcription factor activity);GO:0005634(nucleus);GO:0006355(regulation of DNA-templated transcription)				Dehydration-responsive element-binding protein 1C	protein_coding	1.51158	7.25492	3.98706	0.0733295	0.0726282	0.254566	4.24053e-13	7.80517e-11	31.8422	4.99287	up	yes
Os02g0572400	Os02g0572400	Os02t0572400-01;Os02t0572400-02	GO:0000166(nucleotide binding);GO:0003824(catalytic activity);GO:0003935(GTP cyclohydrolase II activity);GO:0005525(GTP binding);GO:0008152(metabolic process);GO:0008686(3,4-dihydroxy-2-butanone-4-phosphate synthase activity);GO:0009231(riboflavin biosynthetic process);GO:0009507(chloroplast);GO:0009536(plastid);GO:0016787(hydrolase activity);GO:0016829(lyase activity);GO:0046872(metal ion bindin…	00740(Riboflavin metabolism);00790(Folate biosynthesis);01100(Metabolic pathways);01110(Biosynthesis of secondary metabolites);01240(Biosynthesis of cofactors);01240(Biosynthesis of cofactors)	K14652	EC:3.5.4.25;EC:4.1.99.12	Similar to Riboflavin biosynthesis protein ribA, chloroplast precursor [Includes: GTP cyclohydrolase II (EC 3.5.4.25); 3,4-dihydroxy-2-butanone 4- phosphate synthase (DHBP synthase)]	protein_coding	280.036	403.047	350.622	141.675	148.482	105.787	4.32486e-13	7.91641e-11	2.61074	1.38446	up	yes
Os03g0373500	Os03g0373500	Os03t0373500-01					Hypothetical protein	protein_coding	47.0088	49.3933	51.3652	21.6682	17.6145	14.7638	4.41073e-13	8.02923e-11	2.73408	1.45106	up	yes
Os03g0289800	Os03g0289800	Os03t0289800-01	GO:0016491(oxidoreductase activity);GO:0046872(metal ion binding);GO:0051213(dioxygenase activity);GO:0120091(jasmonic acid hydrolase)				Similar to Leucoanthocyanidin dioxygenase-like protein	protein_coding	7.68894	12.6541	7.09358	2.23023	2.09021	1.24602	4.54653e-13	8.2312e-11	4.92891	2.30127	up	yes
Os10g0521900	OsRhmbd17	Os10t0521900-01	GO:0004252(serine-type endopeptidase activity);GO:0006508(proteolysis);GO:0008233(peptidase activity);GO:0016020(membrane);GO:0016021(integral component of membrane);GO:0016787(hydrolase activity)				Similar to Membrane protein	protein_coding	8.19468	10.4326	12.6929	3.97016	2.75551	2.5983	4.66748e-13	8.40425e-11	3.35911	1.74808	up	yes
Os08g0384500	OsABCG44	Os08t0384500-01	GO:0000166(nucleotide binding);GO:0005524(ATP binding);GO:0005886(plasma membrane);GO:0016020(membrane);GO:0016021(integral component of membrane);GO:0042626(ATPase-coupled transmembrane transporter activity);GO:0055085(transmembrane transport)				ABC transporter-like domain containing protein	protein_coding	42.4757	49.0902	42.0732	22.3177	20.8515	17.0381	4.7902e-13	8.57859e-11	2.21965	1.15033	up	yes
Os06g0662550	Os06g0662550	Os06t0662550-01	GO:0016020(membrane);GO:0016021(integral component of membrane)				Conserved hypothetical protein	protein_coding	3.34924	3.10949	4.07435	0.592102	0.415342	0.151991	5.62526e-13	1.00199e-10	9.08466	3.18343	up	yes
Os07g0685700	EIL2	Os07t0685700-01	GO:0003677(DNA binding);GO:0003700(DNA-binding transcription factor activity);GO:0005634(nucleus);GO:0009873(ethylene-activated signaling pathway);GO:0010104(regulation of ethylene-activated signaling pathway);GO:0043565(sequence-specific DNA binding);GO:0045893(positive regulation of DNA-templated transcription);GO:1901001(negative regulation of response to salt stress);GO:1903034(regulation of …	04016(MAPK signaling pathway - plant);04075(Plant hormone signal transduction)			Transcription factor, Response to ethylene stimulus, Wound signalin	protein_coding	81.9446	112.197	105.807	49.2582	50.2165	48.9603	6.50387e-13	1.1523e-10	2.02074	1.01489	up	yes
Os05g0580200	Os05g0580200	Os05t0580200-01					Conserved hypothetical protein	protein_coding	4.36805	1.91977	3.83157	0	0	0	7.17993e-13	1.25862e-10	33731.3	15.0418	up	yes
Os12g0443000	Os12g0443000	Os12t0443000-00	GO:0004497(monooxygenase activity);GO:0005506(iron ion binding);GO:0016021(integral component of membrane);GO:0016705(oxidoreductase activity, acting on paired donors, with incorporation or reduction of molecular oxygen);GO:0020037(heme binding)		K20665	EC:1.14.14.48	Similar to Cytochrome P450 family protein, expressed	protein_coding	0.47022	1.71533	1.64793	0.0932211	0.0484182	0.0432647	8.06162e-13	1.40573e-10	20.7323	4.37381	up	yes
Os08g0445700	OsTPS8	Os08t0445700-02;Os08t0445700-01	GO:0003824(catalytic activity);GO:0004805(trehalose-phosphatase activity);GO:0005737(cytoplasm);GO:0005829(cytosol);GO:0005991(trehalose metabolic process);GO:0005992(trehalose biosynthetic process);GO:0016311(dephosphorylation);GO:0070413(trehalose metabolism in response to stress);GO:0070413(trehalose metabolism in response to stress)	00500(Starch and sucrose metabolism);01100(Metabolic pathways);01110(Biosynthesis of secondary metabolites);01110(Biosynthesis of secondary metabolites)	K16055	EC:2.4.1.15;EC:3.1.3.12	Class II trehalose-phosphate-synthase (TPS) gene family member, Salt stress tolerance, Control of yield-related trait	protein_coding	17.2204	26.6246	20.2383	8.43868	6.15249	5.77955	9.72068e-13	1.67737e-10	3.14585	1.65345	up	yes
Os09g0367900	Os09g0367900	Os09t0367900-01;Os09t0367900-02					Conserved hypothetical protein	protein_coding	32.4554	23.3731	28.912	64.8823	69.0509	85.2092	9.94543e-13	1.70726e-10	0.386691	-1.37075	down	yes
Os03g0187800	OsPUP1	Os03t0187800-01	GO:0005215(transporter activity);GO:0005345(purine nucleobase transmembrane transporter activity);GO:0006863(purine nucleobase transport);GO:0015211(purine nucleoside transmembrane transporter activity);GO:0015860(purine nucleoside transmembrane transport);GO:0016020(membrane);GO:0016021(integral component of membrane);GO:1904823(purine nucleobase transmembrane transport)				Protein of unknown function DUF250 domain containing protein	protein_coding	26.0553	31.4904	15.4597	6.04358	5.0975	2.67235	1.00399e-12	1.71459e-10	5.28511	2.40193	up	yes
Os04g0660900	Os04g0660900	Os04t0660900-01	GO:0005886(plasma membrane);GO:0015333(peptide:proton symporter activity);GO:0016020(membrane);GO:0016021(integral component of membrane);GO:0022857(transmembrane transporter activity);GO:0035673(oligopeptide transmembrane transporter activity);GO:0055085(transmembrane transport);GO:1904680(peptide transmembrane transporter activity)				TGF-beta receptor, type I/II extracellular region family protein	protein_coding	3.43946	3.60186	8.41378	0.681165	0.365616	0.198176	1.1814e-12	2.00723e-10	12.4142	3.63391	up	yes
Os03g0726500	Os03g0726500	Os03t0726500-01	GO:0016020(membrane);GO:0016021(integral component of membrane);GO:0016567(protein ubiquitination);GO:0031464(Cul4A-RING E3 ubiquitin ligase complex)				Protein of unknown function DUF81 domain containing protein	protein_coding	20.036	30.5841	29.868	10.9334	11.3665	8.99778	1.38005e-12	2.33277e-10	2.57169	1.36272	up	yes
Os02g0327500	Os02g0327500	Os02t0327500-01	GO:0008375(acetylglucosaminyltransferase activity);GO:0016020(membrane);GO:0016021(integral component of membrane);GO:0016740(transferase activity);GO:0016757(glycosyltransferase activity)				Protein of unknown function DUF266, plant family protein	protein_coding	21.8979	26.1047	24.5181	10.6733	8.06233	8.94143	1.47944e-12	2.48809e-10	2.62024	1.3897	up	yes
Os05g0475625	Os05g0475625	Os05t0475625-00	GO:0016020(membrane);GO:0016021(integral component of membrane)				Hypothetical gene	protein_coding	1.24953	1.51925	1.71146	0	0	0	1.50147e-12	2.51239e-10	14934.2	13.8663	up	yes
Os06g0574200	OsPUB47	Os06t0574200-01	GO:0000166(nucleotide binding);GO:0004672(protein kinase activity);GO:0004842(ubiquitin-protein transferase activity);GO:0005524(ATP binding);GO:0006468(protein phosphorylation);GO:0016301(kinase activity);GO:0016310(phosphorylation);GO:0016567(protein ubiquitination);GO:0016740(transferase activity)				Serine/threonine protein kinase-related domain containing protein	protein_coding	43.4505	45.7537	40.5919	22.1752	19.9292	16.1174	1.60796e-12	2.67705e-10	2.22934	1.15662	up	yes
Os09g0452900	Os09g0452900	Os09t0452900-01	GO:0000139(Golgi membrane);GO:0005783(endoplasmic reticulum);GO:0005794(Golgi apparatus);GO:0006486(protein glycosylation);GO:0008194(UDP-glycosyltransferase activity);GO:0008378(galactosyltransferase activity);GO:0016020(membrane);GO:0016021(integral component of membrane);GO:0016757(glycosyltransferase activity);GO:0016758(hexosyltransferase activity);GO:0048531(beta-1,3-galactosyltransferase a…				Glycosyl transferase, family 31 protein	protein_coding	12.4726	13.8133	12.9128	4.80937	5.2039	6.77201	1.64175e-12	2.71965e-10	2.3353	1.22361	up	yes
Os05g0186300	OscytME2	Os05t0186300-01;Os05t0186300-03	GO:0004470(malic enzyme activity);GO:0004471(malate dehydrogenase (decarboxylating) (NAD+) activity);GO:0004473(malate dehydrogenase (decarboxylating) (NADP+) activity);GO:0006090(pyruvate metabolic process);GO:0006108(malate metabolic process);GO:0009507(chloroplast);GO:0016491(oxidoreductase activity);GO:0016616(oxidoreductase activity, acting on the CH-OH group of donors, NAD or NADP as accept…	00620(Pyruvate metabolism);00710(Carbon fixation in photosynthetic organisms);01100(Metabolic pathways);01200(Carbon metabolism);01200(Carbon metabolism)	K00029	EC:1.1.1.40	Similar to NADP-malic enzyme	protein_coding;nontranslating_CDS	13.5061	13.3337	13.3677	4.06226	4.10896	1.92777	1.96136e-12	3.21692e-10	3.98134	1.99326	up	yes
Os03g0297600	OsPYL/RCAR4	Os03t0297600-01	GO:0004864(protein phosphatase inhibitor activity);GO:0005634(nucleus);GO:0005737(cytoplasm);GO:0009738(abscisic acid-activated signaling pathway);GO:0010427(abscisic acid binding);GO:0038023(signaling receptor activity);GO:0043086(negative regulation of catalytic activity);GO:0080163(regulation of protein serine/threonine phosphatase activity)	04016(MAPK signaling pathway - plant);04075(Plant hormone signal transduction)			Streptomyces cyclase/dehydrase family protein	protein_coding	26.6575	30.5431	28.1876	95.5499	78.3653	63.2088	1.98374e-12	3.2376e-10	0.360099	-1.47353	down	yes
Os01g0659900	OsFBK1	Os01t0659900-01	GO:0005515(protein binding);GO:0019005(SCF ubiquitin ligase complex);GO:0031146(SCF-dependent proteasomal ubiquitin-dependent protein catabolic process)				Kelch-domain-containing F-box protein, Component of an SCF E3 ligase, Regulation of anther and root secondary cell wall thickenings, Regulation of lignificatio	protein_coding	4.97662	3.85911	3.81837	10.3944	13.8827	16.0909	2.07959e-12	3.3774e-10	0.313469	-1.67361	down	yes
Os02g0560200	EL5	Os02t0560200-01	GO:0004842(ubiquitin-protein transferase activity);GO:0005768(endosome);GO:0005802(trans-Golgi network);GO:0005886(plasma membrane);GO:0006511(ubiquitin-dependent protein catabolic process);GO:0006623(protein targeting to vacuole);GO:0006896(Golgi to vacuole transport);GO:0016020(membrane);GO:0016021(integral component of membrane);GO:0016567(protein ubiquitination);GO:0016740(transferase activit…		K16286	EC:2.3.2.27	RING-H2 type E3 ubiquitin ligase, Root development, Maintenance of cell viability after the initiation of root primordial formation, Defense respons	protein_coding	2.29581	3.3833	3.95933	0.547489	0.8819	0.547265	2.23243e-12	3.60793e-10	4.87614	2.28574	up	yes
Os12g0250700	Os12g0250700	Os12t0250700-01					Conserved hypothetical protein	protein_coding	4.01721	2.35952	2.52012	14.1805	13.04	17.3335	2.55612e-12	4.07148e-10	0.199687	-2.32419	down	yes
Os03g0258200	Os03g0258200	Os03t0258200-01	GO:0016787(hydrolase activity)				Alpha/beta hydrolase fold-3 domain containing protein	protein_coding	17.3539	30.0388	23.7763	8.52279	8.35265	6.74681	2.83779e-12	4.4985e-10	3.01279	1.5911	up	yes
Os04g0504700	Os04g0504700	Os04t0504700-01					Conserved hypothetical protein	protein_coding	5.04264	8.06007	5.57935	1.49018	1.59912	1.35043	3.04222e-12	4.79961e-10	4.20793	2.07311	up	yes
Os01g0559900	OsAGP14	Os01t0559900-01					Non-protein coding transcript	nontranslating_CDS	60.692	63.3394	83.4854	141.835	158.542	172.64	3.42613e-12	5.37968e-10	0.438708	-1.18867	down	yes
Os10g0178800	OsWAK111	Os10t0178800-01	GO:0004674(protein serine/threonine kinase activity);GO:0005886(plasma membrane);GO:0007166(cell surface receptor signaling pathway);GO:0030247(polysaccharide binding)				Hypothetical conserved gene	protein_coding	13.0368	18.7605	12.26	3.24022	2.7608	1.15554	3.82878e-12	5.95546e-10	6.15622	2.62204	up	yes
Os10g0175500	Os10g0175500	Os10t0175500-01					Hypothetical gene	protein_coding	2.98085	3.34412	2.31605	11.9591	9.65966	10.1169	3.93579e-12	6.09331e-10	0.272281	-1.87683	down	yes
Os01g0501800	PsbO	Os01t0501800-01	GO:0009523(photosystem II);GO:0009654(photosystem II oxygen evolving complex);GO:0010207(photosystem II assembly);GO:0010242(oxygen evolving activity);GO:0015979(photosynthesis);GO:0042549(photosystem II stabilization)	00195(Photosynthesis)			Similar to Photosystem II oxygen-evolving complex protein 1 (Fragment)	protein_coding	1.87905	1.12484	1.3846	6.12591	4.73352	4.94348	4.34289e-12	6.6613e-10	0.277701	-1.8484	down	yes
Os09g0484800	Os09g0484800	Os09t0484800-01			K06911	EC:1.13.11.24	Similar to Pirin-like protein	protein_coding	50.8417	89.743	70.9416	22.5258	26.4251	23.0592	4.56348e-12	6.96741e-10	2.93745	1.55457	up	yes
Os05g0442700	ONAC012	Os05t0442700-01	GO:0003677(DNA binding);GO:0005634(nucleus);GO:0006355(regulation of DNA-templated transcription)				No apical meristem (NAM) protein domain containing protein	protein_coding	12.4842	18.8788	17.2745	3.27097	5.28599	5.28958	4.58739e-12	6.97177e-10	3.51262	1.81255	up	yes
Os07g0516300	OsS40-15	Os07t0516300-01					Protein of unknown function DUF584 family protein	protein_coding	25.1505	38.2388	31.8458	12.382	10.2614	7.2005	5.03191e-12	7.61243e-10	3.19111	1.67406	up	yes
Os04g0493100	OsbHLH065	Os04t0493100-01;Os04t0493100-02	GO:0000978(RNA polymerase II cis-regulatory region sequence-specific DNA binding);GO:0000981(DNA-binding transcription factor activity, RNA polymerase II-specific);GO:0001228(DNA-binding transcription activator activity, RNA polymerase II-specific);GO:0005634(nucleus);GO:0006355(regulation of DNA-templated transcription);GO:0006357(regulation of transcription by RNA polymerase II);GO:0046983(prot…				Basic helix-loop-helix dimerisation region bHLH domain containing protein	protein_coding;nontranslating_CDS	15.8207	16.0524	16.603	8.33236	7.89993	6.03374	5.35283e-12	8.06113e-10	2.17713	1.12243	up	yes
Os01g0841700	Rpp17	Os01t0841700-01					Similar to Isoform ERG1b of Elicitor-responsive protein 1	protein_coding	17.0445	36.5717	22.2753	5.42736	5.02563	2.01062	5.95148e-12	8.88191e-10	6.08905	2.60622	up	yes
Os12g0472366	Os12g0472366	Os12t0472366-00					Hypothetical protein	protein_coding	2.32979	2.63743	3.01954	1.01233	0.883021	1.16762	5.98924e-12	8.89819e-10	2.60753	1.38268	up	yes
Os01g0869750	Os01g0869750	Os01t0869750-01					Conserved hypothetical protein	protein_coding	1.71316	1.41364	2.40553	0	0	0	6.02549e-12	8.91208e-10	18441.1	14.1706	up	yes
Os06g0506200	Os06g0506200	Os06t0506200-01	GO:0005338(nucleotide-sugar transmembrane transporter activity);GO:0005464(UDP-xylose transmembrane transporter activity);GO:0005794(Golgi apparatus);GO:0015297(antiporter activity);GO:0015790(UDP-xylose transmembrane transport);GO:0015931(nucleobase-containing compound transport);GO:0016020(membrane);GO:0016021(integral component of membrane);GO:0022857(transmembrane transporter activity);GO:005…				Protein of unknown function DUF250 domain containing protein	protein_coding	9.47009	7.70115	8.98925	19.7655	26.9864	23.0903	6.46352e-12	9.51747e-10	0.374565	-1.41671	down	yes
Os02g0658100	OsTIP2	Os02t0658100-01	GO:0015250(water channel activity);GO:0015267(channel activity);GO:0016020(membrane);GO:0016021(integral component of membrane);GO:0055085(transmembrane transport)				Similar to tonoplast intrinsic protein2	protein_coding	13.3647	13.7482	19.7358	37.2833	44.0612	36.1418	7.15183e-12	1.04844e-09	0.39876	-1.32641	down	yes
Os01g0863300	Os01g0863300	Os01t0863300-01	GO:0003677(DNA binding);GO:0005634(nucleus)				Similar to MCB2 protein	protein_coding	6.41573	11.5138	8.65771	2.83096	2.00103	2.20521	7.73069e-12	1.12831e-09	3.7781	1.91766	up	yes
Os04g0128700	Os04g0128700	Os04t0128700-01	GO:0016021(integral component of membrane)				Thioredoxin-like fold domain containing protein	protein_coding	40.2127	61.0353	45.8515	17.4973	14.2464	9.47647	7.86198e-12	1.14244e-09	3.56863	1.83537	up	yes
Os04g0119500	Os04g0119500	Os04t0119500-02;Os04t0119500-03;Os04t0119500-01	GO:0003677(DNA binding);GO:0005548(phospholipid transporter activity);GO:0005634(nucleus);GO:0005773(vacuole);GO:0008289(lipid binding);GO:0015914(phospholipid transport);GO:0015914(phospholipid transport)				Non-protein coding transcript	protein_coding;nontranslating_CDS	30.9187	49.954	45.6858	16.2802	18.8853	16.3187	7.94699e-12	1.14475e-09	2.4582	1.2976	up	yes
Os11g0151400	OsCYP94C2	Os11t0151400-01	GO:0004497(monooxygenase activity);GO:0005506(iron ion binding);GO:0016020(membrane);GO:0016021(integral component of membrane);GO:0016705(oxidoreductase activity, acting on paired donors, with incorporation or reduction of molecular oxygen);GO:0020037(heme binding)		K20624	EC:1.14.14.49	Cytochrome P450 family protein	protein_coding	6.21878	17.2165	19.0331	2.50384	2.28605	1.26783	7.94466e-12	1.14475e-09	7.01063	2.80954	up	yes
Os05g0524100	Os05g0524100	Os05t0524100-01					Conserved hypothetical protein	protein_coding	13.742	18.3187	18.1958	6.16619	6.98989	8.27502	8.83583e-12	1.26727e-09	2.34502	1.2296	up	yes
Os07g0101000	OsLAC16	Os07t0101000-00	GO:0005507(copper ion binding);GO:0005576(extracellular region);GO:0016491(oxidoreductase activity);GO:0016722(oxidoreductase activity, acting on metal ions);GO:0046274(lignin catabolic process);GO:0046872(metal ion binding);GO:0048046(apoplast);GO:0052716(hydroquinone:oxygen oxidoreductase activity)		K05909	EC:1.10.3.2	Cupredoxin domain containing protein	protein_coding	3.02813	1.67963	3.21434	9.80877	11.6479	9.03148	9.45319e-12	1.34997e-09	0.259842	-1.9443	down	yes
Os07g0545800	CIGR1	Os07t0545800-01	GO:0003700(DNA-binding transcription factor activity);GO:0005634(nucleus);GO:0006355(regulation of DNA-templated transcription);GO:0043565(sequence-specific DNA binding)				Similar to Chitin-inducible gibberellin-responsive protein	protein_coding	120.491	172.608	142.549	68.3069	65.7732	54.2769	1.11193e-11	1.58109e-09	2.31288	1.20969	up	yes
Os05g0425600	Os05g0425600	Os05t0425600-01					Hypothetical protein	protein_coding	0.801492	0.706286	0.794743	0	0	0	1.13622e-11	1.60872e-09	7675.07	12.906	up	yes
Os01g0699600	OsNPK1-PK	Os01t0699600-01	GO:0000166(nucleotide binding);GO:0004672(protein kinase activity);GO:0004674(protein serine/threonine kinase activity);GO:0005524(ATP binding);GO:0005737(cytoplasm);GO:0006468(protein phosphorylation);GO:0007165(signal transduction);GO:0016301(kinase activity);GO:0016310(phosphorylation);GO:0016740(transferase activity);GO:0031098(stress-activated protein kinase signaling cascade);GO:0032147(act…				Serine/threonine protein kinase domain containing protein	protein_coding	3.4354	9.70093	10.1222	1.36975	1.40975	1.2922	1.14397e-11	1.61281e-09	5.71221	2.51405	up	yes
Os09g0128400	Os09g0128400	Os09t0128400-01;Os09t0128400-02					Conserved hypothetical protein	protein_coding	71.3867	102.257	98.9182	40.9973	46.8475	42.0565	1.16108e-11	1.63e-09	2.09822	1.06917	up	yes
Os05g0516700	Os05g0516700	Os05t0516700-01	GO:0016020(membrane);GO:0016021(integral component of membrane)				Conserved hypothetical protein	protein_coding	2.73141	3.71789	3.25888	0.793724	0.654207	0.590548	1.35121e-11	1.88891e-09	4.76247	2.25171	up	yes
Os11g0180000	Os11g0180000	Os11t0180000-01	GO:0005576(extracellular region);GO:0009699(phenylpropanoid biosynthetic process);GO:0048046(apoplast)				Plant disease resistance response protein family protein	protein_coding	8.20629	9.23232	12.4171	22.7674	28.7458	31.5165	1.42698e-11	1.98644e-09	0.359578	-1.47562	down	yes
Os01g0862800	ENAC1	Os01t0862800-01	GO:0003677(DNA binding);GO:0005634(nucleus);GO:0006355(regulation of DNA-templated transcription)				NAC (NAM ATAF1/2 CUC2) transcription factor, Early and transient regulator of abiotic stress response	protein_coding	2.76048	4.02813	4.51885	0.842122	0.675056	0.679087	1.53393e-11	2.12638e-09	5.14849	2.36415	up	yes
Os05g0106200	OsUMAMIT8	Os05t0106200-01	GO:0005886(plasma membrane);GO:0016020(membrane);GO:0016021(integral component of membrane);GO:0022857(transmembrane transporter activity);GO:0055085(transmembrane transport)				Protein of unknown function DUF6, transmembrane domain containing protein	protein_coding	4.31412	5.89337	6.96766	18.4539	14.7722	16.0776	1.54797e-11	2.13691e-09	0.348355	-1.52137	down	yes
Os03g0417700	GL3.2	Os03t0417700-01;Os03t0417700-02	GO:0004497(monooxygenase activity);GO:0005506(iron ion binding);GO:0016020(membrane);GO:0016021(integral component of membrane);GO:0016491(oxidoreductase activity);GO:0016705(oxidoreductase activity, acting on paired donors, with incorporation or reduction of molecular oxygen);GO:0016709(oxidoreductase activity, acting on paired donors, with incorporation or reduction of molecular oxygen, NAD(P)H…				Similar to Phytochrome P450	protein_coding	3.19567	3.5595	4.16435	9.45057	8.77931	7.65018	1.66603e-11	2.28714e-09	0.421928	-1.24493	down	yes
Os01g0794600	Os01g0794600	Os01t0794600-01	GO:0016020(membrane);GO:0016021(integral component of membrane)				Hypothetical conserved gene	protein_coding	4.60015	6.17263	5.37405	2.10166	1.99692	1.41318	1.6706e-11	2.28714e-09	2.92952	1.55067	up	yes
Os10g0569400	Rir1b	Os10t0569400-01					RIR1a protein precursor	protein_coding	348.59	423.406	427.734	1122.44	966.429	804.029	1.78001e-11	2.4269e-09	0.414716	-1.26981	down	yes
Os01g0582600	Os01g0582600	Os01t0582600-01	GO:0004518(nuclease activity);GO:0005634(nucleus);GO:0016787(hydrolase activity);GO:0046872(metal ion binding);GO:0090305(nucleic acid phosphodiester bond hydrolysis)				Phospholipase A2, active site domain containing protein	protein_coding	30.0617	41.6339	34.5468	15.5213	16.4064	18.6146	1.96811e-11	2.67235e-09	2.10205	1.0718	up	yes
Os01g0117600	Os01g0117600	Os01t0117600-01	GO:0000166(nucleotide binding);GO:0004672(protein kinase activity);GO:0005524(ATP binding);GO:0006468(protein phosphorylation);GO:0016301(kinase activity);GO:0016310(phosphorylation);GO:0016740(transferase activity);GO:0030247(polysaccharide binding)				Protein kinase, catalytic domain domain containing protein	protein_coding	7.41646	4.92875	6.38182	1.78231	1.89925	1.40423	2.0967e-11	2.82382e-09	3.68223	1.88058	up	yes
Os04g0416700	Os04g0416700	Os04t0416700-01	GO:0009506(plasmodesma);GO:0016020(membrane);GO:0016021(integral component of membrane);GO:0046658(anchored component of plasma membrane);GO:0098542(defense response to other organism)				Harpin-induced 1 domain containing protein	protein_coding	107.902	114.908	132.035	243.551	269.518	218.79	2.13371e-11	2.86203e-09	0.484854	-1.04438	down	yes
Os10g0543400	Os10g0543400	Os10t0543400-00	GO:0000272(polysaccharide catabolic process);GO:0004568(chitinase activity);GO:0005975(carbohydrate metabolic process);GO:0006032(chitin catabolic process);GO:0008152(metabolic process);GO:0016787(hydrolase activity);GO:0016798(hydrolase activity, acting on glycosyl bonds);GO:0016998(cell wall macromolecule catabolic process);GO:0030247(polysaccharide binding);GO:0050832(defense response to fungu…				Chitinase 8	protein_coding	5.99304	9.46459	6.00335	1.5215	0.727107	0.508476	2.54207e-11	3.39602e-09	7.78393	2.9605	up	yes
Os07g0566150	Os07g0566150	Os07t0566150-00					Hypothetical conserved gene	protein_coding	6.74307	11.256	6.93319	1.56811	2.49569	1.73856	2.59118e-11	3.44772e-09	4.29692	2.1033	up	yes
Os12g0123800	ONAC077	Os12t0123800-01	GO:0003677(DNA binding);GO:0005634(nucleus);GO:0006355(regulation of DNA-templated transcription);GO:0043565(sequence-specific DNA binding)				No apical meristem (NAM) protein domain containing protein	protein_coding	24.5317	27.3962	17.8924	6.28963	4.46019	2.66463	2.63357e-11	3.49012e-09	5.20486	2.37986	up	yes
Os06g0200800	Os06g0200800	Os06t0200800-01	GO:0016020(membrane);GO:0016021(integral component of membrane)				Conserved hypothetical protein	protein_coding	17.6047	15.1045	5.70223	1.76618	1.36269	0.442244	3.01717e-11	3.98255e-09	10.7562	3.42709	up	yes
Os10g0343500	Os10g0343500	Os10t0343500-00					Transposase, Ptta/En/Spm, plant domain containing protein	protein_coding	1.20661	0.542974	1.28309	0	0	0	3.27101e-11	4.30047e-09	10108.9	13.3033	up	yes
Os09g0394600	Os09g0394600	Os09t0394600-01	GO:0003824(catalytic activity);GO:0004439(phosphatidylinositol-4,5-bisphosphate 5-phosphatase activity);GO:0004445(inositol-polyphosphate 5-phosphatase activity);GO:0016787(hydrolase activity);GO:0016791(phosphatase activity);GO:0034485(phosphatidylinositol-3,4,5-trisphosphate 5-phosphatase activity);GO:0046855(inositol phosphate dephosphorylation);GO:0046856(phosphatidylinositol dephosphorylatio…				Endonuclease/exonuclease/phosphatase domain containing protein	protein_coding	202.874	175.208	222.22	372.869	412.079	495.195	3.381e-11	4.42751e-09	0.468933	-1.09255	down	yes
Os02g0552700	OsZFP6	Os02t0552700-01					Conserved hypothetical protein	protein_coding	11.8062	9.3573	9.09007	4.19401	3.2449	2.59249	4.09211e-11	5.33763e-09	3.01589	1.59258	up	yes
Os05g0563600	OsFLA6	Os05t0563600-01	GO:0005886(plasma membrane);GO:0009834(plant-type secondary cell wall biogenesis);GO:0016020(membrane)				FAS1 domain domain containing protein	protein_coding	29.5058	25.4878	37.6579	68.7166	78.9069	64.9181	4.92597e-11	6.36221e-09	0.435922	-1.19786	down	yes
Os04g0490500	OsRLCK152	Os04t0490500-01	GO:0000166(nucleotide binding);GO:0005524(ATP binding);GO:0016020(membrane);GO:0016021(integral component of membrane)				Protein kinase-like domain domain containing protein	protein_coding	20.6815	25.8058	17.1786	8.70651	6.13965	4.8556	4.93522e-11	6.36221e-09	3.23148	1.6922	up	yes
Os02g0213700	Os02g0213700	Os02t0213700-00					Similar to H0311C03.5 protein	protein_coding	4.46903	8.30649	5.52204	1.86285	1.14123	0.964296	6.3496e-11	8.15382e-09	4.61085	2.20503	up	yes
Os03g0741100	OsbHLH148	Os03t0741100-01	GO:0003677(DNA binding);GO:0005515(protein binding);GO:0005634(nucleus);GO:0006355(regulation of DNA-templated transcription);GO:0009414(response to water deprivation);GO:0046983(protein dimerization activity)				Basic helix-loop-helix transcription factor, Drought toleranc	protein_coding	41.9533	94.5833	61.5896	21.3416	17.76	18.9675	6.64143e-11	8.49565e-09	3.4119	1.77058	up	yes
Os04g0208800	Os04g0208800	Os04t0208800-01					Hypothetical protein	protein_coding	0.306506	0.4931	0.417535	1.72861	3.25922	4.33796	6.98703e-11	8.89985e-09	0.130513	-2.93773	down	yes
Os07g0680400	WRKY47	Os07t0680400-01	GO:0003677(DNA binding);GO:0003700(DNA-binding transcription factor activity);GO:0005634(nucleus);GO:0006355(regulation of DNA-templated transcription);GO:0043565(sequence-specific DNA binding);GO:0050896(response to stimulus)				WRKY transcription factor, Drought toleranc	protein_coding	172.613	177.691	115.108	55.4511	55.1362	30.6494	7.01114e-11	8.89985e-09	3.29526	1.72039	up	yes
Os09g0286600	Sub1C	Os09t0286600-03;Os09t0286600-01;Os09t0286600-02	GO:0003677(DNA binding);GO:0003700(DNA-binding transcription factor activity);GO:0005634(nucleus);GO:0006355(regulation of DNA-templated transcription);GO:0009873(ethylene-activated signaling pathway);GO:0009873(ethylene-activated signaling pathway)				Pathogenesis-related transcriptional factor and ERF domain containing protein	protein_coding	16.5357	15.3352	15.7098	40.4183	33.7017	33.3005	7.88363e-11	9.91464e-09	0.442939	-1.17482	down	yes
Os01g0955100	OsCML31	Os01t0955100-01	GO:0005509(calcium ion binding);GO:0046872(metal ion binding)				Similar to Calmodulin-like protein (Fragment)	protein_coding	33.3764	40.9773	27.8035	12.9603	11.5462	7.6165	7.90035e-11	9.91464e-09	3.18019	1.66911	up	yes
Os11g0229500	RPR1*	Os11t0229500-01	GO:0006952(defense response);GO:0043531(ADP binding);GO:0051707(response to other organism)				Similar to NBS-LRR protein (Fragment)	protein_coding	16.2646	17.6509	6.10949	2.53074	2.26842	0.977438	8.13049e-11	1.0165e-08	6.92882	2.79261	up	yes
Os08g0386200	OsWRKY69	Os08t0386200-01	GO:0000976(transcription cis-regulatory region binding);GO:0003677(DNA binding);GO:0003700(DNA-binding transcription factor activity);GO:0005634(nucleus);GO:0006355(regulation of DNA-templated transcription);GO:0043565(sequence-specific DNA binding);GO:0050896(response to stimulus)				WRKY transcription factor 69	protein_coding	33.1101	50.7933	38.8866	18.8191	13.6192	13.413	8.75835e-11	1.09088e-08	2.67801	1.42116	up	yes
Os08g0482600	OsUCL29	Os08t0482600-01	GO:0009055(electron transfer activity);GO:0016020(membrane);GO:0016021(integral component of membrane);GO:0022900(electron transport chain);GO:0046658(anchored component of plasma membrane)				Cupredoxin domain containing protein	protein_coding	3.55177	9.31439	6.81693	1.40979	1.81862	1.43148	1.01548e-10	1.26006e-08	4.22394	2.07859	up	yes
Os05g0501001	Os05g0501001	Os05t0501001-01					Hypothetical gene	protein_coding	0.535972	0.787797	1.1708	0	0	0	1.09698e-10	1.35612e-08	8315.24	13.0215	up	yes
Os04g0359100	Os04g0359100	Os04t0359100-01	GO:0016491(oxidoreductase activity)	00592(alpha-Linolenic acid metabolism);01110(Biosynthesis of secondary metabolites)			Alcohol dehydrogenase superfamily, zinc-containing protein	protein_coding	47.5545	41.1508	48.4338	81.5955	105.653	112.784	1.10249e-10	1.35787e-08	0.457081	-1.12948	down	yes
Os03g0241900	Os03g0241900	Os03t0241900-02;Os03t0241900-03	GO:0005886(plasma membrane);GO:0005886(plasma membrane)	04144(Endocytosis);04144(Endocytosis)			Similar to Senescence-associated protein 12	protein_coding	21.9954	36.6668	34.7455	12.8555	10.6637	8.8144	1.12234e-10	1.37719e-08	2.88887	1.5305	up	yes
Os01g0826400	OsWRKY24	Os01t0826400-01	GO:0003677(DNA binding);GO:0003700(DNA-binding transcription factor activity);GO:0005634(nucleus);GO:0006355(regulation of DNA-templated transcription);GO:0009737(response to abscisic acid);GO:0009738(abscisic acid-activated signaling pathway);GO:0009739(response to gibberellin);GO:0009740(gibberellic acid mediated signaling pathway);GO:0009788(negative regulation of abscisic acid-activated signa…	04016(MAPK signaling pathway - plant);04626(Plant-pathogen interaction)			WRKY transcription factor 24 (WRKY24)	protein_coding	91.2755	129.751	85.6077	34.723	28.7029	14.4782	1.22432e-10	1.49678e-08	3.93605	1.97675	up	yes
Os07g0691200	Os07g0691200	Os07t0691200-01;Os07t0691200-03;Os07t0691200-04	GO:0000166(nucleotide binding);GO:0005524(ATP binding);GO:0008360(regulation of cell shape);GO:0008716(D-alanine-D-alanine ligase activity);GO:0009252(peptidoglycan biosynthetic process);GO:0016874(ligase activity);GO:0046872(metal ion binding);GO:0071555(cell wall organization);GO:0071555(cell wall organization)				Similar to D-alanine--D-alanine ligase B (EC 6.3.2.4) (D-alanylalanine synthetase B) (D-Ala-D-Ala ligase B)	protein_coding	10.3235	9.56038	10.1632	21.3818	27.2675	38.0281	1.25659e-10	1.52499e-08	0.346654	-1.52843	down	yes
Os03g0721300	Os03g0721300	Os03t0721300-01					Protein of unknown function DUF946, plant family protein	protein_coding	24.2527	25.3198	34.3504	68.2324	72.7567	64.0593	1.25728e-10	1.52499e-08	0.409284	-1.28883	down	yes
Os02g0115700	CATA1	Os02t0115700-03;Os02t0115700-01;Os02t0115700-02	GO:0000302(response to reactive oxygen species);GO:0004096(catalase activity);GO:0004601(peroxidase activity);GO:0005515(protein binding);GO:0005737(cytoplasm);GO:0005777(peroxisome);GO:0005886(plasma membrane);GO:0006979(response to oxidative stress);GO:0007623(circadian rhythm);GO:0009408(response to heat);GO:0009414(response to water deprivation);GO:0009416(response to light stimulus);GO:00096…	00380(Tryptophan metabolism);00630(Glyoxylate and dicarboxylate metabolism);01100(Metabolic pathways);01110(Biosynthesis of secondary metabolites);01200(Carbon metabolism);04016(MAPK signaling pathway - plant);04146(Peroxisome);04146(Peroxisome)	K03781	EC:1.11.1.6	Catalase isozyme A (EC 1.11.1.6) (CAT-A)	protein_coding	34.0892	31.4886	29.2982	65.2335	68.2157	58.4597	1.2612e-10	1.52499e-08	0.49438	-1.01631	down	yes
Os09g0341600	OsFbox478	Os09t0341600-01	GO:0005515(protein binding)				Cyclin-like F-box domain containing protein	protein_coding	17.7397	45.9565	44.6343	5.07188	7.99592	9.62732	1.37688e-10	1.6528e-08	4.77329	2.25499	up	yes
Os03g0815100	SNAC1	Os03t0815100-01	GO:0003677(DNA binding);GO:0005634(nucleus);GO:0006355(regulation of DNA-templated transcription);GO:0042803(protein homodimerization activity);GO:0043565(sequence-specific DNA binding);GO:1901002(positive regulation of response to salt stress);GO:1902584(positive regulation of response to water deprivation)				Similar to OsNAC6 protein	protein_coding	80.6332	170.008	129.242	43.6165	45.5129	40.6066	1.41413e-10	1.68531e-08	2.92813	1.54998	up	yes
Os11g0479000	Os11g0479000	Os11t0479000-01	GO:0001709(cell fate determination)				Conserved hypothetical protein	protein_coding	3.83939	5.50086	7.15114	21.6369	19.8772	28.2299	1.42595e-10	1.68726e-08	0.236456	-2.08035	down	yes
Os04g0664500	Os-AHT1	Os04t0664500-01	GO:0016747(acyltransferase activity, transferring groups other than amino-acyl groups);GO:0050734(hydroxycinnamoyltransferase activity)				Similar to H1005F08.2 protein	protein_coding	5.23314	5.25529	1.75052	0.596758	0.454938	0.265535	1.4221e-10	1.68726e-08	9.29143	3.2159	up	yes
Os05g0543600	OsMYB86-L2	Os05t0543600-01	GO:0003677(DNA binding);GO:0005634(nucleus);GO:0010119(regulation of stomatal movement);GO:0030154(cell differentiation);GO:0043565(sequence-specific DNA binding)				Similar to Myb-related protein	protein_coding	2.79888	2.19013	2.69966	6.91884	7.37065	5.95974	1.46008e-10	1.72149e-08	0.379702	-1.39706	down	yes
Os07g0635500	OsCYP709C5	Os07t0635500-01	GO:0004497(monooxygenase activity);GO:0005506(iron ion binding);GO:0016020(membrane);GO:0016021(integral component of membrane);GO:0016491(oxidoreductase activity);GO:0016705(oxidoreductase activity, acting on paired donors, with incorporation or reduction of molecular oxygen);GO:0020037(heme binding);GO:0046872(metal ion binding)				Similar to Cytochrome P450	protein_coding	81.7005	152.177	92.201	28.5136	27.04	10.8763	1.48023e-10	1.73906e-08	4.90862	2.29532	up	yes
Os09g0341500	Os09g0341500	Os09t0341500-01	GO:0005515(protein binding)				F-box domain, cyclin-like domain containing protein	protein_coding	3.82588	12.6194	11.1252	0.887662	1.57035	1.47392	1.4856e-10	1.7392e-08	7.01196	2.80982	up	yes
Os05g0401500	Os05g0401500	Os05t0401500-01					Similar to oxidoreductase, 2OG-Fe oxygenase family protein	protein_coding	8.33729	8.78339	10.202	19.1208	19.8915	23.4976	1.54004e-10	1.79659e-08	0.437094	-1.19399	down	yes
Os05g0478700	OsWRKY84	Os05t0478700-00	GO:0003677(DNA binding);GO:0003700(DNA-binding transcription factor activity);GO:0005634(nucleus);GO:0006355(regulation of DNA-templated transcription);GO:0043565(sequence-specific DNA binding);GO:0050896(response to stimulus)				Hypothetical conserved gene	protein_coding	6.84249	7.63489	7.68486	4.22427	3.12622	3.34789	1.56498e-10	1.81928e-08	2.07155	1.05071	up	yes
Os06g0652600	Os06g0652600	Os06t0652600-01;Os06t0652600-02					Similar to Lustrin A	protein_coding	5.31357	4.02699	8.68175	18.6052	25.6795	36.4925	1.6029e-10	1.85684e-08	0.223112	-2.16416	down	yes
Os05g0556400	Os05g0556400	Os05t0556400-01	GO:0016020(membrane);GO:0016021(integral component of membrane);GO:0046872(metal ion binding);GO:0055114(obsolete oxidation-reduction process)				DOMON related domain containing protein	protein_coding	11.5699	12.1298	16.5029	32.6772	38.0586	29.8129	1.84129e-10	2.11819e-08	0.399831	-1.32254	down	yes
Os01g0668100	OsFLA7	Os01t0668100-01	GO:0005886(plasma membrane);GO:0009834(plant-type secondary cell wall biogenesis);GO:0016020(membrane)				Similar to Arabinogalactan-like protein	protein_coding	86.3377	74.3776	122.379	223.019	269.891	220.964	1.87805e-10	2.153e-08	0.396561	-1.33438	down	yes
Os04g0387300	Os04g0387300	Os04t0387300-01	GO:0000978(RNA polymerase II cis-regulatory region sequence-specific DNA binding);GO:0000981(DNA-binding transcription factor activity, RNA polymerase II-specific);GO:0003677(DNA binding);GO:0005634(nucleus);GO:0006357(regulation of transcription by RNA polymerase II);GO:0046983(protein dimerization activity)				Similar to OSIGBa0075F02.1 protein	protein_coding	6.32258	8.22607	7.36035	3.23696	2.80377	2.72064	1.99046e-10	2.274e-08	2.50064	1.3223	up	yes
Os11g0107000	OsTBL2	Os11t0107000-01	GO:0000139(Golgi membrane);GO:0005794(Golgi apparatus);GO:0006952(defense response);GO:0016020(membrane);GO:0016021(integral component of membrane);GO:0016413(O-acetyltransferase activity);GO:0016740(transferase activity);GO:1990538(xylan O-acetyltransferase activity);GO:1990937(xylan acetylation)				Xylan acetyltransferase, Resistance to bacterial leaf blight diseas	protein_coding	35.1645	35.5981	39.9729	67.2849	95.9432	102.205	2.03654e-10	2.31071e-08	0.417189	-1.26123	down	yes
Os05g0576600	Os05g0576600	Os05t0576600-01					Conserved hypothetical protein	protein_coding	19.0216	25.317	14.4593	6.11222	5.48564	2.95158	2.11364e-10	2.39001e-08	4.04125	2.0148	up	yes
Os06g0151800	Os06g0151800	Os06t0151800-01					Hypothetical protein	protein_coding	13.5	9.91726	9.58599	3.79304	3.5386	3.94505	2.14725e-10	2.41974e-08	2.92668	1.54926	up	yes
Os04g0677300	Os04g0677300	Os04t0677300-01	GO:0016020(membrane);GO:0016021(integral component of membrane)				Harpin-induced 1 domain containing protein	protein_coding	13.0374	19.7116	12.7679	3.99701	2.73979	1.30376	2.26529e-10	2.54412e-08	5.66091	2.50103	up	yes
Os03g0126825	Os03g0126825	Os03t0126825-01					Hypothetical gene	protein_coding	38.2349	51.3865	65.1246	20.3256	23.3389	23.704	2.32498e-10	2.59356e-08	2.29701	1.19975	up	yes
Os11g0114300	Os11g0114300	Os11t0114300-01	GO:0010227(floral organ abscission)				Conserved hypothetical protein	protein_coding	1.18037	1.88599	1.08958	0.259611	0.191546	0.0697209	2.32329e-10	2.59356e-08	7.97872	2.99616	up	yes
Os06g0207950	Os06g0207950	Os06t0207950-00	GO:0016020(membrane);GO:0016021(integral component of membrane)				Hypothetical gene	protein_coding	14.8312	23.0001	15.058	5.48323	4.18475	2.4574	2.33923e-10	2.6007e-08	4.36186	2.12495	up	yes
Os02g0491600	OsGLP2-1	Os02t0491600-00	GO:0005576(extracellular region);GO:0005618(cell wall);GO:0030145(manganese ion binding);GO:0045735(nutrient reservoir activity);GO:0046872(metal ion binding);GO:0048046(apoplast)				Similar to Oxalate oxidase-like protein or germin-like protein (Germin-like 8) (Germin-like 12)	protein_coding	0.918647	1.65374	0.958132	0.0427483	0.0969904	0	2.51097e-10	2.77303e-08	25.2651	4.65908	up	yes
Os07g0448100	OsPIP2	Os07t0448100-01	GO:0005773(vacuole);GO:0005886(plasma membrane);GO:0006833(water transport);GO:0009414(response to water deprivation);GO:0009506(plasmodesma);GO:0015250(water channel activity);GO:0015267(channel activity);GO:0016020(membrane);GO:0016021(integral component of membrane);GO:0055085(transmembrane transport)				Similar to Plasma membrane integral protein ZmPIP2-6	protein_coding	8.30801	11.6069	16.7281	33.2039	43.1522	57.0636	2.60615e-10	2.85909e-08	0.274645	-1.86436	down	yes
Os07g0248550	Os07g0248550	Os07t0248550-00	GO:0016020(membrane);GO:0016021(integral component of membrane)				Hypothetical protein	protein_coding	16.1903	10.3576	1.57655	0	0	0	2.65086e-10	2.89854e-08	93747.9	16.5165	up	yes
Os07g0686800	OsRLCK241	Os07t0686800-01	GO:0000166(nucleotide binding);GO:0004672(protein kinase activity);GO:0005524(ATP binding);GO:0006468(protein phosphorylation)				Similar to Serine/threonine protein kinase-like	protein_coding	16.8912	21.8813	13.4011	7.1171	5.19116	4.92576	2.67592e-10	2.91632e-08	3.02737	1.59806	up	yes
Os02g0759400	OsRING-1	Os02t0759400-01	GO:0016020(membrane);GO:0016021(integral component of membrane);GO:0044238(primary metabolic process);GO:0044260(cellular macromolecule metabolic process)				Zinc finger, RING/FYVE/PHD-type domain containing protein	protein_coding	4.81249	8.84696	6.64833	0	0.0320149	0.106703	2.73797e-10	2.97415e-08	146.397	7.19374	up	yes
Os01g0186900	Os01g0186900	Os01t0186900-02;Os01t0186900-01;Os01t0186900-03	GO:0004518(nuclease activity);GO:0005634(nucleus);GO:0016787(hydrolase activity);GO:0046872(metal ion binding);GO:0090305(nucleic acid phosphodiester bond hydrolysis);GO:0090305(nucleic acid phosphodiester bond hydrolysis)				Similar to cDNA clone:001-117-G12, full insert sequence	protein_coding	56.5355	127.601	88.3132	11.6468	24.815	25.4536	2.96586e-10	3.21117e-08	4.40036	2.13762	up	yes
Os07g0448200	OsPIP2	Os07t0448200-00	GO:0005773(vacuole);GO:0005886(plasma membrane);GO:0006833(water transport);GO:0009414(response to water deprivation);GO:0009506(plasmodesma);GO:0015250(water channel activity);GO:0015267(channel activity);GO:0016020(membrane);GO:0016021(integral component of membrane);GO:0055085(transmembrane transport)				Similar to cDNA clone:J023132K03, full insert sequence	protein_coding	1.49183	1.96037	2.04642	5.79298	8.2058	14.4761	3.03153e-10	3.27159e-08	0.193104	-2.37255	down	yes
Os12g0181600	OsAAP11B	Os12t0181600-01	GO:0003333(amino acid transmembrane transport);GO:0005886(plasma membrane);GO:0006865(amino acid transport);GO:0015171(amino acid transmembrane transporter activity);GO:0016020(membrane);GO:0016021(integral component of membrane)				Amino acid transporter, transmembrane domain containing protein	protein_coding	42.0071	85.6748	88.737	22.3384	22.9395	25.9827	3.0508e-10	3.28169e-08	3.03701	1.60265	up	yes
Os05g0542150	Os05g0542150	Os05t0542150-01					Hypothetical gene	protein_coding	56.5812	85.3633	73.0053	27.6825	34.0346	31.4132	3.17422e-10	3.40341e-08	2.30806	1.20668	up	yes
Os11g0180100	Os11g0180100	Os11t0180100-00					Conserved hypothetical protein	protein_coding	3.43067	4.88732	1.45482	0.212004	0.165285	0.530102	3.2172e-10	3.43836e-08	10.7702	3.42898	up	yes
Os10g0103140	OsWAK93	Os10t0103140-00	GO:0000166(nucleotide binding);GO:0004672(protein kinase activity);GO:0004674(protein serine/threonine kinase activity);GO:0005524(ATP binding);GO:0005886(plasma membrane);GO:0006468(protein phosphorylation);GO:0007166(cell surface receptor signaling pathway);GO:0016301(kinase activity);GO:0016310(phosphorylation);GO:0016740(transferase activity)				Similar to Protein kinase domain containing protein, expressed	protein_coding	1.90416	1.0369	0.29034	0	0	0	3.54726e-10	3.76681e-08	10771.3	13.3949	up	yes
Os03g0325500	Os03g0325500	Os03t0325500-01;Os03t0325500-02	GO:0003677(DNA binding);GO:0003700(DNA-binding transcription factor activity);GO:0005634(nucleus);GO:0006355(regulation of DNA-templated transcription);GO:0010468(regulation of gene expression);GO:0010468(regulation of gene expression)				Similar to Phosphate starvation regulator protein (Regulatory protein of P- starvation acclimation response Psr1)	protein_coding	21.8844	18.3338	24.2517	50.8904	55.6606	93.3516	3.66316e-10	3.87745e-08	0.322507	-1.6326	down	yes
Os12g0194900	OsAAP10B	Os12t0194900-01	GO:0003333(amino acid transmembrane transport);GO:0005886(plasma membrane);GO:0006865(amino acid transport);GO:0015171(amino acid transmembrane transporter activity);GO:0016020(membrane);GO:0016021(integral component of membrane)				Similar to Amino acid carrier (Fragment)	protein_coding	36.3904	30.256	38.5701	69.6724	73.6114	100.495	3.7665e-10	3.97414e-08	0.431607	-1.21221	down	yes
Os01g0159200	OsFLA8	Os01t0159200-01	GO:0005886(plasma membrane);GO:0009834(plant-type secondary cell wall biogenesis);GO:0016020(membrane)				Similar to Fasciclin-like protein FLA18	protein_coding	2.29544	1.38639	3.09446	7.12963	8.3329	8.77808	3.82444e-10	4.02246e-08	0.279543	-1.83886	down	yes
Os06g0271400	Os06g0271400	Os06t0271400-00					Transposase, Ptta/En/Spm, plant domain containing protein	protein_coding	0.38463	0.300782	0.184906	0	0	0	4.00764e-10	4.20181e-08	2901.06	11.5024	up	yes
Os07g0511100	Os07g0511100	Os07t0511100-00					Hypothetical protein	protein_coding	0.914812	1.46348	1.13838	0	0.00188717	0	4.3437e-10	4.52551e-08	1863.46	10.8638	up	yes
Os07g0550900	Os07g0550900	Os07t0550900-01	GO:0000166(nucleotide binding);GO:0004672(protein kinase activity);GO:0004674(protein serine/threonine kinase activity);GO:0005524(ATP binding);GO:0005886(plasma membrane);GO:0006468(protein phosphorylation);GO:0016020(membrane);GO:0016021(integral component of membrane);GO:0016301(kinase activity);GO:0016310(phosphorylation);GO:0016740(transferase activity);GO:0048544(recognition of pollen)				Similar to Receptor-like protein kinase 6	protein_coding	18.3649	30.4087	29.0212	11.1852	9.0595	8.39113	4.42527e-10	4.59604e-08	2.7167	1.44185	up	yes
Os06g0705700	Os06g0705700	Os06t0705700-01	GO:0015333(peptide:proton symporter activity);GO:0016020(membrane);GO:0016021(integral component of membrane);GO:0022857(transmembrane transporter activity);GO:0035673(oligopeptide transmembrane transporter activity);GO:0055085(transmembrane transport);GO:1904680(peptide transmembrane transporter activity)				TGF-beta receptor, type I/II extracellular region family protein	protein_coding	6.77257	4.83049	6.64283	16.474	14.4821	13.8006	4.51289e-10	4.65783e-08	0.407669	-1.29453	down	yes
Os02g0134200	OsSGL	Os02t0134200-01					DUF1645 family protein, Regulation of stress-tolerance and grain lengt	protein_coding	26.2351	33.8984	25.7876	10.4579	12.6935	7.38982	4.86867e-10	4.97852e-08	2.81329	1.49226	up	yes
Os09g0521300	OsTCP25	Os09t0521300-00	GO:0003700(DNA-binding transcription factor activity);GO:0005634(nucleus);GO:0043565(sequence-specific DNA binding)				Similar to TCP family transcription factor	protein_coding	0	0.0710555	0.0547475	3.41122	3.15476	1.42732	4.97761e-10	5.07426e-08	0.0157386	-5.98955	down	yes
Os07g0204400	Os07g0204400	Os07t0204400-00					Conserved hypothetical protein	protein_coding	0.326316	0.505671	0.695675	2.43758	4.24191	3.07746	5.01054e-10	5.09215e-08	0.156572	-2.6751	down	yes
Os06g0509900	OsTHI1	Os06t0509900-00	GO:0005576(extracellular region);GO:0006952(defense response);GO:0035821(modulation of process of another organism);GO:0090729(toxin activity)				Similar to Thionin	protein_coding	0	0	0	3.82606	4.24112	1.19892	5.08512e-10	5.15215e-08	3.23761e-05	-14.9147	down	yes
Os02g0466400	OsITPK4	Os02t0466400-01	GO:0000166(nucleotide binding);GO:0000287(magnesium ion binding);GO:0005524(ATP binding);GO:0005737(cytoplasm);GO:0005829(cytosol);GO:0010264(myo-inositol hexakisphosphate biosynthetic process);GO:0016740(transferase activity);GO:0032957(inositol trisphosphate metabolic process);GO:0046872(metal ion binding);GO:0047325(inositol tetrakisphosphate 1-kinase activity);GO:0052725(inositol-1,3,4-trisph…				Similar to Inositol phosphate kinase	protein_coding	5.49357	8.54256	12.6944	2.41739	2.4243	2.52533	5.60308e-10	5.62532e-08	3.6284	1.85933	up	yes
Os03g0111200	OsREM1.3	Os03t0111200-01					Similar to Remorin	protein_coding	23.3249	15.5002	20.0118	41.6266	56.9287	51.7701	5.87569e-10	5.86348e-08	0.391397	-1.3533	down	yes
Os01g0357100	NiR	Os01t0357100-01;Os01t0357100-02	GO:0009507(chloroplast);GO:0009536(plastid);GO:0016491(oxidoreductase activity);GO:0020037(heme binding);GO:0042128(nitrate assimilation);GO:0046872(metal ion binding);GO:0048307(ferredoxin-nitrite reductase activity);GO:0051536(iron-sulfur cluster binding);GO:0051539(4 iron, 4 sulfur cluster binding);GO:0051539(4 iron, 4 sulfur cluster binding)	00910(Nitrogen metabolism);01100(Metabolic pathways);01100(Metabolic pathways)	K00366	EC:1.7.7.1	Ferredoxin-nitrite reductase, Nitrate reduction (assimilation), Determination of regeneration abilit	protein_coding	147.986	143.722	140.162	269.729	327.965	446.437	5.93355e-10	5.90343e-08	0.413617	-1.27363	down	yes
Os02g0114100	Os02g0114100	Os02t0114100-00	GO:0005886(plasma membrane);GO:0016020(membrane);GO:0016021(integral component of membrane);GO:0022857(transmembrane transporter activity)				Protein of unknown function DUF6, transmembrane domain containing protein	protein_coding	2.38834	1.58188	4.15297	9.21805	15.6021	16.1934	6.35106e-10	6.29991e-08	0.198062	-2.33598	down	yes
Os11g0661800	Os11g0661800	Os11t0661800-01	GO:0007166(cell surface receptor signaling pathway)				Concanavalin A-like lectin/glucanase domain containing protein	protein_coding	3.09543	3.98678	2.97848	0.956124	0.860453	0.349958	6.4839e-10	6.41248e-08	4.64368	2.21527	up	yes
Os10g0103380	Os10g0103380	Os10t0103380-00					Hypothetical protein	protein_coding	2.49109	1.78971	0.101504	0	0	0	6.69286e-10	6.59944e-08	14607.7	13.8344	up	yes
Os04g0561500	OsPOP9	Os04t0561500-01;Os04t0561500-02	GO:0004175(endopeptidase activity);GO:0004252(serine-type endopeptidase activity);GO:0005737(cytoplasm);GO:0005829(cytosol);GO:0006508(proteolysis);GO:0008233(peptidase activity);GO:0008236(serine-type peptidase activity);GO:0016787(hydrolase activity);GO:0070008(serine-type exopeptidase activity);GO:0070012(oligopeptidase activity);GO:0070012(oligopeptidase activity)		K01322	EC:3.4.21.26	Similar to Prolyl endopeptidase (EC 3.4.21.26) (Post-proline cleaving enzyme) (PE)	protein_coding	9.00343	8.48146	8.25371	17.1286	21.6415	27.6677	6.80508e-10	6.69018e-08	0.387409	-1.36807	down	yes
Os11g0117500	OsWRKY40	Os11t0117500-01	GO:0003677(DNA binding);GO:0003700(DNA-binding transcription factor activity);GO:0005634(nucleus);GO:0006355(regulation of DNA-templated transcription);GO:0043565(sequence-specific DNA binding);GO:0050896(response to stimulus)				DNA-binding WRKY domain containing protein	protein_coding	3.69164	11.9605	9.0349	0.996213	1.12697	0.462765	7.47503e-10	7.32707e-08	9.54662	3.25499	up	yes
Os01g0740300	Os01g0740300	Os01t0740300-01					Hypothetical protein	protein_coding	0.648493	0.811854	0.971227	3.18297	4.63974	4.80809	7.71656e-10	7.54151e-08	0.192511	-2.37698	down	yes
Os01g0373700	Os01g0373700	Os01t0373700-01					Conserved hypothetical protein	protein_coding	4.14713	5.61864	3.07292	0.82527	1.23646	0.674172	7.82833e-10	7.62825e-08	4.69267	2.23041	up	yes
Os03g0290300	OsFAD7	Os03t0290300-01	GO:0006629(lipid metabolic process);GO:0016020(membrane);GO:0016021(integral component of membrane)				Similar to W-3 fatty acid desaturase (Fragment)	protein_coding	21.6655	40.2083	38.297	13.354	11.9064	11.1056	8.93597e-10	8.65666e-08	2.75451	1.4618	up	yes
Os01g0929200	OsRLCK53	Os01t0929200-01	GO:0000166(nucleotide binding);GO:0004672(protein kinase activity);GO:0004675(transmembrane receptor protein serine/threonine kinase activity);GO:0005524(ATP binding);GO:0005886(plasma membrane);GO:0006468(protein phosphorylation);GO:0016020(membrane);GO:0016021(integral component of membrane)				Serine/threonine protein kinase domain containing protein	protein_coding	4.07143	5.08835	5.22055	10.75	14.8383	12.4811	9.14428e-10	8.78143e-08	0.37774	-1.40454	down	yes
Os10g0565150	Os10g0565150	Os10t0565150-01					Hypothetical gene	protein_coding	29.5493	50.9678	49.2167	18.4348	13.5044	12.9662	9.11666e-10	8.78143e-08	2.88904	1.53059	up	yes
Os08g0468700	OsNIA2	Os08t0468700-00	GO:0005737(cytoplasm);GO:0005829(cytosol);GO:0006809(nitric oxide biosynthetic process);GO:0009703(nitrate reductase (NADH) activity);GO:0016491(oxidoreductase activity);GO:0020037(heme binding);GO:0030151(molybdenum ion binding);GO:0031090(organelle membrane);GO:0031984(organelle subcompartment);GO:0042128(nitrate assimilation);GO:0043231(intracellular membrane-bounded organelle);GO:0043546(moly…	00910(Nitrogen metabolism);01100(Metabolic pathways)	K10534	EC:1.7.1.1;EC:1.7.1.2;EC:1.7.1.3	Similar to Nitrate reductase [NADH] 1 (EC 1.7.1.1) (NR1)	protein_coding	2.5394	1.80237	3.64071	7.43553	10.5888	12.468	9.67987e-10	9.21563e-08	0.261786	-1.93354	down	yes
Os01g0195400	Os01g0195400	Os01t0195400-00	GO:0005886(plasma membrane);GO:0016020(membrane);GO:0016021(integral component of membrane)				Harpin-induced 1 domain containing protein	protein_coding	2.85425	2.07944	3.95983	8.86922	8.90602	7.99741	1.01292e-09	9.58831e-08	0.345076	-1.53502	down	yes
Os10g0146901	Os10g0146901	Os10t0146901-00					Hypothetical protein	protein_coding	18.2006	39.8733	34.8096	10.5237	10.5275	7.75066	1.11905e-09	1.05627e-07	3.22492	1.68926	up	yes
Os11g0604900	Os11g0604900	Os11t0604900-00	GO:0006952(defense response);GO:0043531(ADP binding);GO:0051707(response to other organism)				Similar to NB-ARC domain containing protein	protein_coding	4.5674	3.17528	4.34373	1.16248	1.00004	0.43117	1.13147e-09	1.06497e-07	4.65994	2.22031	up	yes
Os02g0165100	OsRLCK63	Os02t0165100-01	GO:0000166(nucleotide binding);GO:0004672(protein kinase activity);GO:0004674(protein serine/threonine kinase activity);GO:0005524(ATP binding);GO:0005886(plasma membrane);GO:0006468(protein phosphorylation);GO:0016301(kinase activity);GO:0016310(phosphorylation);GO:0016740(transferase activity);GO:0046777(protein autophosphorylation)				Protein kinase, core domain containing protein	protein_coding	29.5604	40.54	26.2603	13.2181	11.6033	7.45733	1.1501e-09	1.07335e-07	2.98527	1.57786	up	yes
Os02g0120000	Os02g0120000	Os02t0120000-01	GO:0005515(protein binding)				Pentatricopeptide repeat domain containing protein	protein_coding	44.9715	51.6817	22.608	12.0821	12.0957	7.88385	1.18814e-09	1.10331e-07	3.71975	1.8952	up	yes
Os03g0126800	OsCIPK09	Os03t0126800-00	GO:0000166(nucleotide binding);GO:0004672(protein kinase activity);GO:0004674(protein serine/threonine kinase activity);GO:0005524(ATP binding);GO:0006468(protein phosphorylation);GO:0007165(signal transduction);GO:0016301(kinase activity);GO:0016310(phosphorylation);GO:0016740(transferase activity);GO:0050896(response to stimulus)				Similar to CBL-interacting protein kinase 9	protein_coding	29.329	42.2008	33.7632	12.9222	9.07156	4.59257	1.18887e-09	1.10331e-07	3.96043	1.98566	up	yes
Os12g0103150	Os12g0103150	Os12t0103150-00					Conserved hypothetical protein	protein_coding	1.5239	1.54473	1.55293	0	0	0	1.19979e-09	1.11035e-07	15405.2	13.9111	up	yes
Os01g0908700	OsRFP	Os01t0908700-01	GO:0016740(transferase activity);GO:0044238(primary metabolic process);GO:0044260(cellular macromolecule metabolic process);GO:0061630(ubiquitin protein ligase activity);GO:0070534(protein K63-linked ubiquitination)				Similar to Hnrpa2b1-prov protein	protein_coding	103.754	120.018	88.8965	55.4071	54.7732	45.4864	1.21808e-09	1.121e-07	2.00858	1.00617	up	yes
Os09g0518000	OsUGT74H4	Os09t0518000-00	GO:0008194(UDP-glycosyltransferase activity);GO:0016740(transferase activity);GO:0016757(glycosyltransferase activity);GO:0043231(intracellular membrane-bounded organelle);GO:0080043(quercetin 3-O-glucosyltransferase activity);GO:0080044(quercetin 7-O-glucosyltransferase activity)				Similar to indole-3-acetate beta-glucosyltransferase	protein_coding	0.235748	0.79272	1.50337	0.0259131	0.0271114	0.0415651	1.21573e-09	1.121e-07	26.7666	4.74236	up	yes
Os03g0187550	Os03g0187550	Os03t0187550-01					Hypothetical gene	protein_coding	5.43322	5.37984	5.60023	2.44287	1.98875	1.53297	1.24149e-09	1.13939e-07	2.75179	1.46037	up	yes
Os04g0463500	OASB1	Os04t0463500-01	GO:0000162(tryptophan biosynthetic process);GO:0004049(anthranilate synthase activity);GO:0005950(anthranilate synthase complex);GO:0006541(glutamine metabolic process);GO:0008652(cellular amino acid biosynthetic process);GO:0009073(aromatic amino acid family biosynthetic process);GO:0009507(chloroplast);GO:0009536(plastid);GO:0016829(lyase activity);GO:0071704(organic substance metabolic process)	00400(Phenylalanine, tyrosine and tryptophan biosynthesis);01100(Metabolic pathways);01110(Biosynthesis of secondary metabolites);01230(Biosynthesis of amino acids)	K01658	EC:4.1.3.27	Similar to Anthranilate synthase beta chain	protein_coding	25.6369	33.9063	31.7703	14.2181	12.3684	7.88825	1.30313e-09	1.1861e-07	2.64871	1.40529	up	yes
Os01g0570800	Os01g0570800	Os01t0570800-01	GO:0005515(protein binding);GO:0005516(calmodulin binding);GO:0005634(nucleus)				IQ calmodulin-binding region domain containing protein	protein_coding	52.5109	66.8592	49.057	26.771	21.0102	14.9247	1.31561e-09	1.19417e-07	2.68598	1.42545	up	yes
Os01g0756200	OsbZIP06	Os01t0756200-01	GO:0003677(DNA binding);GO:0003700(DNA-binding transcription factor activity);GO:0005634(nucleus);GO:0006355(regulation of DNA-templated transcription);GO:0045893(positive regulation of DNA-templated transcription)				Similar to VirE2-interacting protein VIP1	protein_coding	1.64244	1.1426	1.48126	3.64516	6.1215	4.34225	1.33041e-09	1.20103e-07	0.302383	-1.72555	down	yes
Os12g0291066	Os12g0291066	Os12t0291066-00					Hypothetical gene	protein_coding	1.32499	0.998287	1.22608	3.75141	3.70131	4.14455	1.32735e-09	1.20103e-07	0.306051	-1.70816	down	yes
Os02g0437200	OsSNAP32	Os02t0437200-01	GO:0005484(SNAP receptor activity);GO:0005886(plasma membrane);GO:0031201(SNARE complex);GO:0061025(membrane fusion)				SNAP-34	protein_coding	130.349	182.985	132.1	66.3663	53.9757	34.4168	1.39037e-09	1.25175e-07	2.87825	1.52519	up	yes
Os02g0718100	OsAGP22	Os02t0718100-01					Non-protein coding transcript	nontranslating_CDS	14.1707	15.0713	22.4185	35.134	58.4957	59.7608	1.39985e-09	1.25687e-07	0.336791	-1.57007	down	yes
Os11g0674400	Os11g0674400	Os11t0674400-00	GO:0006952(defense response);GO:0043531(ADP binding);GO:0051707(response to other organism)				Similar to NB-ARC domain containing protein, expressed	protein_coding	11.0166	11.2913	11.9519	3.40972	5.0525	5.70242	1.48176e-09	1.32681e-07	2.41869	1.27422	up	yes
Os12g0150200	OsCYP450	Os12t0150200-01	GO:0004497(monooxygenase activity);GO:0005506(iron ion binding);GO:0016020(membrane);GO:0016021(integral component of membrane);GO:0016705(oxidoreductase activity, acting on paired donors, with incorporation or reduction of molecular oxygen);GO:0020037(heme binding)		K20624	EC:1.14.14.49	Cytochrome P450 enzyme, Salt toleranc	protein_coding	2.09261	11.1346	8.39074	0.971839	0.99403	0.525434	1.52393e-09	1.3609e-07	8.67737	3.11726	up	yes
Os04g0516600	Os04g0516600	Os04t0516600-01	GO:0003824(catalytic activity);GO:0005829(cytosol);GO:0006520(cellular amino acid metabolic process);GO:0006545(glycine biosynthetic process);GO:0006567(threonine catabolic process);GO:0008732(L-allo-threonine aldolase activity);GO:0016829(lyase activity)	00260(Glycine, serine and threonine metabolism);01100(Metabolic pathways);01110(Biosynthesis of secondary metabolites);01230(Biosynthesis of amino acids)	K01620	EC:4.1.2.48	Pyridoxal phosphate-dependent transferase, major region, subdomain 1 domain containing protein	protein_coding	7.41446	14.303	11.7495	3.55187	3.68899	1.91805	1.54959e-09	1.3801e-07	3.65404	1.86949	up	yes
Os03g0839800	Os03g0839800	Os03t0839800-01					Protein of unknown function DUF688 domain containing protein	protein_coding	4.90387	4.95406	4.6673	1.33932	0.888502	0.477138	1.55474e-09	1.38096e-07	5.36985	2.42488	up	yes
Os02g0234700	Os02g0234700	Os02t0234700-01					Conserved hypothetical protein	protein_coding	1.28959	0.780809	1.56206	3.87654	5.84104	6.07661	1.58213e-09	1.40154e-07	0.229987	-2.12038	down	yes
Os11g0242600	Os11g0242600	Os11t0242600-00	GO:0000139(Golgi membrane);GO:0005794(Golgi apparatus);GO:0009834(plant-type secondary cell wall biogenesis);GO:0045491(xylan metabolic process);GO:0045492(xylan biosynthetic process);GO:0071554(cell wall organization or biogenesis)		K18801	EC:2.1.1.112	Protein of unknown function DUF579, plant family protein	protein_coding	0.422605	0.128899	0.359031	1.91086	2.64359	3.33253	1.63547e-09	1.44493e-07	0.115448	-3.11468	down	yes
Os04g0684900	OsCAF1B	Os04t0684900-02	GO:0000932(P-body);GO:0003676(nucleic acid binding);GO:0004518(nuclease activity);GO:0004535(poly(A)-specific ribonuclease activity);GO:0005634(nucleus);GO:0006402(mRNA catabolic process);GO:0017148(negative regulation of translation);GO:0030014(CCR4-NOT complex);GO:0030015(CCR4-NOT core complex);GO:0043928(exonucleolytic catabolism of deadenylated mRNA);GO:0090305(nucleic acid phosphodiester bon…	03018(RNA degradation)			Component of the CCR4-NOTcomplex, Deadenylase, Deadenylation (poly(A) tail shortening), Development and stress respons	protein_coding	54.7565	85.0406	67.8611	23.2503	34.4029	29.2317	1.652e-09	1.45556e-07	2.39004	1.25703	up	yes
Os06g0645600	Os06g0645600	Os06t0645600-00	GO:0005886(plasma membrane);GO:0009506(plasmodesma);GO:0016020(membrane);GO:0016021(integral component of membrane)				Hypothetical conserved gene	protein_coding	14.4177	16.7823	16.8193	6.37931	3.3963	2.28075	1.65629e-09	1.45556e-07	3.98291	1.99382	up	yes
Os10g0142600	OsWAK101	Os10t0142600-00	GO:0000166(nucleotide binding);GO:0004672(protein kinase activity);GO:0004674(protein serine/threonine kinase activity);GO:0005524(ATP binding);GO:0005886(plasma membrane);GO:0006468(protein phosphorylation);GO:0007166(cell surface receptor signaling pathway);GO:0016301(kinase activity);GO:0016310(phosphorylation);GO:0016740(transferase activity)				Protein kinase, catalytic domain domain containing protein	protein_coding	54.9645	50.1585	35.2358	19.2839	15.2363	13.7863	1.75302e-09	1.53649e-07	2.90558	1.53883	up	yes
Os10g0555100	OsGGT	Os10t0555100-01	GO:0008466(glycogenin glucosyltransferase activity);GO:0016020(membrane);GO:0016021(integral component of membrane);GO:0016740(transferase activity);GO:0016757(glycosyltransferase activity);GO:0102751(UDP-alpha-D-glucose:glucosyl-glycogenin alpha-D-glucosyltransferase activity)				Similar to DNA chromosome 4, ESSA I CONTIG fragment NO. 6 (Glucosyltransferase like protein)	protein_coding	71.4217	92.8415	84.4708	42.5662	34.4779	24.4383	1.78737e-09	1.56246e-07	2.45101	1.29337	up	yes
Os02g0538700	Os02g0538700	Os02t0538700-02;Os02t0538700-01	GO:0009506(plasmodesma);GO:0016020(membrane);GO:0016021(integral component of membrane);GO:0046658(anchored component of plasma membrane);GO:0098542(defense response to other organism);GO:0098542(defense response to other organism)				Harpin-induced 1 domain containing protein	protein_coding	8.83005	8.33491	11.5916	18.2475	21.7908	19.6678	1.84702e-09	1.61036e-07	0.481635	-1.05399	down	yes
Os02g0314600	Os02g0314600	Os02t0314600-01	GO:0004190(aspartic-type endopeptidase activity);GO:0006508(proteolysis);GO:0030163(protein catabolic process)				Peptidase A1 domain containing protein	protein_coding	7.61663	11.9123	8.18225	3.35453	2.27512	1.28088	1.86474e-09	1.61729e-07	4.01	2.0036	up	yes
Os04g0339800	Os04g0339800	Os04t0339800-00	GO:0004672(protein kinase activity);GO:0004674(protein serine/threonine kinase activity);GO:0005524(ATP binding);GO:0005737(cytoplasm);GO:0006468(protein phosphorylation);GO:0007165(signal transduction);GO:0031098(stress-activated protein kinase signaling cascade);GO:0032147(activation of protein kinase activity)				Similar to predicted protein	protein_coding	19.551	17.5937	14.1804	4.06926	2.00756	2.38783	1.91471e-09	1.6563e-07	6.06347	2.60014	up	yes
Os02g0467600	C4H1	Os02t0467600-01	GO:0004497(monooxygenase activity);GO:0005506(iron ion binding);GO:0016020(membrane);GO:0016021(integral component of membrane);GO:0016491(oxidoreductase activity);GO:0016705(oxidoreductase activity, acting on paired donors, with incorporation or reduction of molecular oxygen);GO:0016709(oxidoreductase activity, acting on paired donors, with incorporation or reduction of molecular oxygen, NAD(P)H…	00130(Ubiquinone and other terpenoid-quinone biosynthesis);00940(Phenylpropanoid biosynthesis);00941(Flavonoid biosynthesis);00945(Stilbenoid, diarylheptanoid and gingerol biosynthesis);01100(Metabolic pathways);01110(Biosynthesis of secondary metabolites)	K00487	EC:1.14.14.91	Similar to Cinnamate 4-hydroxylase CYP73	protein_coding	14.5237	16.2152	14.1669	4.58193	3.28174	1.51119	1.92361e-09	1.65967e-07	4.79003	2.26004	up	yes
Os09g0342000	OsFbox479	Os09t0342000-01	GO:0005515(protein binding)				Cyclin-like F-box domain containing protein	protein_coding	2.46355	2.63651	1.63661	0.406904	0.168378	0.141268	1.97742e-09	1.70166e-07	9.40153	3.2329	up	yes
Os11g0677101	Os11g0677101	Os11t0677101-00	GO:0006952(defense response)				Similar to NB-ARC domain containing protein	protein_coding	1.75903	1.55382	1.11225	0.122875	0.0209719	0.0931974	2.11875e-09	1.81856e-07	18.6679	4.22249	up	yes
Os01g0332100	OsNIN2	Os01t0332100-01;Os01t0332100-02	GO:0004564(beta-fructofuranosidase activity);GO:0004575(sucrose alpha-glucosidase activity);GO:0005739(mitochondrion);GO:0005975(carbohydrate metabolic process);GO:0005987(sucrose catabolic process);GO:0008152(metabolic process);GO:0016787(hydrolase activity);GO:0016798(hydrolase activity, acting on glycosyl bonds);GO:0033926(glycopeptide alpha-N-acetylgalactosaminidase activity);GO:0033926(glyco…				Similar to Neutral invertase-like protein (Fragment)	protein_coding	133.676	185.983	153.359	83.98	77.5337	62.7666	2.16072e-09	1.84979e-07	2.10905	1.07659	up	yes
Os05g0584600	Os05g0584600	Os05t0584600-02;Os05t0584600-01	GO:0005524(ATP binding);GO:0005741(mitochondrial outer membrane);GO:0016887(ATP hydrolysis activity);GO:0016887(ATP hydrolysis activity)				Similar to ATP binding / nucleoside-triphosphatase/ nucleotide binding	protein_coding	100.663	85.3564	96.939	181.074	171.288	235.226	2.17835e-09	1.8553e-07	0.481559	-1.05422	down	yes
Os01g0607100	OsAGP29	Os01t0607100-00	GO:0016020(membrane);GO:0016021(integral component of membrane)				Bifunctional inhibitor/plant lipid transfer protein/seed storage domain containing protein	protein_coding	3.05137	1.87007	6.52006	0.204016	0.141669	0	2.17669e-09	1.8553e-07	33.0981	5.04868	up	yes
Os08g0293300	Os08g0293300	Os08t0293300-01	GO:0006952(defense response);GO:0043531(ADP binding);GO:0051707(response to other organism)				NB-ARC domain containing protein	protein_coding	202.33	172.643	98.7656	54.5724	32.3783	23.3996	2.25987e-09	1.91979e-07	4.29304	2.102	up	yes
Os11g0566800	OsPKS27	Os11t0566800-01	GO:0009058(biosynthetic process);GO:0009813(flavonoid biosynthetic process);GO:0016740(transferase activity);GO:0016746(acyltransferase activity);GO:0016747(acyltransferase activity, transferring groups other than amino-acyl groups);GO:0030639(polyketide biosynthetic process)				Similar to Bibenzyl synthase (EC 2.3.1.-)	protein_coding	0	0	0	0.196714	0.350035	0.410429	2.3383e-09	1.98134e-07	0.000313422	-11.6396	down	yes
Os05g0514400	Os05g0514400	Os05t0514400-00					Hypothetical conserved gene	protein_coding	3.12471	2.42029	3.19733	7.84047	10.2529	7.69091	2.52745e-09	2.13071e-07	0.339056	-1.5604	down	yes
Os03g0386800	OsSCP13	Os03t0386800-01	GO:0004180(carboxypeptidase activity);GO:0004185(serine-type carboxypeptidase activity);GO:0005773(vacuole);GO:0006508(proteolysis);GO:0008233(peptidase activity);GO:0016787(hydrolase activity);GO:0051603(proteolysis involved in protein catabolic process)				Peptidase S10, serine carboxypeptidase family protein	protein_coding	3.94274	2.03314	3.99242	11.9066	13.2444	18.4217	2.61446e-09	2.19847e-07	0.228774	-2.12801	down	yes
Os05g0181700	Os05g0181700	Os05t0181700-01	GO:0016021(integral component of membrane)				Conserved hypothetical protein	protein_coding	28.9181	40.2139	31.0449	14.2044	12.5488	7.46559	2.62127e-09	2.19861e-07	2.92754	1.54969	up	yes
Os01g0113650	Os01g0113650	Os01t0113650-00	GO:0000166(nucleotide binding);GO:0004672(protein kinase activity);GO:0004674(protein serine/threonine kinase activity);GO:0005524(ATP binding);GO:0005886(plasma membrane);GO:0006468(protein phosphorylation);GO:0016020(membrane);GO:0016021(integral component of membrane);GO:0016301(kinase activity);GO:0016310(phosphorylation);GO:0016740(transferase activity);GO:0031625(ubiquitin protein ligase bi…				Hypothetical conserved gene	protein_coding	3.33721	5.02178	3.86766	1.29622	1.26408	0.827193	2.67223e-09	2.2357e-07	3.60935	1.85174	up	yes
Os03g0750000	Os03g0750000	Os03t0750000-01					Similar to ethylene-responsive protein	protein_coding	0.739009	0.93176	0.368974	0	0	0	2.71308e-09	2.26416e-07	6799.15	12.7311	up	yes
Os12g0528801	Os12g0528801	Os12t0528801-01					Hypothetical gene	protein_coding	12.404	15.0776	14.1118	6.15481	6.65553	6.05887	2.72725e-09	2.27027e-07	2.2043	1.14032	up	yes
Os05g0541750	OsAGPEP3	Os05t0541750-01	GO:0016020(membrane);GO:0016021(integral component of membrane);GO:0031225(anchored component of membrane);GO:0110165(cellular anatomical entity)				Hypothetical gene	protein_coding	89.5413	96.4522	139.689	248.114	309.125	274.191	2.83156e-09	2.35119e-07	0.391713	-1.35213	down	yes
Os03g0291800	OsTBL15	Os03t0291800-01;Os03t0291800-02;Os03t0291800-03	GO:0000139(Golgi membrane);GO:0005794(Golgi apparatus);GO:0016020(membrane);GO:0016021(integral component of membrane);GO:0016413(O-acetyltransferase activity);GO:0016740(transferase activity);GO:1990538(xylan O-acetyltransferase activity);GO:1990937(xylan acetylation);GO:1990937(xylan acetylation)				Similar to ESK1 (ESKIMO 1)	protein_coding	10.4978	10.395	14.9212	22.9569	27.6851	30.8721	2.92883e-09	2.42587e-07	0.439358	-1.18653	down	yes
Os05g0305900	Os05g0305900	Os05t0305900-01;Os05t0305900-02	GO:0000166(nucleotide binding);GO:0004672(protein kinase activity);GO:0004674(protein serine/threonine kinase activity);GO:0005524(ATP binding);GO:0006468(protein phosphorylation);GO:0016020(membrane);GO:0016021(integral component of membrane);GO:0016301(kinase activity);GO:0016310(phosphorylation);GO:0016740(transferase activity);GO:0016740(transferase activity)				Protein kinase, core domain containing protein	protein_coding	136.299	171.2	157.406	83.9817	76.5866	55.7481	3.00031e-09	2.47888e-07	2.14919	1.10379	up	yes
Os03g0274300	Os03g0274300	Os03t0274300-01	GO:0003677(DNA binding);GO:0005515(protein binding);GO:0042162(telomeric DNA binding)				Similar to Initiator-binding protein	protein_coding	80.5508	111.573	82.9379	46.2501	48.3503	37.8229	3.41065e-09	2.80393e-07	2.07714	1.0546	up	yes
Os02g0594651	Os02g0594651	Os02t0594651-00					Hypothetical gene	protein_coding	23.6653	16.3622	23.8793	49.1245	44.9478	60.9594	3.44153e-09	2.81009e-07	0.412218	-1.27852	down	yes
Os07g0225300	OsNAC3	Os07t0225300-01	GO:0003677(DNA binding);GO:0005634(nucleus);GO:0006355(regulation of DNA-templated transcription)				OsNAC3 protein	protein_coding	17.4269	18.8757	24.0014	10.9071	8.56271	9.9229	3.44359e-09	2.81009e-07	2.05167	1.0368	up	yes
Os08g0478700	Os08g0478700	Os08t0478700-01	GO:0016020(membrane);GO:0016021(integral component of membrane);GO:0022857(transmembrane transporter activity)				Similar to Mitochondrial uncoupling protein 4	protein_coding	10.5032	16.3574	14.0031	6.68479	5.82149	6.08583	3.43609e-09	2.81009e-07	2.19791	1.13613	up	yes
Os09g0569800	OsPUB52	Os09t0569800-00	GO:0004672(protein kinase activity);GO:0004842(ubiquitin-protein transferase activity);GO:0005524(ATP binding);GO:0006468(protein phosphorylation);GO:0016567(protein ubiquitination)				Serine/threonine protein kinase-related domain containing protein	protein_coding	15.8374	15.7013	11.1857	6.22015	5.53001	3.7232	3.57652e-09	2.90425e-07	2.76116	1.46527	up	yes
Os12g0163700	Os12g0163700	Os12t0163700-01	GO:0000166(nucleotide binding);GO:0005524(ATP binding);GO:0005737(cytoplasm);GO:0005856(cytoskeleton)				Similar to Actin 7 (Actin 2)	protein_coding	0.603237	0.44365	0.463815	1.77808	1.95374	1.37217	3.70967e-09	2.99984e-07	0.295985	-1.75641	down	yes
Os06g0541600	OsRLCK206	Os06t0541600-00	GO:0007166(cell surface receptor signaling pathway)				Conserved hypothetical protein	protein_coding	5.24248	6.21733	4.35303	1.93072	1.52297	0.898317	3.71234e-09	2.99984e-07	3.63346	1.86134	up	yes
Os02g0736900	Os02g0736900	Os02t0736900-01					Conserved hypothetical protein	protein_coding	3.97877	5.58993	3.45516	0.921644	1.25275	0.554095	3.78959e-09	3.05481e-07	4.77329	2.25498	up	yes
Os02g0722400	OsAAP3	Os02t0722400-01	GO:0003333(amino acid transmembrane transport);GO:0005886(plasma membrane);GO:0006865(amino acid transport);GO:0015171(amino acid transmembrane transporter activity);GO:0016020(membrane);GO:0016021(integral component of membrane)				Similar to AAP7	protein_coding	20.2799	17.2911	18.0503	43.3787	35.6865	37.8417	3.81833e-09	3.05764e-07	0.475774	-1.07165	down	yes
Os02g0790500	OsTPS5	Os02t0790500-01;Os02t0790500-02;Os02t0790500-03	GO:0003824(catalytic activity);GO:0004805(trehalose-phosphatase activity);GO:0005737(cytoplasm);GO:0005829(cytosol);GO:0005991(trehalose metabolic process);GO:0005992(trehalose biosynthetic process);GO:0016311(dephosphorylation);GO:0016311(dephosphorylation)				Hypothetical protein	protein_coding	175.068	254.365	200.061	108.803	90.7431	69.6333	3.80726e-09	3.05764e-07	2.33856	1.22562	up	yes
Os09g0542900	Os09g0542900	Os09t0542900-01					Conserved hypothetical protein	protein_coding	8.04785	14.4277	9.07534	3.60137	3.09927	2.15162	3.82552e-09	3.05764e-07	3.56417	1.83356	up	yes
Os05g0426350	Os05g0426350	Os05t0426350-00					Hypothetical protein	protein_coding	4.75379	5.11043	5.9476	10.052	10.6714	13.066	3.94175e-09	3.13928e-07	0.467953	-1.09556	down	yes
Os01g0892800	OsSTA40	Os01t0892800-01;Os01t0892800-02	GO:0004672(protein kinase activity);GO:0004674(protein serine/threonine kinase activity);GO:0005515(protein binding);GO:0005524(ATP binding);GO:0006468(protein phosphorylation);GO:0006468(protein phosphorylation)				Similar to Ankyrin-kinase	protein_coding	17.5308	22.5626	14.7221	4.46355	4.30378	1.21333	3.97501e-09	3.15818e-07	5.49218	2.45738	up	yes
Os09g0533600	OsRLCK278	Os09t0533600-01	GO:0000166(nucleotide binding);GO:0004672(protein kinase activity);GO:0004674(protein serine/threonine kinase activity);GO:0005524(ATP binding);GO:0006468(protein phosphorylation);GO:0016301(kinase activity);GO:0016310(phosphorylation);GO:0016740(transferase activity)				Similar to Avr9/Cf-9 induced kinase 1	protein_coding	16.159	21.13	16.5086	8.72822	6.99983	5.16235	4.08042e-09	3.22482e-07	2.57524	1.3647	up	yes
Os08g0327501	Os08g0327501	Os08t0327501-01					Conserved hypothetical protein	protein_coding	8.76772	6.93144	6.60579	3.05193	2.15303	2.50134	4.08127e-09	3.22482e-07	2.89438	1.53325	up	yes
Os12g0150700	OsPAP21c	Os12t0150700-00	GO:0003993(acid phosphatase activity);GO:0016787(hydrolase activity);GO:0046872(metal ion binding)				Similar to Ser/Thr protein phosphatase family protein, expressed	protein_coding	3.46654	4.82316	4.8604	1.76021	1.26138	1.45975	4.34299e-09	3.41776e-07	2.93442	1.55307	up	yes
Os07g0537250	Os07g0537250	Os07t0537250-01					Hypothetical gene	protein_coding	8.8727	9.19788	7.62631	4.02884	2.82563	2.0836	4.36686e-09	3.4284e-07	2.87499	1.52356	up	yes
Os10g0345650	Os10g0345650	Os10t0345650-00					Hypothetical protein	protein_coding	0	0	0	0.906706	1.88589	1.71562	4.54794e-09	3.55372e-07	6.65452e-05	-13.8753	down	yes
Os03g0788500	CDPK10	Os03t0788500-01	GO:0000166(nucleotide binding);GO:0004672(protein kinase activity);GO:0004674(protein serine/threonine kinase activity);GO:0004683(calmodulin-dependent protein kinase activity);GO:0004712(protein serine/threonine/tyrosine kinase activity);GO:0005509(calcium ion binding);GO:0005516(calmodulin binding);GO:0005524(ATP binding);GO:0005634(nucleus);GO:0005737(cytoplasm);GO:0006468(protein phosphorylat…				Calcium-dependent protein kinase, Regulaton of immune responses, Disease resistanc	protein_coding	104.334	128.865	101.201	51.5648	47.6074	28.1139	4.69658e-09	3.66124e-07	2.62715	1.3935	up	yes
Os09g0422500	BC6	Os09t0422500-01	GO:0005794(Golgi apparatus);GO:0005802(trans-Golgi network);GO:0005886(plasma membrane);GO:0009833(plant-type primary cell wall biogenesis);GO:0009834(plant-type secondary cell wall biogenesis);GO:0016020(membrane);GO:0016021(integral component of membrane);GO:0016740(transferase activity);GO:0016757(glycosyltransferase activity);GO:0016759(cellulose synthase activity);GO:0016760(cellulose syntha…		K10999	EC:2.4.1.12	Cellulose synthase A catalytic subunit 9, Cell wall biosynthesis and plant growt	protein_coding	27.988	18.6281	25.4006	51.86	63.4408	51.2376	4.73743e-09	3.68441e-07	0.432433	-1.20945	down	yes
Os09g0365900	OsORAP1	Os09t0365900-01	GO:0005507(copper ion binding);GO:0005576(extracellular region);GO:0008447(L-ascorbate oxidase activity);GO:0016491(oxidoreductase activity);GO:0016722(oxidoreductase activity, acting on metal ions);GO:0046872(metal ion binding)				Apoplastic protein, Ascorbate oxidase, Induction of cell death in ozone stress, Abiotic stress respons	protein_coding	72.4563	104.982	87.2764	40.1776	34.1442	20.3889	4.8792e-09	3.78578e-07	2.79499	1.48284	up	yes
Os01g0267300	OsSRP-QKG	Os01t0267300-00	GO:0004867(serine-type endopeptidase inhibitor activity);GO:0005615(extracellular space);GO:0010951(negative regulation of endopeptidase activity)				Hypothetical conserved gene	protein_coding	9.76373	11.8294	8.94603	3.84291	2.22873	1.55923	4.9564e-09	3.81885e-07	4.00206	2.00074	up	yes
Os06g0325200	PT10	Os06t0325200-01	GO:0006817(phosphate ion transport);GO:0015293(symporter activity);GO:0016020(membrane);GO:0016021(integral component of membrane);GO:0022857(transmembrane transporter activity);GO:0055085(transmembrane transport)				Phosphate transporter, Phosphate uptak	protein_coding	1.301	1.81221	1.03132	0	0	0	4.95439e-09	3.81885e-07	13815.1	13.754	up	yes
Os01g0370200	OsGSTF7	Os01t0370200-00	GO:0004364(glutathione transferase activity);GO:0005515(protein binding);GO:0005737(cytoplasm);GO:0006749(glutathione metabolic process);GO:0042221(response to chemical);GO:0043295(glutathione binding)	00480(Glutathione metabolism);01100(Metabolic pathways)	K00799	EC:2.5.1.18	Similar to Glutathione-S-transferase 19E50	protein_coding	0	0	0	0.868764	1.7869	1.02431	5.01114e-09	3.85207e-07	8.15224e-05	-13.5824	down	yes
Os11g0482901	Os11g0482901	Os11t0482901-01					Hypothetical gene	protein_coding	14.7717	32.4968	24.6372	8.6629	6.42635	4.2052	5.37561e-09	4.11315e-07	3.72676	1.89792	up	yes
Os02g0646200	OsBBX6	Os02t0646200-01	GO:0005634(nucleus);GO:0006355(regulation of DNA-templated transcription);GO:0008270(zinc ion binding);GO:0009640(photomorphogenesis)				Zinc finger, B-box domain containing protein	protein_coding	18.6365	26.2324	15.1426	5.69348	7.32691	6.33461	5.4671e-09	4.17351e-07	3.10057	1.63254	up	yes
Os03g0861400	Os03g0861400	Os03t0861400-00	GO:0030001(metal ion transport);GO:0046872(metal ion binding)				Hypothetical conserved gene	protein_coding	1.78599	2.37285	4.22199	8.18084	10.416	12.1706	5.72117e-09	4.34743e-07	0.272392	-1.87624	down	yes
Os08g0321000	OsFLA3	Os08t0321000-02;Os08t0321000-01	GO:0046658(anchored component of plasma membrane);GO:0046658(anchored component of plasma membrane)				FAS1 domain domain containing protein	protein_coding	98.2184	82.4371	134.967	218.425	240.615	239.599	5.75465e-09	4.36287e-07	0.451767	-1.14635	down	yes
Os04g0203450	Os04g0203450	Os04t0203450-00					Hypothetical protein	protein_coding	6.47585	6.72135	6.3662	0.758973	1.71985	1.33086	6.14995e-09	4.64132e-07	5.13518	2.36041	up	yes
Os12g0431700	Os12g0431700	Os12t0431700-00					Hypothetical conserved gene	protein_coding	122.212	86.8686	63.6986	29.5962	24.8816	10.3981	6.39306e-09	4.80291e-07	4.20462	2.07198	up	yes
Os11g0227800	Os11g0227800	Os11t0227800-01	GO:0006952(defense response);GO:0043531(ADP binding);GO:0051707(response to other organism)				NB-ARC domain containing protein	protein_coding	116.131	147.167	107.374	57.4509	49.0745	30.2085	6.74582e-09	5.05646e-07	2.7109	1.43877	up	yes
Os06g0152600	Os06g0152600	Os06t0152600-01					Hypothetical gene	protein_coding	0	12.0628	0	0	0	0	6.9538e-09	5.2006e-07	40209.3	15.2952	up	yes
Os06g0579100	Os06g0579100	Os06t0579100-01	GO:0016020(membrane);GO:0016021(integral component of membrane)				Conserved hypothetical protein	protein_coding	386.59	420.896	390.913	232.725	159.298	135.542	7.04562e-09	5.2574e-07	2.27157	1.18369	up	yes
Os06g0521500	prx83	Os06t0521500-02;Os06t0521500-01	GO:0004601(peroxidase activity);GO:0005576(extracellular region);GO:0006979(response to oxidative stress);GO:0016491(oxidoreductase activity);GO:0020037(heme binding);GO:0042744(hydrogen peroxide catabolic process);GO:0046872(metal ion binding);GO:0098869(cellular oxidant detoxification);GO:0098869(cellular oxidant detoxification)	00940(Phenylpropanoid biosynthesis);01100(Metabolic pathways);01110(Biosynthesis of secondary metabolites);01110(Biosynthesis of secondary metabolites)	K00430	EC:1.11.1.7	Haem peroxidase family protein	protein_coding	47.6026	55.9064	25.6832	12.7134	9.14766	3.78587	7.24734e-09	5.39577e-07	5.03734	2.33266	up	yes
Os07g0268400	Os07g0268400	Os07t0268400-00					Non-protein coding transcript	nontranslating_CDS	8.01599	9.01313	5.43393	2.27258	2.3161	1.0384	7.49221e-09	5.55312e-07	3.99196	1.9971	up	yes
Os07g0229200	OsFbox355	Os07t0229200-01	GO:0005515(protein binding)				Cyclin-like F-box domain containing protein	protein_coding	0.247268	0.0920443	0.218317	1.95481	2.10274	1.44644	7.53197e-09	5.56938e-07	0.101314	-3.3031	down	yes
Os05g0563000	OsSND2	Os05t0563000-01	GO:0000976(transcription cis-regulatory region binding);GO:0003677(DNA binding);GO:0003700(DNA-binding transcription factor activity);GO:0005634(nucleus);GO:0006355(regulation of DNA-templated transcription);GO:0043565(sequence-specific DNA binding)				NAC family transcription factor, Secondary cell wall biosynthesis, Positive regulator of cellulose biosynthesi	protein_coding	1.15772	0.691918	1.11581	3.06466	4.43631	3.46966	7.71825e-09	5.68252e-07	0.270307	-1.88733	down	yes
Os06g0248500	OsPUB39	Os06t0248500-00	GO:0004842(ubiquitin-protein transferase activity);GO:0016567(protein ubiquitination);GO:0061630(ubiquitin protein ligase activity)				U box domain containing protein	protein_coding	12.4002	21.6617	11.1724	5.07833	3.43028	2.77918	7.8345e-09	5.74259e-07	4.00737	2.00265	up	yes
Os07g0569100	REM4.1	Os07t0569100-01	GO:0005515(protein binding);GO:0005886(plasma membrane);GO:0009738(abscisic acid-activated signaling pathway);GO:0016020(membrane);GO:1900458(negative regulation of brassinosteroid mediated signaling pathway)				Remorin protein, Coordination of interlink between abscisic acid (ABA) and brassinosteroid (BR) signalin	protein_coding	66.5814	96.6898	110.133	43.8221	47.5879	44.1889	8.0381e-09	5.87882e-07	2.01627	1.01169	up	yes
Os12g0478400	OsRLCK368	Os12t0478400-00	GO:0004674(protein serine/threonine kinase activity);GO:0005509(calcium ion binding);GO:0016020(membrane);GO:0030247(polysaccharide binding)				EGF-type aspartate/asparagine hydroxylation site domain containing protein	protein_coding	6.9386	9.97546	15.9576	3.68638	3.04273	3.79806	8.27037e-09	6.0221e-07	3.12255	1.64272	up	yes
Os04g0149400	Os04g0149400	Os04t0149400-01					Conserved hypothetical protein	protein_coding	30.5472	35.8109	32.7791	18.314	12.9251	10.5211	8.80008e-09	6.39376e-07	2.37396	1.2473	up	yes
Os06g0203600	CHI2	Os06t0203600-01	GO:0005504(fatty acid binding);GO:0009570(chloroplast stroma);GO:0016872(intramolecular lyase activity)				Chalcone isomerase domain containing protein	protein_coding	10.4127	14.92	16.5918	5.3587	6.96369	6.54928	9.07772e-09	6.58105e-07	2.22156	1.15157	up	yes
Os06g0494250	Os06g0494250	Os06t0494250-00					Hypothetical protein	protein_coding	0	0	0	0	1.34184	0	9.27153e-09	6.70688e-07	0.000223574	-12.127	down	yes
Os06g0240001	Os06g0240001	Os06t0240001-01					Conserved hypothetical protein	protein_coding	13.2607	11.136	16.6023	26.4636	29.8682	35.6689	9.80577e-09	7.07788e-07	0.445638	-1.16606	down	yes
Os02g0603100	Os02g0603100	Os02t0603100-01	GO:0001653(peptide receptor activity);GO:0005515(protein binding);GO:0005789(endoplasmic reticulum membrane);GO:0005886(plasma membrane);GO:0010075(regulation of meristem growth);GO:0010078(maintenance of root meristem identity);GO:0010088(phloem development);GO:0016020(membrane);GO:0016021(integral component of membrane);GO:0045595(regulation of cell differentiation);GO:0048507(meristem developm…				Similar to fasciated ear2	protein_coding	0	2.21849	0	0	0	0	1.04792e-08	7.54753e-07	7394.95	12.8523	up	yes
Os12g0635400	Os12g0635400	Os12t0635400-01					VQ domain containing protein	protein_coding	837.535	1142.76	801.818	272.92	243.172	118.972	1.07918e-08	7.7558e-07	4.38084	2.13121	up	yes
Os08g0167000	OsABCG18	Os08t0167000-01	GO:0000166(nucleotide binding);GO:0005524(ATP binding);GO:0005886(plasma membrane);GO:0009736(cytokinin-activated signaling pathway);GO:0010184(cytokinin transport);GO:0010222(stem vascular tissue pattern formation);GO:0010588(cotyledon vascular tissue pattern formation);GO:0015562(efflux transmembrane transporter activity);GO:0016020(membrane);GO:0016021(integral component of membrane);GO:004254…				ABC transporter-like domain containing protein	protein_coding	187.003	146.298	175.414	331.499	301.032	400.17	1.08164e-08	7.7567e-07	0.492607	-1.02149	down	yes
Os12g0547600	CaMBP	Os12t0547600-01;Os12t0547600-02	GO:0005516(calmodulin binding);GO:0005516(calmodulin binding)				Calmodulin binding protein-like domain containing protein	protein_coding	127.414	152.209	109.016	57.9475	44.348	24.587	1.08634e-08	7.77356e-07	3.06298	1.61494	up	yes
Os12g0516350	Os12g0516350	Os12t0516350-01					Hypothetical conserved gene	protein_coding	2.36535	2.80133	2.77028	1.305	1.04734	1.30058	1.09336e-08	7.80692e-07	2.17277	1.11954	up	yes
Os12g0159000	Os12g0159000	Os12t0159000-01	GO:0009506(plasmodesma);GO:0016020(membrane);GO:0016021(integral component of membrane);GO:0046658(anchored component of plasma membrane);GO:0098542(defense response to other organism)				Harpin-induced 1 domain containing protein	protein_coding	52.0992	53.0719	48.8428	27.7719	27.3874	18.2098	1.10982e-08	7.90738e-07	2.09917	1.06982	up	yes
Os06g0128800	Os06g0128800	Os06t0128800-01					C2 calcium/lipid-binding domain, CaLB domain containing protein	protein_coding	19.6385	22.8338	18.1266	10.3369	7.21928	5.72287	1.14212e-08	8.08538e-07	2.60315	1.38026	up	yes
Os01g0135700	OsCML16	Os01t0135700-01	GO:0005509(calcium ion binding);GO:0046872(metal ion binding)	04626(Plant-pathogen interaction)			EF-HAND 2 domain containing protein	protein_coding	9.81211	13.5494	13.8862	2.91618	5.35937	4.1107	1.13931e-08	8.08538e-07	3.00718	1.58841	up	yes
Os02g0686100	Os02g0686100	Os02t0686100-00	GO:0016020(membrane);GO:0016021(integral component of membrane);GO:0044238(primary metabolic process);GO:0044260(cellular macromolecule metabolic process)				Similar to RING-H2 finger protein ATL1B	protein_coding	15.3728	31.6599	34.6548	7.364	8.57486	9.53059	1.14832e-08	8.11191e-07	3.20728	1.68135	up	yes
Os01g0884350	Os01g0884350	Os01t0884350-00					Hypothetical protein	protein_coding	67.7962	97.0894	63.4312	22.6525	10.892	4.87364	1.17122e-08	8.25611e-07	5.94295	2.57118	up	yes
Os11g0666200	OsRLCK345	Os11t0666200-00	GO:0000166(nucleotide binding);GO:0004672(protein kinase activity);GO:0004674(protein serine/threonine kinase activity);GO:0005524(ATP binding);GO:0006468(protein phosphorylation);GO:0007166(cell surface receptor signaling pathway);GO:0016301(kinase activity);GO:0016310(phosphorylation);GO:0016740(transferase activity)				Similar to Protein kinase domain containing protein	protein_coding	172.563	239.151	206.201	103.56	79.0454	52.9084	1.18948e-08	8.367e-07	2.62369	1.3916	up	yes
Os02g0624300	OsMYB30	Os02t0624300-01	GO:0003677(DNA binding);GO:0005634(nucleus);GO:0030154(cell differentiation);GO:0043565(sequence-specific DNA binding)				R2R3-type MYB transcription factor, Negative regulation of cold tolerance, Maintenance of Pi homeostasi	protein_coding	39.5404	55.8875	50.4015	21.7404	22.5724	14.0462	1.26468e-08	8.85839e-07	2.49883	1.32125	up	yes
Os12g0104733	Os12g0104733	Os12t0104733-00					Hypothetical protein	protein_coding	5.00282	0	0	0	0	0	1.30782e-08	9.12201e-07	16676.1	14.0255	up	yes
Os05g0591600	LOGL8	Os05t0591600-01	GO:0005634(nucleus);GO:0005829(cytosol);GO:0009691(cytokinin biosynthetic process);GO:0016787(hydrolase activity);GO:0016799(hydrolase activity, hydrolyzing N-glycosyl compounds);GO:0102682(N6-(Delta2-isopentenyl)-adenosine 5'-monophosphate phosphoribohydrolase activity)				Similar to Carboxy-lyase	protein_coding	8.88749	11.4635	8.36424	3.54493	3.58931	3.79499	1.41473e-08	9.84695e-07	2.62737	1.39362	up	yes
Os02g0207500	Os02g0207500	Os02t0207500-01	GO:0016020(membrane);GO:0016021(integral component of membrane)				Hypothetical gene	protein_coding	2.3454	1.31646	3.10793	0	0	0.147699	1.42278e-08	9.8822e-07	45.8349	5.51838	up	yes
Os07g0559700	OsMST6	Os07t0559700-00	GO:0005351(carbohydrate:proton symporter activity);GO:0005886(plasma membrane);GO:0005887(integral component of plasma membrane);GO:0008643(carbohydrate transport);GO:0015144(carbohydrate transmembrane transporter activity);GO:0015145(monosaccharide transmembrane transporter activity);GO:0015293(symporter activity);GO:0015749(monosaccharide transmembrane transport);GO:0016020(membrane);GO:0016021…				Similar to Monosaccharide transporter 3	protein_coding	52.208	124.191	103.028	32.4762	35.0416	28.965	1.45382e-08	1.00767e-06	2.89613	1.53413	up	yes
Os12g0100200	Os12g0100200	Os12t0100200-00	GO:0005886(plasma membrane);GO:0016020(membrane);GO:0016021(integral component of membrane);GO:0022857(transmembrane transporter activity);GO:0055085(transmembrane transport)				Conserved hypothetical protein	protein_coding	1.74224	1.75487	2.66957	6.32873	7.07746	6.18283	1.47334e-08	1.01906e-06	0.314803	-1.66748	down	yes
Os03g0347700	WIN1	Os03t0347700-01	GO:0016567(protein ubiquitination)				Protein containing a Bric-a-Brac/Tramtrack/Broad (BTB) complex and an NPH3domain (BTBN), Regulation of auxin transpor	protein_coding	4.39082	3.93601	6.0856	9.7151	12.3118	15.8442	1.4981e-08	1.03403e-06	0.380565	-1.39378	down	yes
Os03g0145050	Os03g0145050	Os03t0145050-01					Hypothetical gene	protein_coding	6.86674	6.75316	6.71141	17.757	20.2182	12.879	1.53123e-08	1.0547e-06	0.399796	-1.32266	down	yes
Os01g0763900	Os01g0763900	Os01t0763900-01	GO:0016787(hydrolase activity);GO:0031225(anchored component of membrane)				X8 domain containing protein	protein_coding	2.04585	2.70776	4.02785	7.02332	9.1954	9.4113	1.55611e-08	1.06901e-06	0.342624	-1.5453	down	yes
Os02g0585100	Os02g0585100	Os02t0585100-00	GO:0030001(metal ion transport);GO:0046872(metal ion binding)				Similar to ATFP4	protein_coding	35.4652	58.1118	60.4483	14.7804	22.9965	22.2378	1.55845e-08	1.06901e-06	2.56646	1.35978	up	yes
Os08g0503000	Os08g0503000	Os08t0503000-01					Hypothetical protein	protein_coding	9.20034	10.2666	19.5608	32.2226	46.1876	49.9283	1.60788e-08	1.10063e-06	0.3041	-1.71738	down	yes
Os10g0523201	Os10g0523201	Os10t0523201-00					Hypothetical protein	protein_coding	1.36676	3.69244	0.570408	0	0	0	1.68721e-08	1.15256e-06	18765.3	14.1958	up	yes
Os09g0457900	ERF102	Os09t0457900-01	GO:0003677(DNA binding);GO:0003700(DNA-binding transcription factor activity);GO:0005634(nucleus);GO:0006355(regulation of DNA-templated transcription);GO:0009873(ethylene-activated signaling pathway)				AP2/ERF transcription factor, Regulation of the internode elongatio	protein_coding	0.644428	1.4438	1.45946	0.0349462	0	0	1.70206e-08	1.15555e-06	101.519	6.6656	up	yes
Os03g0362200	Os03g0362200	Os03t0362200-01					Armadillo-like helical domain containing protein	protein_coding	9.85	9.74392	4.43957	2.08827	1.76338	0.881969	1.70684e-08	1.15642e-06	5.07719	2.34403	up	yes
Os10g0134250	Os10g0134250	Os10t0134250-01					Hypothetical gene	protein_coding	5.43173	4.98752	3.49114	1.37654	1.252	0.773157	1.76446e-08	1.19303e-06	4.08925	2.03184	up	yes
Os07g0482887	Os07g0482887	Os07t0482887-00					Hypothetical protein	protein_coding	0.891359	1.10183	0.574425	0	0	0	1.80091e-08	1.2152e-06	8558.71	13.0632	up	yes
Os03g0764100	WZF1	Os03t0764100-01	GO:0003676(nucleic acid binding);GO:0003700(DNA-binding transcription factor activity);GO:0006355(regulation of DNA-templated transcription)				Zinc finger transcription factor ZF1	protein_coding	104.88	120.57	86.7777	56.7429	51.9816	40.5767	1.85107e-08	1.24397e-06	2.09126	1.06438	up	yes
Os08g0207300	Os08g0207300	Os08t0207300-01					Conserved hypothetical protein	protein_coding	0.666822	0.505567	1.15736	0	0	0	1.90639e-08	1.27597e-06	7765.83	12.9229	up	yes
Os06g0214300	Os06g0214300	Os06t0214300-01	GO:0016787(hydrolase activity)				Alpha/beta hydrolase fold-3 domain containing protein	protein_coding	1.82384	2.18408	2.19658	0.420953	0.739049	0.843294	1.94706e-08	1.30056e-06	3.09714	1.63094	up	yes
Os03g0665200	Os03g0665200	Os03t0665200-01					Protein of unknown function DUF581 family protein	protein_coding	16.8212	12.2916	17.6736	29.1479	34.1707	37.7925	1.95741e-08	1.30485e-06	0.462723	-1.11178	down	yes
Os06g0683400	OsCCD1	Os06t0683400-02	GO:0005509(calcium ion binding);GO:0046872(metal ion binding)				Small calcium-binding protein with one EF-hand motif, Positive regulation of osmotic and salt toleranc	protein_coding	17.2491	28.4555	20.7969	7.89665	10.811	6.79197	1.98013e-08	1.31734e-06	2.60794	1.38291	up	yes
Os09g0506800	PAIR2	Os09t0506800-01;Os09t0506800-02	GO:0000228(nuclear chromosome);GO:0000775(chromosome, centromeric region);GO:0004197(cysteine-type endopeptidase activity);GO:0005615(extracellular space);GO:0005634(nucleus);GO:0005694(chromosome);GO:0005764(lysosome);GO:0007129(homologous chromosome pairing at meiosis);GO:0009554(megasporogenesis);GO:0051321(meiotic cell cycle);GO:0051603(proteolysis involved in protein catabolic process);GO:00…				Similar to Meiotic asynaptic mutant 1	protein_coding	14.5565	15.509	16.4842	28.8802	29.1723	37.9755	1.99003e-08	1.31863e-06	0.484751	-1.04468	down	yes
Os03g0429900	Os03g0429900	Os03t0429900-01	GO:0003677(DNA binding)				Similar to OSIGBa0135L04.1 protein	protein_coding	0.611873	0.579973	0.235496	0	0	0	2.09118e-08	1.38289e-06	4757.8	12.2161	up	yes
Os07g0638801	Os07g0638801	Os07t0638801-00					Hypothetical protein	protein_coding	0.983313	1.508	0.633703	0.0959552	0.0206681	0.104132	2.12388e-08	1.40172e-06	14.156	3.82334	up	yes
Os02g0653000	Os02g0653000	Os02t0653000-01					Non-protein coding transcript	nontranslating_CDS	38.4613	29.8119	74.8257	132.22	189.233	308.578	2.13669e-08	1.40737e-06	0.22713	-2.13841	down	yes
Os02g0594700	Os02g0594700	Os02t0594700-01	GO:0016567(protein ubiquitination)				Similar to Non-phototropic hypocotyl 3	protein_coding	2.26053	1.58694	2.98748	6.8102	7.6418	13.9054	2.18696e-08	1.43762e-06	0.241029	-2.05272	down	yes
Os01g0750600	Os01g0750600	Os01t0750600-01	GO:0000166(nucleotide binding);GO:0004672(protein kinase activity);GO:0004674(protein serine/threonine kinase activity);GO:0004675(transmembrane receptor protein serine/threonine kinase activity);GO:0005524(ATP binding);GO:0005886(plasma membrane);GO:0006468(protein phosphorylation);GO:0016020(membrane);GO:0016021(integral component of membrane);GO:0016301(kinase activity);GO:0016310(phosphorylat…				Protein kinase-like domain containing protein	protein_coding	31.7635	34.9773	28.2565	16.6201	14.5731	9.59856	2.23132e-08	1.46388e-06	2.32884	1.21961	up	yes
Os03g0433200	OsSHR2	Os03t0433200-01	GO:0003700(DNA-binding transcription factor activity);GO:0005634(nucleus);GO:0006355(regulation of DNA-templated transcription);GO:0008356(asymmetric cell division);GO:0009956(radial pattern formation);GO:0043565(sequence-specific DNA binding);GO:0045930(negative regulation of mitotic cell cycle);GO:0048366(leaf development);GO:0055072(iron ion homeostasis)				SHR transcription factor, Regulation of the number of cortex cell layers in the root, Coordination of stomatal patternin	protein_coding	5.60438	4.89703	6.93614	11.8074	11.6633	13.2412	2.31982e-08	1.51894e-06	0.474984	-1.07405	down	yes
Os05g0264200	Os05g0264200	Os05t0264200-00					Protein of unknown function DUF639 domain containing protein	protein_coding	0.378196	0.488569	0.741686	0	0	0	2.35971e-08	1.54201e-06	5361.5	12.3884	up	yes
Os05g0257100	Os05g0257100	Os05t0257100-02;Os05t0257100-01	GO:0004674(protein serine/threonine kinase activity);GO:0005515(protein binding);GO:0005886(plasma membrane);GO:0005886(plasma membrane)				Leucine-rich repeat, plant specific containing protein	protein_coding	7.60663	11.1146	9.49749	3.93458	5.13099	4.42357	2.36678e-08	1.54358e-06	2.09196	1.06485	up	yes
Os11g0244600	Os11g0244600	Os11t0244600-01	GO:0000149(SNARE binding);GO:0005543(phospholipid binding);GO:0005545(1-phosphatidylinositol binding);GO:0005546(phosphatidylinositol-4,5-bisphosphate binding);GO:0005794(Golgi apparatus);GO:0005905(clathrin-coated pit);GO:0006897(endocytosis);GO:0006900(vesicle budding from membrane);GO:0030136(clathrin-coated vesicle);GO:0030276(clathrin binding);GO:0031410(cytoplasmic vesicle);GO:0032050(clath…				Epsin-like, N-terminal domain containing protein	protein_coding	1.37932	1.55411	1.64882	3.80133	4.8917	5.54783	2.40673e-08	1.56347e-06	0.321768	-1.63591	down	yes
Os08g0490600	OsFLA4	Os08t0490600-01	GO:0005886(plasma membrane);GO:0009834(plant-type secondary cell wall biogenesis);GO:0016020(membrane);GO:0046658(anchored component of plasma membrane)				FAS1 domain domain containing protein	protein_coding	9.38037	6.87081	14.1564	25.4525	33.3068	38.1837	2.50556e-08	1.61816e-06	0.313664	-1.67271	down	yes
Os08g0564700	Os08g0564700	Os08t0564700-01	GO:0004672(protein kinase activity);GO:0005524(ATP binding);GO:0005886(plasma membrane);GO:0006468(protein phosphorylation);GO:0009506(plasmodesma);GO:0016020(membrane);GO:0016021(integral component of membrane)				Serine/threonine protein kinase domain containing protein	protein_coding	7.98753	8.8625	9.01449	16.9929	17.4629	21.1468	2.64308e-08	1.70366e-06	0.465167	-1.10418	down	yes
Os01g0819700	Os01g0819700	Os01t0819700-01	GO:1900150(regulation of defense response to fungus)				Hypothetical conserved gene	protein_coding	353.675	531.363	361.733	171.837	133.73	74.9503	2.65042e-08	1.70507e-06	3.27651	1.71216	up	yes
Os06g0725200	OsGELP90	Os06t0725200-01	GO:0016788(hydrolase activity, acting on ester bonds)				Lipase, GDSL domain containing protein	protein_coding	6.17963	5.38313	2.95303	1.04461	1.00445	0.553803	2.66791e-08	1.71299e-06	5.57685	2.47945	up	yes
Os06g0666400	OsVQ25	Os06t0666400-01					VQ domain containing protein	protein_coding	35.1046	44.7757	39.2132	20.1684	14.1735	10.1175	2.68911e-08	1.72326e-06	2.6787	1.42153	up	yes
Os01g0690600	Os01g0690600	Os01t0690600-01	GO:0030247(polysaccharide binding)				Conserved hypothetical protein	protein_coding	6.1799	8.00405	6.18631	2.25996	1.75457	0.753577	2.70713e-08	1.73146e-06	4.2722	2.09498	up	yes
Os01g0498300	Os01g0498300	Os01t0498300-01	GO:0000139(Golgi membrane);GO:0005794(Golgi apparatus);GO:0016020(membrane);GO:0016021(integral component of membrane);GO:0016740(transferase activity);GO:0016757(glycosyltransferase activity);GO:0016763(pentosyltransferase activity)				Glycosyltransferase AER61, uncharacterized domain containing protein	protein_coding	1.65218	1.65243	1.36539	0.370658	0.301152	0.112211	2.72327e-08	1.73843e-06	5.95647	2.57446	up	yes
Os01g0158400	Os01g0158400	Os01t0158400-02;Os01t0158400-01	GO:0030246(carbohydrate binding);GO:0030246(carbohydrate binding)				Galactose-binding like domain containing protein	protein_coding	1.21259	0.790987	0.939347	3.27124	3.96088	3.32366	2.78334e-08	1.77336e-06	0.278798	-1.84271	down	yes
Os06g0125200	Os06g0125200	Os06t0125200-01					Protein of unknown function DUF581 family protein	protein_coding	49.5559	36.7907	38.9382	111.638	87.2376	86.3694	2.904e-08	1.83992e-06	0.439219	-1.18699	down	yes
Os11g0586200	OsCML6	Os11t0586200-00	GO:0005509(calcium ion binding);GO:0046872(metal ion binding)				Similar to Calmodulin	protein_coding	4.27442	5.0286	1.12403	0	0	0	2.90446e-08	1.83992e-06	34756.9	15.085	up	yes
Os01g0768333	OsSAUR2	Os01t0768333-00	GO:0009733(response to auxin)				Auxin responsive SAUR protein family protein	protein_coding	0.652859	1.63036	1.87793	0.0397578	0.0631318	0	2.96372e-08	1.87387e-06	40.4428	5.33781	up	yes
Os02g0803300	Os02g0803300	Os02t0803300-01	GO:0000149(SNARE binding);GO:0005543(phospholipid binding);GO:0005545(1-phosphatidylinositol binding);GO:0005546(phosphatidylinositol-4,5-bisphosphate binding);GO:0005794(Golgi apparatus);GO:0005905(clathrin-coated pit);GO:0006897(endocytosis);GO:0006900(vesicle budding from membrane);GO:0030136(clathrin-coated vesicle);GO:0030276(clathrin binding);GO:0031410(cytoplasmic vesicle);GO:0032050(clath…				Epsin-like, N-terminal domain containing protein	protein_coding	30.3479	45.2634	31.57	12.0071	11.4862	4.10131	2.99246e-08	1.88844e-06	3.88415	1.9576	up	yes
Os05g0100100	Os05g0100100	Os05t0100100-01					Similar to cDNA clone:006-204-G09, full insert sequence	protein_coding	2.04078	1.52257	2.25256	0.355529	0.296471	0.694913	3.05723e-08	1.92565e-06	4.31796	2.11035	up	yes
Os03g0573001	Os03g0573001	Os03t0573001-00					Conserved hypothetical protein	protein_coding	0.65004	0.506579	0.708111	0	0.0321889	0	3.36123e-08	2.11311e-06	57.9308	5.85626	up	yes
Os04g0571600	Os04g0571600	Os04t0571600-01	GO:0006855(xenobiotic transmembrane transport);GO:0015297(antiporter activity);GO:0016020(membrane);GO:0016021(integral component of membrane);GO:0022857(transmembrane transporter activity);GO:0042910(xenobiotic transmembrane transporter activity);GO:0055085(transmembrane transport);GO:1990961(xenobiotic detoxification by transmembrane export across the plasma membrane)				Multi antimicrobial extrusion protein MatE family protein	protein_coding	13.5101	14.2899	9.47078	5.90956	4.70995	4.71353	3.41425e-08	2.14238e-06	2.43075	1.2814	up	yes
Os01g0717000	Os01g0717000	Os01t0717000-05;Os01t0717000-01;Os01t0717000-02	GO:0004103(choline kinase activity);GO:0004305(ethanolamine kinase activity);GO:0005737(cytoplasm);GO:0006646(phosphatidylethanolamine biosynthetic process);GO:0006656(phosphatidylcholine biosynthetic process);GO:0006657(CDP-choline pathway);GO:0016301(kinase activity);GO:0016301(kinase activity)	00564(Glycerophospholipid metabolism);01100(Metabolic pathways);01100(Metabolic pathways)	K14156	EC:2.7.1.32;EC:2.7.1.82	Similar to GmCK1p (EC 2.7.1.32)	protein_coding	46.455	77.8916	48.9034	27.8586	21.0849	23.9257	3.43361e-08	2.15046e-06	2.37755	1.24947	up	yes
Os09g0469600	Os09g0469600	Os09t0469600-01					Non-protein coding transcript	nontranslating_CDS	3.99884	4.07537	8.12584	13.5741	17.9507	16.805	3.67953e-08	2.29148e-06	0.335198	-1.57691	down	yes
Os07g0158500	OsHAP2J	Os07t0158500-00	GO:0000978(RNA polymerase II cis-regulatory region sequence-specific DNA binding);GO:0000981(DNA-binding transcription factor activity, RNA polymerase II-specific);GO:0003677(DNA binding);GO:0003700(DNA-binding transcription factor activity);GO:0005634(nucleus);GO:0006355(regulation of DNA-templated transcription);GO:0006357(regulation of transcription by RNA polymerase II);GO:0016602(CCAAT-bindi…				Similar to HAP2 subunit of HAP complex	protein_coding	4.17699	4.54591	6.76385	10.9067	13.0568	14.8367	3.81584e-08	2.36304e-06	0.399141	-1.32503	down	yes
Os02g0216200	Os02g0216200	Os02t0216200-01					Conserved hypothetical protein	protein_coding	2.53172	3.83351	2.52161	0	0.206947	0	3.81296e-08	2.36304e-06	42.9426	5.42434	up	yes
Os02g0807900	OsWAK21	Os02t0807900-01	GO:0004674(protein serine/threonine kinase activity);GO:0005886(plasma membrane);GO:0007166(cell surface receptor signaling pathway);GO:0016020(membrane);GO:0030247(polysaccharide binding)				Conserved hypothetical protein	protein_coding	5.68401	14.0097	13.7787	2.29223	3.82597	3.18365	4.03567e-08	2.49451e-06	3.59848	1.84739	up	yes
Os10g0580900	Os10g0580900	Os10t0580900-01;Os10t0580900-02;Os10t0580900-03	GO:0009507(chloroplast);GO:0009507(chloroplast)				Conserved hypothetical protein	protein_coding;nontranslating_CDS	31.0712	44.6448	37.2673	17.2723	17.6593	9.81466	4.11205e-08	2.53699e-06	2.52498	1.33627	up	yes
Os05g0140300	Os05g0140300	Os05t0140300-00					Conserved hypothetical protein	protein_coding	3.14808	2.89626	3.59969	1.34252	0.64522	0.631484	4.53612e-08	2.78308e-06	3.68202	1.8805	up	yes
Os07g0162450	Os07g0162450	Os07t0162450-01					Protein of unknown function DUF3778 domain containing protein	protein_coding	272.207	253.215	245.871	1.71911	0.339631	0	4.58145e-08	2.80569e-06	374.643	8.54937	up	yes
Os01g0821600	OsWRKY21	Os01t0821600-01	GO:0003677(DNA binding);GO:0003700(DNA-binding transcription factor activity);GO:0005634(nucleus);GO:0006355(regulation of DNA-templated transcription);GO:0043565(sequence-specific DNA binding);GO:0050896(response to stimulus)				WRKY transcription factor 48-like protein (WRKY transcription factor 21)	protein_coding	5.38254	6.59405	5.12719	2.11285	2.45845	2.15181	4.62642e-08	2.828e-06	2.54403	1.34711	up	yes
Os02g0654700	ERF91	Os02t0654700-01	GO:0003677(DNA binding);GO:0003700(DNA-binding transcription factor activity);GO:0005634(nucleus);GO:0006355(regulation of DNA-templated transcription);GO:0009873(ethylene-activated signaling pathway)				AP2/ERF family protein, Abiotic stress respons	protein_coding	60.4339	108.859	89.7329	37.6958	38.8076	25.8507	4.64565e-08	2.83453e-06	2.53068	1.33953	up	yes
Os11g0462100	Os11g0462100	Os11t0462100-01;Os11t0462100-02	GO:0004568(chitinase activity);GO:0005576(extracellular region);GO:0005975(carbohydrate metabolic process);GO:0006032(chitin catabolic process);GO:0008061(chitin binding);GO:0016787(hydrolase activity);GO:0016787(hydrolase activity)	00520(Amino sugar and nucleotide sugar metabolism);01100(Metabolic pathways);01100(Metabolic pathways)	K01183	EC:3.2.1.14	Glycoside hydrolase, family 18 protein	protein_coding	1.97827	2.35384	2.95008	6.44287	8.44267	6.30923	4.73107e-08	2.88134e-06	0.343585	-1.54126	down	yes
Os01g0533850	Os01g0533850	Os01t0533850-00					Non-protein coding transcript	nontranslating_CDS	1.661	2.4367	0.914136	0.139564	0.0709274	0	4.80943e-08	2.9237e-06	23.8102	4.57351	up	yes
Os04g0423400	OsAsr2	Os04t0423400-02					Similar to OSIGBa0076I14.3 protein	protein_coding	0.0982364	0.202876	0.122463	0.822345	0.823999	1.28467	5.1535e-08	3.12712e-06	0.144515	-2.79071	down	yes
Os01g0705750	Os01g0705750	Os01t0705750-00					Hypothetical protein	protein_coding	1.20471	1.86	1.87017	0.479096	0.287861	0.456445	5.27408e-08	3.1886e-06	4.03373	2.01212	up	yes
Os02g0540700	OsPUB45	Os02t0540700-00	GO:0004842(ubiquitin-protein transferase activity);GO:0016567(protein ubiquitination);GO:0061630(ubiquitin protein ligase activity)				Similar to Arm repeat-containing protein	protein_coding	14.8702	25.1926	21.5529	8.7574	8.06675	5.76669	5.28905e-08	3.19183e-06	2.72747	1.44756	up	yes
Os11g0100300	Os11g0100300	Os11t0100300-00	GO:0005886(plasma membrane);GO:0016020(membrane);GO:0016021(integral component of membrane);GO:0022857(transmembrane transporter activity);GO:0055085(transmembrane transport)				Conserved hypothetical protein	protein_coding	0.421957	0.408322	0.694594	1.54127	1.77608	1.60056	5.34816e-08	3.22163e-06	0.310065	-1.68936	down	yes
Os04g0572400	OsDREB1E	Os04t0572400-00	GO:0003677(DNA binding);GO:0003700(DNA-binding transcription factor activity);GO:0005634(nucleus);GO:0006355(regulation of DNA-templated transcription)				Similar to CRT/DRE binding factor 1	protein_coding	1.286	3.01669	2.33918	0.221652	0.0807786	0.212979	5.43354e-08	3.26121e-06	12.8866	3.6878	up	yes
Os02g0628200	Os02g0628200	Os02t0628200-01;Os02t0628200-02	GO:0005338(nucleotide-sugar transmembrane transporter activity);GO:0005464(UDP-xylose transmembrane transporter activity);GO:0005794(Golgi apparatus);GO:0015297(antiporter activity);GO:0015790(UDP-xylose transmembrane transport);GO:0015931(nucleobase-containing compound transport);GO:0016020(membrane);GO:0016021(integral component of membrane);GO:0022857(transmembrane transporter activity);GO:005…				Protein of unknown function DUF250 domain containing protein	protein_coding	5.14297	2.62335	6.01916	12.7155	16.2673	14.2459	5.55589e-08	3.31662e-06	0.318897	-1.64884	down	yes
Os05g0524500	Os05g0524500	Os05t0524500-01	GO:0000166(nucleotide binding);GO:0004672(protein kinase activity);GO:0004674(protein serine/threonine kinase activity);GO:0005515(protein binding);GO:0005524(ATP binding);GO:0006468(protein phosphorylation);GO:0016020(membrane);GO:0016021(integral component of membrane);GO:0016301(kinase activity);GO:0016310(phosphorylation);GO:0016740(transferase activity)				Protein kinase, core domain containing protein	protein_coding	20.2134	23.3135	18.9107	8.9636	10.4581	6.51639	5.55502e-08	3.31662e-06	2.40717	1.26734	up	yes
Os04g0674800	OsGH9C1	Os04t0674800-01	GO:0000272(polysaccharide catabolic process);GO:0004553(hydrolase activity, hydrolyzing O-glycosyl compounds);GO:0005576(extracellular region);GO:0005975(carbohydrate metabolic process);GO:0008152(metabolic process);GO:0008810(cellulase activity);GO:0016787(hydrolase activity);GO:0016798(hydrolase activity, acting on glycosyl bonds);GO:0030245(cellulose catabolic process);GO:0030246(carbohydrate …	00500(Starch and sucrose metabolism);01100(Metabolic pathways)	K01179	EC:3.2.1.4	Similar to CEL1=CELLULASE 1 (Fragment)	protein_coding	2.43696	2.56424	0.361366	0.132975	0.0502245	0.105646	5.54236e-08	3.31662e-06	18.5655	4.21455	up	yes
Os07g0686825	Os07g0686825	Os07t0686825-00					Hypothetical protein	protein_coding	2.74659	3.30347	3.52847	1.32393	0.784108	0.674234	5.71126e-08	3.39712e-06	3.4427	1.78354	up	yes
Os01g0169800	FIB	Os01t0169800-01	GO:0003824(catalytic activity);GO:0009851(auxin biosynthetic process);GO:0016846(carbon-sulfur lyase activity);GO:0050362(L-tryptophan:2-oxoglutarate aminotransferase activity)	00380(Tryptophan metabolism);01100(Metabolic pathways)	K16903	EC:2.6.1.99	Tryptophan aminotransferase, Indole-3-acetic acid (IAA) biosynthesi	protein_coding	49.1566	45.2642	61.5303	96.195	118.321	170.395	5.74585e-08	3.41157e-06	0.405162	-1.30343	down	yes
Os11g0210201	RZ53	Os11t0210201-00					Conserved hypothetical protein	protein_coding	4.13162	6.96217	4.4165	1.91121	1.95847	1.09955	5.83854e-08	3.46041e-06	3.12127	1.64213	up	yes
Os05g0440800	OsNek4	Os05t0440800-01	GO:0000166(nucleotide binding);GO:0004672(protein kinase activity);GO:0004674(protein serine/threonine kinase activity);GO:0004712(protein serine/threonine/tyrosine kinase activity);GO:0005524(ATP binding);GO:0006468(protein phosphorylation);GO:0007017(microtubule-based process);GO:0016301(kinase activity);GO:0016310(phosphorylation);GO:0016740(transferase activity);GO:0043622(cortical microtubul…		K08857	EC:2.7.11.1	Serine/threonine protein kinase domain containing protein	protein_coding	12.8149	9.23533	15.5006	25.3301	30.4362	28.8351	6.02583e-08	3.56503e-06	0.443857	-1.17183	down	yes
Os03g0180800	TIFY11A	Os03t0180800-01	GO:0005515(protein binding);GO:0005634(nucleus);GO:0009611(response to wounding);GO:0031347(regulation of defense response);GO:2000022(regulation of jasmonic acid mediated signaling pathway)	04075(Plant hormone signal transduction)			TIFY domain-containing transcriptional regulator, Salt and dehydration stress toleranc	protein_coding	1.71498	6.1669	6.95178	0.742604	0.600262	0.820156	6.1724e-08	3.64524e-06	6.85784	2.77775	up	yes
Os09g0338500	Os09g0338500	Os09t0338500-01	GO:0006629(lipid metabolic process);GO:0016020(membrane);GO:0016021(integral component of membrane);GO:0016491(oxidoreductase activity);GO:0016717(oxidoreductase activity, acting on paired donors, with oxidation of a pair of donors resulting in the reduction of molecular oxygen to two molecules of water);GO:0044255(cellular lipid metabolic process)		K21737	EC:1.14.19.38;EC:1.14.19.47	Similar to Desaturase/cytochrome b5 protein	protein_coding	7.98405	8.9223	13.4552	20.916	24.2505	25.0514	6.20612e-08	3.65863e-06	0.43239	-1.2096	down	yes
Os07g0537300	Os07g0537300	Os07t0537300-00					Similar to receptor-like serine-threonine protein kinase	protein_coding	1.46931	1.95007	0.971385	0.261751	0.224761	0.268893	6.26236e-08	3.68523e-06	5.81247	2.53915	up	yes
Os05g0471000	Os05g0471000	Os05t0471000-01	GO:0004672(protein kinase activity);GO:0005515(protein binding);GO:0005524(ATP binding);GO:0006468(protein phosphorylation);GO:0016020(membrane);GO:0016021(integral component of membrane)				Similar to Ser-thr protein kinase (Fragment)	protein_coding	20.213	22.8098	15.9277	10.4818	7.94977	6.20232	6.66992e-08	3.89051e-06	2.39307	1.25886	up	yes
Os05g0159300	OsGELP62	Os05t0159300-01					Similar to Alpha-L-fucosidase 2	protein_coding	7.89812	7.31326	11.5117	17.8023	21.4886	26.0446	6.71584e-08	3.91042e-06	0.409013	-1.28978	down	yes
Os05g0414700	Os05g0414700	Os05t0414700-01	GO:0004672(protein kinase activity);GO:0005515(protein binding);GO:0005524(ATP binding);GO:0006468(protein phosphorylation);GO:0016021(integral component of membrane)				Similar to BRASSINOSTEROID INSENSITIVE 1-associated receptor kinase 1	protein_coding	151.228	156.951	129.165	87.3378	70.0916	56.0355	6.8326e-08	3.96549e-06	2.04879	1.03477	up	yes
Os01g0609501	Os01g0609501	Os01t0609501-00					Hypothetical protein	protein_coding	0.764219	1.29862	0.929569	0	0	0	6.83437e-08	3.96549e-06	9974.7	13.2841	up	yes
Os02g0627100	OsPAL1	Os02t0627100-01	GO:0003824(catalytic activity);GO:0005737(cytoplasm);GO:0006559(L-phenylalanine catabolic process);GO:0009698(phenylpropanoid metabolic process);GO:0009800(cinnamic acid biosynthetic process);GO:0016829(lyase activity);GO:0016841(ammonia-lyase activity);GO:0045548(phenylalanine ammonia-lyase activity)	00360(Phenylalanine metabolism);00940(Phenylpropanoid biosynthesis);01100(Metabolic pathways);01110(Biosynthesis of secondary metabolites)	K10775	EC:4.3.1.24	Similar to Phenylalanine ammonia-lyase (EC 4.3.1.5)	protein_coding	110.782	159.026	152.06	78.1661	57.3518	44.4232	7.00503e-08	4.05033e-06	2.34448	1.22927	up	yes
Os02g0490500	Os02g0490500	Os02t0490500-01;Os02t0490500-02	GO:0008194(UDP-glycosyltransferase activity);GO:0016740(transferase activity);GO:0016757(glycosyltransferase activity);GO:0016758(hexosyltransferase activity);GO:0043231(intracellular membrane-bounded organelle);GO:0080043(quercetin 3-O-glucosyltransferase activity);GO:0080044(quercetin 7-O-glucosyltransferase activity);GO:0080044(quercetin 7-O-glucosyltransferase activity)				UDP-glucuronosyl/UDP-glucosyltransferase family protein	protein_coding	18.2216	15.6398	22.4469	42.7949	36.5753	55.4721	7.09699e-08	4.08212e-06	0.417586	-1.25985	down	yes
Os12g0628100	OsADF11	Os12t0628100-01	GO:0003779(actin binding);GO:0005737(cytoplasm);GO:0007015(actin filament organization);GO:0015629(actin cytoskeleton);GO:0030042(actin filament depolymerization);GO:0051015(actin filament binding)				Similar to Actin-depolymerizing factor 6 (ADF-6) (AtADF6)	protein_coding	0.534727	0.578152	0.592382	1.81463	2.80234	2.63315	7.18019e-08	4.11011e-06	0.235205	-2.08801	down	yes
Os12g0106300	OsTBL1	Os12t0106300-01	GO:0000139(Golgi membrane);GO:0005794(Golgi apparatus);GO:0006952(defense response);GO:0016020(membrane);GO:0016021(integral component of membrane);GO:0016413(O-acetyltransferase activity);GO:0016740(transferase activity);GO:1990538(xylan O-acetyltransferase activity);GO:1990937(xylan acetylation)				Xylan acetyltransferase, Resistance to bacterial leaf blight diseas	protein_coding	35.1912	33.5585	42.6008	61.7133	91.8546	87.4343	7.18285e-08	4.11011e-06	0.462031	-1.11394	down	yes
Os05g0495250	Os05g0495250	Os05t0495250-00					Non-protein coding transcript	nontranslating_CDS	2.7073	4.07955	4.3153	1.59984	1.19476	1.2444	7.17044e-08	4.11011e-06	2.74874	1.45877	up	yes
Os04g0435500	OsTCHQD1	Os04t0435500-01;Os04t0435500-02	GO:0004364(glutathione transferase activity);GO:0005515(protein binding);GO:0005886(plasma membrane);GO:0006749(glutathione metabolic process);GO:0042221(response to chemical);GO:0042221(response to chemical)				Glutathione S-transferase, C-terminal-like domain containing protein	protein_coding	11.0628	14.5263	10.7194	6.25171	5.89384	5.24384	7.34289e-08	4.18722e-06	2.08797	1.0621	up	yes
Os01g0802700	OsPIN9	Os01t0802700-01	GO:0005783(endoplasmic reticulum);GO:0005886(plasma membrane);GO:0009734(auxin-activated signaling pathway);GO:0009926(auxin polar transport);GO:0010252(auxin homeostasis);GO:0010315(auxin export across the plasma membrane);GO:0010329(auxin efflux transmembrane transporter activity);GO:0016020(membrane);GO:0016021(integral component of membrane);GO:0055085(transmembrane transport)				Auxin efflux carrier domain containing protein	protein_coding	1.28395	1.4934	1.61627	3.46754	3.76878	5.76499	7.45848e-08	4.24582e-06	0.337937	-1.56517	down	yes
Os02g0174800	Os02g0174800	Os02t0174800-01					Protein of unknown function DUF581 family protein	protein_coding	63.8989	55.7541	76.9122	117.165	121.409	155.387	7.49473e-08	4.25177e-06	0.498944	-1.00305	down	yes
Os03g0203700	osACA1	Os03t0203700-01;Os03t0203700-02	GO:0000166(nucleotide binding);GO:0005215(transporter activity);GO:0005388(P-type calcium transporter activity);GO:0005516(calmodulin binding);GO:0005524(ATP binding);GO:0005887(integral component of plasma membrane);GO:0006811(ion transport);GO:0006816(calcium ion transport);GO:0016020(membrane);GO:0016021(integral component of membrane);GO:0016887(ATP hydrolysis activity);GO:0019829(ATPase-coup…		K01537	EC:7.2.2.10	Similar to Calcium-transporting ATPase 2, plasma membrane-type (EC 3.6.3.8) (Ca(2+)-ATPase isoform 2)	protein_coding	45.492	52.4805	48.6329	23.6116	14.585	8.53266	7.50743e-08	4.25177e-06	3.13734	1.64954	up	yes
Os12g0584700	Os12g0584700	Os12t0584700-01					Similar to Aminotransferase-like	protein_coding	0.61555	0.468705	0.854899	1.64941	2.52952	2.80612	7.69857e-08	4.33796e-06	0.277615	-1.84884	down	yes
Os02g0739100	OsFH16	Os02t0739100-01	GO:0003779(actin binding);GO:0016020(membrane);GO:0016021(integral component of membrane);GO:0030036(actin cytoskeleton organization);GO:0045010(actin nucleation);GO:0051015(actin filament binding)				Similar to Formin-like protein 16	protein_coding	122.294	134.531	87.5578	57.1413	41.7528	28.8667	7.69889e-08	4.33796e-06	2.69553	1.43057	up	yes
Os03g0149000	OsCrll1	Os03t0149000-01	GO:0005634(nucleus);GO:0009755(hormone-mediated signaling pathway);GO:0045893(positive regulation of DNA-templated transcription)				Similar to LOB domain protein 31	protein_coding	6.10025	7.94893	10.8689	27.7579	24.2969	19.0552	8.18929e-08	4.60644e-06	0.350416	-1.51286	down	yes
Os03g0301200	Os03g0301200	Os03t0301200-01;Os03t0301200-02	GO:0010215(cellulose microfibril organization);GO:0016020(membrane);GO:0016021(integral component of membrane);GO:0031225(anchored component of membrane);GO:0031225(anchored component of membrane)				COBRA-like protein 7 precursor	protein_coding	28.8755	45.51	34.3286	13.192	17.4867	19.2185	8.47418e-08	4.75861e-06	2.17877	1.12351	up	yes
Os10g0504600	SIP24	Os10t0504600-01	GO:0034976(response to endoplasmic reticulum stress)				Similar to SKIP interacting protein 24 (Fragment)	protein_coding	34.9099	33.0198	50.9683	74.0897	102.614	115.689	8.51545e-08	4.76563e-06	0.406638	-1.29818	down	yes
Os02g0301100	OsSWEET4	Os02t0301100-01	GO:0005886(plasma membrane);GO:0005887(integral component of plasma membrane);GO:0008643(carbohydrate transport);GO:0016020(membrane);GO:0016021(integral component of membrane);GO:0034219(carbohydrate transmembrane transport);GO:0051119(sugar transmembrane transporter activity)				RAG1-activating protein 1 homologue domain containing protein	protein_coding	22.1695	22.0838	23.7231	38.3327	49.2341	64.8778	8.5045e-08	4.76563e-06	0.445909	-1.16518	down	yes
Os09g0547500	LOGL9	Os09t0547500-01	GO:0005634(nucleus);GO:0005829(cytosol);GO:0009691(cytokinin biosynthetic process);GO:0016787(hydrolase activity);GO:0016799(hydrolase activity, hydrolyzing N-glycosyl compounds);GO:0102682(N6-(Delta2-isopentenyl)-adenosine 5'-monophosphate phosphoribohydrolase activity)				Lysine decarboxylase-like protein, Response to abiotic stresse	protein_coding	11.567	12.5342	9.18619	4.60456	3.07429	1.6108	8.65232e-08	4.83406e-06	3.58327	1.84128	up	yes
Os04g0498650	Os04g0498650	Os04t0498650-00					Hypothetical gene	protein_coding	0	0.94511	0	0	0	0	8.76599e-08	4.88111e-06	3150.37	11.6213	up	yes
Os11g0654100	Os11g0654100	Os11t0654100-01	GO:0006952(defense response);GO:0043531(ADP binding);GO:0051707(response to other organism)				NB-ARC domain containing protein	protein_coding	0	2.01856	0	0	0	0	8.76599e-08	4.88111e-06	6728.54	12.7161	up	yes
Os11g0249000	Os11g0249000	Os11t0249000-01	GO:0006952(defense response);GO:0043531(ADP binding);GO:0051707(response to other organism)				NB-ARC domain containing protein	protein_coding	21.3232	33.6687	23.088	9.52222	7.649	3.4554	8.81108e-08	4.89798e-06	3.7854	1.92045	up	yes
Os06g0218600	OsUCL16	Os06t0218600-01	GO:0009055(electron transfer activity);GO:0022900(electron transport chain);GO:0046658(anchored component of plasma membrane)				Cupredoxin domain containing protein	protein_coding	8.55689	5.68728	6.43634	22.2462	17.0923	15.5323	9.1073e-08	5.03729e-06	0.376895	-1.40777	down	yes
Os05g0324650	Os05g0324650	Os05t0324650-01					Non-protein coding transcript	nontranslating_CDS	0.849017	0.420006	1.84259	0	0	0	9.18041e-08	5.06927e-06	10372	13.3404	up	yes
Os02g0475300	Os02g0475300	Os02t0475300-01;Os02t0475300-02;Os02t0475300-03	GO:0005886(plasma membrane);GO:0006952(defense response);GO:0006955(immune response);GO:0009626(plant-type hypersensitive response);GO:0012501(programmed cell death);GO:2000031(regulation of salicylic acid mediated signaling pathway);GO:2000031(regulation of salicylic acid mediated signaling pathway)				Membrane attack complex component/perforin/complement C9 family protein	protein_coding	111.405	117.279	88.7844	59.9361	42.9735	34.978	9.27736e-08	5.11428e-06	2.30237	1.20312	up	yes
Os07g0121500	Os07g0121500	Os07t0121500-00					Hypothetical conserved gene	protein_coding	10.5375	11.1398	12.8047	5.27966	3.7895	3.05378	9.393e-08	5.16943e-06	2.84436	1.5081	up	yes
Os01g0124100	RBBI3-2	Os01t0124100-01	GO:0004867(serine-type endopeptidase inhibitor activity);GO:0005576(extracellular region);GO:0010466(negative regulation of peptidase activity);GO:0010951(negative regulation of endopeptidase activity);GO:0030414(peptidase inhibitor activity)				Proteinase inhibitor I12, Bowman-Birk family protein	protein_coding	27.7539	33.1548	22.105	13.4192	12.5152	7.90363	9.44682e-08	5.19042e-06	2.45326	1.2947	up	yes
Os07g0537600	Os07g0537600	Os07t0537600-01	GO:0000166(nucleotide binding);GO:0004672(protein kinase activity);GO:0005524(ATP binding);GO:0006468(protein phosphorylation);GO:0016020(membrane);GO:0016021(integral component of membrane);GO:0016301(kinase activity);GO:0016310(phosphorylation);GO:0016740(transferase activity)				Hypothetical conserved gene	protein_coding	14.012	15.0257	10.0717	5.87863	4.96202	3.54937	9.55771e-08	5.24265e-06	2.71781	1.44245	up	yes
Os07g0112700	OsENODL19	Os07t0112700-01	GO:0009055(electron transfer activity);GO:0016020(membrane);GO:0016021(integral component of membrane);GO:0022900(electron transport chain);GO:0046658(anchored component of plasma membrane)				Cupredoxin domain containing protein	protein_coding	46.2866	44.4055	67.0925	106.241	134.596	106.553	9.60011e-08	5.25721e-06	0.4542	-1.1386	down	yes
Os01g0246700	OsWRKY1	Os01t0246700-01	GO:0003700(DNA-binding transcription factor activity);GO:0006355(regulation of DNA-templated transcription)				Similar to WRKY transcription factor 1	protein_coding	485.993	572.223	441.065	235.827	184.171	94.7931	9.67826e-08	5.28254e-06	2.91241	1.54221	up	yes
Os03g0155900	OsEXPA18	Os03t0155900-01	GO:0005576(extracellular region);GO:0005618(cell wall);GO:0009653(anatomical structure morphogenesis);GO:0009664(plant-type cell wall organization);GO:0016020(membrane);GO:0071555(cell wall organization)				Alpha-expansin OsEXPA18	protein_coding	2.99412	2.17842	1.3273	0.416445	0.437263	0.144005	9.66847e-08	5.28254e-06	6.51474	2.70371	up	yes
Os07g0644200	Os07g0644200	Os07t0644200-01;Os07t0644200-02	GO:0008146(sulfotransferase activity);GO:0016020(membrane);GO:0016021(integral component of membrane);GO:0016740(transferase activity);GO:0016740(transferase activity)				Similar to NodH (Fragment)	protein_coding	3.73721	4.0837	4.3044	8.85145	10.838	8.56213	9.72535e-08	5.29081e-06	0.42919	-1.22031	down	yes
Os01g0296200	OsPGL13	Os01t0296200-00	GO:0004650(polygalacturonase activity);GO:0005576(extracellular region);GO:0005975(carbohydrate metabolic process);GO:0008152(metabolic process);GO:0016787(hydrolase activity);GO:0016798(hydrolase activity, acting on glycosyl bonds);GO:0071555(cell wall organization)				Similar to polygalacturonase	protein_coding	0	0	2.30227	0	0	0	9.71653e-08	5.29081e-06	7674.24	12.9058	up	yes
Os07g0586900	OsSHR1	Os07t0586900-01	GO:0003700(DNA-binding transcription factor activity);GO:0005634(nucleus);GO:0006355(regulation of DNA-templated transcription);GO:0008356(asymmetric cell division);GO:0009956(radial pattern formation);GO:0043565(sequence-specific DNA binding);GO:0045930(negative regulation of mitotic cell cycle);GO:0048366(leaf development);GO:0055072(iron ion homeostasis)				SHR transcription factor, Formation of root endodermis and leaf stomata, Regulation of the number of cortex cell layers in the roo	protein_coding	8.89981	8.12406	11.7692	24.0636	19.6389	18.5878	9.8382e-08	5.34343e-06	0.46224	-1.11329	down	yes
Os10g0536700	prx128	Os10t0536700-01	GO:0004601(peroxidase activity);GO:0005576(extracellular region);GO:0006979(response to oxidative stress);GO:0009505(plant-type cell wall);GO:0009506(plasmodesma);GO:0016491(oxidoreductase activity);GO:0020037(heme binding);GO:0042744(hydrogen peroxide catabolic process);GO:0046872(metal ion binding);GO:0098869(cellular oxidant detoxification)	00940(Phenylpropanoid biosynthesis);01100(Metabolic pathways);01110(Biosynthesis of secondary metabolites)	K00430	EC:1.11.1.7	Similar to Peroxidase 1	protein_coding	7.58965	6.22671	11.6756	21.0257	21.2231	19.8289	9.87296e-08	5.35354e-06	0.410645	-1.28404	down	yes
Os04g0619000	ONAC083	Os04t0619000-01	GO:0003677(DNA binding);GO:0005634(nucleus);GO:0006355(regulation of DNA-templated transcription)				Similar to L1332.9 protein	protein_coding	53.801	56.9045	27.1982	18.382	11.3187	6.86058	1.00094e-07	5.41522e-06	3.77184	1.91527	up	yes
Os10g0325750	Os10g0325750	Os10t0325750-00					Hypothetical protein	protein_coding	0	1.37524	0	0	0	0	1.00194e-07	5.41522e-06	4584.13	12.1624	up	yes
Os04g0600200	AOX1A	Os04t0600200-01	GO:0005739(mitochondrion);GO:0005743(mitochondrial inner membrane);GO:0009916(alternative oxidase activity);GO:0010230(alternative respiration);GO:0016020(membrane);GO:0016021(integral component of membrane);GO:0016491(oxidoreductase activity);GO:0046872(metal ion binding);GO:0070469(respirasome);GO:0102721(ubiquinol:oxygen oxidoreductase activity)		K17893	EC:1.10.3.11	Homodimeric diiron-carboxylate protein, Cyanide-resistant respiration in mitochondria, Reactive oxygen species (ROS) scavengin	protein_coding	57.5938	78.8413	42.5794	25.2879	14.5727	9.34468	1.04936e-07	5.66227e-06	3.63811	1.86319	up	yes
Os09g0517100	Os09g0517100	Os09t0517100-01;Os09t0517100-02	GO:0006952(defense response);GO:0043531(ADP binding);GO:0051707(response to other organism);GO:0051707(response to other organism)				NB-ARC domain containing protein	protein_coding	31.267	57.807	58.118	17.2874	23.7693	20.2619	1.07719e-07	5.80297e-06	2.40045	1.2633	up	yes
Os11g0134100	Os11g0134100	Os11t0134100-00	GO:0003824(catalytic activity);GO:0005975(carbohydrate metabolic process);GO:0030246(carbohydrate binding)				Similar to LG27/30-like	protein_coding	0.621703	0.558485	0.766886	1.7585	3.28788	2.04282	1.11249e-07	5.94482e-06	0.274654	-1.86431	down	yes
Os03g0702400	Os03g0702400	Os03t0702400-01					Hypothetical protein	protein_coding	0	2.18216	0	0	0	0	1.1408e-07	6.0863e-06	7273.87	12.8285	up	yes
Os09g0562600	WAK92	Os09t0562600-01	GO:0000166(nucleotide binding);GO:0004672(protein kinase activity);GO:0004674(protein serine/threonine kinase activity);GO:0005509(calcium ion binding);GO:0005524(ATP binding);GO:0005886(plasma membrane);GO:0006468(protein phosphorylation);GO:0007166(cell surface receptor signaling pathway);GO:0016020(membrane);GO:0016021(integral component of membrane);GO:0016301(kinase activity);GO:0016310(phos…				Wall-associated kinase, Positive regulation of rice blast resistanc	protein_coding	3.35357	3.38555	2.79664	1.47507	1.70226	1.4441	1.21316e-07	6.45153e-06	2.06338	1.04501	up	yes
Os03g0233000	Os03g0233000	Os03t0233000-01	GO:0005262(calcium channel activity);GO:0005739(mitochondrion);GO:0005743(mitochondrial inner membrane);GO:0006811(ion transport);GO:0006816(calcium ion transport);GO:0015292(uniporter activity);GO:0016020(membrane);GO:0016021(integral component of membrane);GO:0031305(integral component of mitochondrial inner membrane);GO:0036444(calcium import into the mitochondrion);GO:0051560(mitochondrial ca…				Protein of unknown function DUF607 family protein	protein_coding	10.6002	26.6187	15.0074	6.64142	3.79142	3.34925	1.26171e-07	6.69901e-06	3.78943	1.92198	up	yes
Os06g0167200	Os06g0167200	Os06t0167200-01	GO:0016020(membrane);GO:0016021(integral component of membrane);GO:0016567(protein ubiquitination);GO:0031625(ubiquitin protein ligase binding);GO:0044238(primary metabolic process);GO:0044260(cellular macromolecule metabolic process)				Similar to RING-H2 finger protein ATL1R (RING-H2 finger protein ATL8)	protein_coding	3.3575	3.66583	3.59096	8.24888	7.18747	7.18258	1.26754e-07	6.71918e-06	0.469266	-1.09152	down	yes
Os05g0386700	Os05g0386700	Os05t0386700-01;Os05t0386700-02					Zinc finger, C2H2-type domain containing protein	protein_coding	19.755	18.0366	31.3178	47.0545	68.3426	57.7382	1.30419e-07	6.90243e-06	0.399164	-1.32495	down	yes
Os10g0530800	Os10g0530800	Os10t0530800-01					Hypothetical protein	protein_coding	0.356836	0.440244	0.782413	0	0	0	1.31954e-07	6.96139e-06	5264.98	12.3622	up	yes
Os06g0325900	Os06g0325900	Os06t0325900-00	GO:0004497(monooxygenase activity);GO:0005506(iron ion binding);GO:0016020(membrane);GO:0016021(integral component of membrane);GO:0016491(oxidoreductase activity);GO:0016705(oxidoreductase activity, acting on paired donors, with incorporation or reduction of molecular oxygen);GO:0016709(oxidoreductase activity, acting on paired donors, with incorporation or reduction of molecular oxygen, NAD(P)H…				Similar to Bx2-like protein	protein_coding	1.66108	0.80976	1.11774	0.0673422	0.0483868	0.0537565	1.32791e-07	6.99445e-06	21.1734	4.40418	up	yes
Os05g0324700	Os05g0324700	Os05t0324700-01	GO:0010227(floral organ abscission)				Conserved hypothetical protein	protein_coding	12.8802	17.8072	12.6962	6.02209	4.35403	2.48462	1.35039e-07	7.09028e-06	3.37334	1.75418	up	yes
Os01g0134700	Os01g0134700	Os01t0134700-01	GO:0002229(defense response to oomycetes);GO:0003700(DNA-binding transcription factor activity);GO:0005516(calmodulin binding);GO:0005634(nucleus);GO:0006355(regulation of DNA-templated transcription);GO:0010112(regulation of systemic acquired resistance);GO:0010224(response to UV-B);GO:0042742(defense response to bacterium);GO:0043565(sequence-specific DNA binding);GO:0071219(cellular response t…				Calmodulin binding protein-like family protein	protein_coding	532.78	574.448	474.81	292.866	212.923	142.222	1.36084e-07	7.13385e-06	2.44138	1.28769	up	yes
Os02g0519950	Os02g0519950	Os02t0519950-00					Hypothetical protein	protein_coding	10.5383	0.231877	3.4585	0	0	0	1.37637e-07	7.19252e-06	47428.9	15.5335	up	yes
Os03g0562400	Os03g0562400	Os03t0562400-01					Conserved hypothetical protein	protein_coding	0.73337	1.71647	1.5757	0.0627248	0.0812244	0.230708	1.39267e-07	7.2662e-06	10.7446	3.42554	up	yes
Os02g0514500	Os02g0514500	Os02t0514500-01	GO:0006071(glycerol metabolic process);GO:0006629(lipid metabolic process);GO:0008081(phosphoric diester hydrolase activity);GO:0008889(glycerophosphodiester phosphodiesterase activity);GO:0046475(glycerophospholipid catabolic process)				Similar to Glycerophosphoryl diester phosphodisterase (Fragment)	protein_coding	18.6105	26.3493	22.9123	46.6504	42.1072	57.2072	1.44424e-07	7.49988e-06	0.46499	-1.10473	down	yes
Os04g0412500	OsalphaCA2	Os04t0412500-01	GO:0004089(carbonate dehydratase activity);GO:0006730(one-carbon metabolic process);GO:0008270(zinc ion binding);GO:0016829(lyase activity);GO:0016836(hydro-lyase activity);GO:0046872(metal ion binding)	00910(Nitrogen metabolism);01100(Metabolic pathways)	K01674	EC:4.2.1.1	Similar to OSIGBa0134P10.2 protein	protein_coding	0.423182	0.405613	0.779627	2.28557	2.33057	3.44751	1.4669e-07	7.60559e-06	0.199466	-2.32579	down	yes
Os11g0229300	Os11g0229300	Os11t0229300-00	GO:0006952(defense response)				Similar to NBS-LRR-like protein	protein_coding	22.8867	27.7762	18.431	10.6895	10.3721	6.62793	1.50852e-07	7.79699e-06	2.49531	1.31922	up	yes
Os03g0101300	FCO10	Os03t0101300-02;Os03t0101300-01	GO:0005351(carbohydrate:proton symporter activity);GO:0005887(integral component of plasma membrane);GO:0008643(carbohydrate transport);GO:0015144(carbohydrate transmembrane transporter activity);GO:0015145(monosaccharide transmembrane transporter activity);GO:0015293(symporter activity);GO:0015749(monosaccharide transmembrane transport);GO:0016020(membrane);GO:0016021(integral component of membr…				Similar to Hexose transporter	protein_coding	9.97132	10.7036	8.04838	5.41807	3.79635	4.40178	1.53315e-07	7.91196e-06	2.10949	1.07689	up	yes
Os01g0389700	Os01g0389700	Os01t0389700-01	GO:0010256(endomembrane system organization);GO:0016020(membrane);GO:0016021(integral component of membrane)				Protein of unknown function DUF679 family protein	protein_coding	2.84595	4.47933	2.24925	0.650038	0.682384	0.207787	1.59777e-07	8.21983e-06	6.21638	2.63608	up	yes
Os06g0307900	Os06g0307900	Os06t0307900-02;Os06t0307900-01	GO:0016020(membrane);GO:0016021(integral component of membrane);GO:0016021(integral component of membrane)				Hypothetical conserved gene	protein_coding	1.08651	0.906462	3.19139	9.59598	9.77982	11.8552	1.63206e-07	8.37025e-06	0.166001	-2.59074	down	yes
Os05g0473000	OsPYL/RCAR6	Os05t0473000-01	GO:0004864(protein phosphatase inhibitor activity);GO:0005634(nucleus);GO:0005737(cytoplasm);GO:0009738(abscisic acid-activated signaling pathway);GO:0010427(abscisic acid binding);GO:0038023(signaling receptor activity);GO:0043086(negative regulation of catalytic activity);GO:0080163(regulation of protein serine/threonine phosphatase activity)	04016(MAPK signaling pathway - plant);04075(Plant hormone signal transduction)			Streptomyces cyclase/dehydrase family protein	protein_coding	34.3769	17.4363	14.975	95.1161	82.3213	67.0131	1.68208e-07	8.60014e-06	0.273217	-1.87188	down	yes
Os11g0618300	Os11g0618300	Os11t0618300-01	GO:0004672(protein kinase activity);GO:0005524(ATP binding);GO:0006468(protein phosphorylation);GO:0016020(membrane);GO:0016021(integral component of membrane);GO:0016301(kinase activity);GO:0016310(phosphorylation)				Hypothetical conserved gene	protein_coding	8.67636	13.4311	17.3414	5.03529	3.52014	5.94114	1.70343e-07	8.69589e-06	2.72126	1.44427	up	yes
Os11g0592600	Os11g0592600	Os11t0592600-01	GO:0000226(microtubule cytoskeleton organization);GO:0005737(cytoplasm);GO:0005856(cytoskeleton);GO:0005874(microtubule);GO:0008017(microtubule binding)				Targeting for Xklp2 family protein	protein_coding	19.8745	21.268	21.1701	39.3345	49.3742	37.6717	1.71417e-07	8.73727e-06	0.493055	-1.02018	down	yes
Os04g0408600	Os04g0408600	Os04t0408600-01	GO:0005737(cytoplasm);GO:0005794(Golgi apparatus)				Protein of unknown function DUF662 family protein	protein_coding	3.56851	2.52835	3.08209	6.50932	6.49941	6.32927	1.85269e-07	9.42882e-06	0.474658	-1.07504	down	yes
Os03g0806800	Os03g0806800	Os03t0806800-01;Os03t0806800-02					Conserved hypothetical protein	protein_coding	4.49498	4.18382	6.29259	9.95651	13.2144	19.3328	1.86203e-07	9.44729e-06	0.352238	-1.50538	down	yes
Os01g0846150	Os01g0846150	Os01t0846150-00					Hypothetical gene	protein_coding	4.76183	4.23729	3.17567	1.33588	1.24562	1.42574	1.85964e-07	9.44729e-06	3.0382	1.60322	up	yes
Os02g0284800	Os02g0284800	Os02t0284800-01					Hypothetical protein	protein_coding	2.48399	2.45789	2.91165	5.15624	5.51197	5.22922	1.87574e-07	9.50234e-06	0.494013	-1.01738	down	yes
Os03g0648600	Os03g0648600	Os03t0648600-00	GO:0016020(membrane);GO:0016021(integral component of membrane);GO:0016567(protein ubiquitination);GO:0044238(primary metabolic process);GO:0044260(cellular macromolecule metabolic process)				Similar to Zinc finger, C3HC4 type family protein, expressed	protein_coding	4.18276	4.72631	4.32815	1.7997	1.16831	0.739975	1.93162e-07	9.75559e-06	3.56992	1.83589	up	yes
Os03g0327800	NAC58	Os03t0327800-01	GO:0003677(DNA binding);GO:0005634(nucleus);GO:0006355(regulation of DNA-templated transcription)				NAC Family transcriptional activator, Abiotic stress response, Positive regulator of leaf senescenc	protein_coding	19.2908	18.9399	15.3342	9.5866	5.17061	6.01347	1.96439e-07	9.87588e-06	2.57887	1.36674	up	yes
Os07g0603600	Os07g0603600	Os07t0603600-01	GO:0009694(jasmonic acid metabolic process);GO:0009696(salicylic acid metabolic process);GO:0080030(methyl indole-3-acetate esterase activity);GO:0080031(methyl salicylate esterase activity);GO:0080032(methyl jasmonate esterase activity)				Similar to esterase PIR7B	protein_coding	3.32035	4.79722	2.95703	1.59291	1.56627	1.47975	2.02128e-07	1.01159e-05	2.38732	1.25539	up	yes
Os06g0691200	Os06g0691200	Os06t0691200-01	GO:0006952(defense response)				Similar to Thaumatin-like protein precursor	protein_coding	1.64217	1.54427	3.3411	5.50904	7.44342	9.01932	2.07044e-07	1.02997e-05	0.297088	-1.75104	down	yes
Os06g0108600	OsEXPA17	Os06t0108600-00	GO:0005576(extracellular region);GO:0009664(plant-type cell wall organization)				Similar to Expansin-A17	protein_coding	1.78323	1.461	0.541667	0	0	0	2.1443e-07	1.06511e-05	12619.6	13.6234	up	yes
Os07g0637700	Os07g0637700	Os07t0637700-00	GO:0005576(extracellular region);GO:0009699(phenylpropanoid biosynthetic process);GO:0048046(apoplast)				Similar to Disease resistance-responsive family protein	protein_coding	0.762203	0.309021	0.883561	2.72137	3.12812	3.10822	2.18614e-07	1.08427e-05	0.218224	-2.19612	down	yes
Os03g0126700	Os03g0126700	Os03t0126700-01	GO:0030001(metal ion transport);GO:0046872(metal ion binding)				Similar to Barley stem rust resistance protein	protein_coding	1.15787	0.811532	0.901662	2.5276	2.1748	2.44717	2.2237e-07	1.10125e-05	0.401571	-1.31627	down	yes
Os01g0667900	GRX6	Os01t0667900-01	GO:0005634(nucleus);GO:0005737(cytoplasm);GO:0009055(electron transfer activity);GO:0015035(protein-disulfide reductase activity);GO:0045454(cell redox homeostasis);GO:0046872(metal ion binding);GO:0051536(iron-sulfur cluster binding);GO:0051537(2 iron, 2 sulfur cluster binding)				CC-type glutaredoxin, Homeostatic regulation of nitrogen use, Hormone signalin	protein_coding	31.2997	35.6417	29.9804	20.0228	14.5145	12.033	2.24634e-07	1.1108e-05	2.08119	1.05741	up	yes
Os04g0574100	Os04g0574100	Os04t0574100-01;Os04t0574100-02;Os04t0574100-03	GO:0005794(Golgi apparatus);GO:0006486(protein glycosylation);GO:0008378(galactosyltransferase activity);GO:0009969(xyloglucan biosynthetic process);GO:0016020(membrane);GO:0016021(integral component of membrane);GO:0016757(glycosyltransferase activity);GO:0016757(glycosyltransferase activity)				Exostosin-like family protein	protein_coding	1.22408	1.11721	1.21922	2.33921	2.51298	2.32382	2.2499e-07	1.1109e-05	0.496169	-1.0111	down	yes
Os03g0820400	ZFP	Os03t0820400-01	GO:0003676(nucleic acid binding)				Similar to ZPT2-13	protein_coding	1.85551	3.46668	2.96639	0.611057	0.562439	0.156507	2.29732e-07	1.13263e-05	6.232	2.63969	up	yes
Os08g0254300	Os08g0254300	Os08t0254300-00	GO:0016020(membrane);GO:0016021(integral component of membrane)				Similar to OSIGBa0112M24.2 protein	protein_coding	1.62417	2.2911	0.354008	0	0	0	2.35595e-07	1.1598e-05	14230.9	13.7967	up	yes
Os01g0609200	OsABCG35	Os01t0609200-00	GO:0000166(nucleotide binding);GO:0005524(ATP binding);GO:0005886(plasma membrane);GO:0016020(membrane);GO:0016021(integral component of membrane);GO:0042626(ATPase-coupled transmembrane transporter activity);GO:0055085(transmembrane transport);GO:0140359(ABC-type transporter activity)				Similar to Pleiotropic drug resistance protein 3	protein_coding	0.597197	0.625333	0.432322	0.130756	0.0731558	0.064026	2.37623e-07	1.16806e-05	6.17624	2.62673	up	yes
Os04g0400700	Os04g0400700	Os04t0400700-00	GO:0016020(membrane);GO:0016021(integral component of membrane)				Similar to OSIGBa0113L04.5 protein	protein_coding	2.93408	3.30985	3.19344	5.53745	7.40461	7.35529	2.45029e-07	1.20267e-05	0.464956	-1.10483	down	yes
Os06g0586000	Os06g0586000	Os06t0586000-01					Conserved hypothetical protein	protein_coding	9.67549	14.0633	7.54714	3.78771	3.74235	1.85675	2.49556e-07	1.22308e-05	3.33297	1.73681	up	yes
Os10g0554200	NRT1.1B	Os10t0554200-01	GO:0010167(response to nitrate);GO:0015112(nitrate transmembrane transporter activity);GO:0015706(nitrate transmembrane transport);GO:0016020(membrane);GO:0016021(integral component of membrane);GO:0022857(transmembrane transporter activity);GO:0055085(transmembrane transport)				TGF-beta receptor, type I/II extracellular region family protein	protein_coding	23.3351	14.7782	18.1911	40.9221	40.6037	50.9253	2.51198e-07	1.22931e-05	0.425096	-1.23414	down	yes
Os03g0184300	Os03g0184300	Os03t0184300-01;Os03t0184300-02	GO:0005794(Golgi apparatus);GO:0009834(plant-type secondary cell wall biogenesis);GO:0015020(glucuronosyltransferase activity);GO:0016020(membrane);GO:0016021(integral component of membrane);GO:0016740(transferase activity);GO:0016757(glycosyltransferase activity);GO:0045492(xylan biosynthetic process);GO:0045492(xylan biosynthetic process)				Conserved hypothetical protein	protein_coding	12.2205	14.1718	19.5261	29.0973	33.4955	38.3308	2.57644e-07	1.259e-05	0.454982	-1.13612	down	yes
Os07g0597200	Os07g0597200	Os07t0597200-01;Os07t0597200-02	GO:0002215(defense response to nematode);GO:0004672(protein kinase activity);GO:0004674(protein serine/threonine kinase activity);GO:0005515(protein binding);GO:0005524(ATP binding);GO:0005739(mitochondrion);GO:0005886(plasma membrane);GO:0006468(protein phosphorylation);GO:0009825(multidimensional cell growth);GO:0009845(seed germination);GO:0016021(integral component of membrane);GO:0016021(int…				Protein kinase, core domain containing protein	protein_coding	63.7743	78.3933	61.6936	39.2722	28.5296	22.9445	2.61183e-07	1.27441e-05	2.24649	1.16768	up	yes
Os01g0261200	OsNAC8	Os01t0261200-02;Os01t0261200-01	GO:0003677(DNA binding);GO:0005634(nucleus);GO:0005886(plasma membrane);GO:0006355(regulation of DNA-templated transcription);GO:0006986(response to unfolded protein);GO:0016020(membrane);GO:0016021(integral component of membrane);GO:0016021(integral component of membrane)				No apical meristem (NAM) protein domain containing protein	protein_coding	302.249	367.727	302.562	193.429	165.415	117.107	2.63086e-07	1.27993e-05	2.04335	1.03094	up	yes
Os03g0637900	Os03g0637900	Os03t0637900-01	GO:0005886(plasma membrane);GO:0051015(actin filament binding)				Similar to Centromere protein-like protein (Fragment)	protein_coding	10.4936	10.2484	10.384	17.2867	20.7835	25.806	2.64585e-07	1.28533e-05	0.487286	-1.03716	down	yes
Os02g0649300	HOX24	Os02t0649300-01	GO:0000981(DNA-binding transcription factor activity, RNA polymerase II-specific);GO:0003677(DNA binding);GO:0003700(DNA-binding transcription factor activity);GO:0005634(nucleus);GO:0006355(regulation of DNA-templated transcription);GO:0006357(regulation of transcription by RNA polymerase II);GO:0043565(sequence-specific DNA binding);GO:0045893(positive regulation of DNA-templated transcription)				HD-ZIP I protein, Transcription activator, Stress response, Panicle developmen	protein_coding	0.276789	0.193682	0.581209	0.0199954	0	0	2.67105e-07	1.29378e-05	52.596	5.71688	up	yes
Os11g0427700	Os11g0427700	Os11t0427700-01	GO:0005345(purine nucleobase transmembrane transporter activity);GO:0005886(plasma membrane);GO:0006863(purine nucleobase transport);GO:0015205(nucleobase transmembrane transporter activity);GO:0015853(adenine transport);GO:0015854(guanine transport);GO:0016020(membrane);GO:0016021(integral component of membrane);GO:0022857(transmembrane transporter activity);GO:0055085(transmembrane transport);G…				Xanthine/uracil/vitamin C permease family protein	protein_coding	5.03574	5.32274	8.76296	13.4418	17.2886	19.3949	2.73435e-07	1.32251e-05	0.381473	-1.39035	down	yes
Os03g0187600	Os03g0187600	Os03t0187600-01					GRAM domain containing protein	protein_coding	29.1956	37.4103	30.8048	18.5336	12.8459	10.2789	2.97565e-07	1.43086e-05	2.33832	1.22547	up	yes
Os03g0270600	Os03g0270600	Os03t0270600-00	GO:0009055(electron transfer activity);GO:0020037(heme binding);GO:0022900(electron transport chain);GO:0046872(metal ion binding)				Cytochrome c domain domain containing protein	protein_coding	6.20453	7.54104	4.17815	2.51709	2.02564	1.29249	3.01915e-07	1.44967e-05	3.07164	1.61901	up	yes
Os12g0518200	FCO9	Os12t0518200-01	GO:0005886(plasma membrane);GO:0016021(integral component of membrane);GO:0022857(transmembrane transporter activity)				Similar to Integral membrane protein DUF6 containing protein	protein_coding	3.9566	4.01944	2.78404	1.45007	1.65983	1.08914	3.05048e-07	1.4626e-05	2.56251	1.35756	up	yes
Os12g0116700	OsWRKY64	Os12t0116700-01	GO:0003677(DNA binding);GO:0003700(DNA-binding transcription factor activity);GO:0005634(nucleus);GO:0006355(regulation of DNA-templated transcription);GO:0043565(sequence-specific DNA binding);GO:0050896(response to stimulus)				Similar to WRKY transcription factor 64	protein_coding	8.16134	14.8313	15.7635	5.30679	5.07841	4.46885	3.06457e-07	1.46723e-05	2.60912	1.38357	up	yes
Os08g0531100	Os08g0531100	Os08t0531100-01	GO:0000226(microtubule cytoskeleton organization);GO:0005737(cytoplasm);GO:0005819(spindle);GO:0005874(microtubule);GO:0008017(microtubule binding);GO:0009524(phragmoplast)				MAP65/ASE1 family protein	protein_coding	6.43245	5.98443	10.5283	14.9682	27.8113	29.3332	3.07548e-07	1.47033e-05	0.318185	-1.65206	down	yes
Os06g0726300	NAC95	Os06t0726300-01	GO:0003677(DNA binding);GO:0005634(nucleus);GO:0006355(regulation of DNA-templated transcription)				NAC transcription factor, Drought and cold stress toleranc	protein_coding	92.5256	124.958	114.295	62.6427	45.3453	35.8785	3.09163e-07	1.4738e-05	2.30615	1.20549	up	yes
Os12g0114000	Os12g0114000	Os12t0114000-01	GO:0010227(floral organ abscission)				Conserved hypothetical protein	protein_coding	2.95703	5.44738	3.64306	1.00378	0.234459	0.183629	3.0885e-07	1.4738e-05	8.473	3.08287	up	yes
Os01g0294500	Os01g0294500	Os01t0294500-00	GO:0004601(peroxidase activity);GO:0005576(extracellular region);GO:0006979(response to oxidative stress);GO:0009505(plant-type cell wall);GO:0009506(plasmodesma);GO:0016491(oxidoreductase activity);GO:0020037(heme binding);GO:0042744(hydrogen peroxide catabolic process);GO:0046872(metal ion binding);GO:0098869(cellular oxidant detoxification)				Similar to Class III peroxidase 9	protein_coding	1.31488	1.20611	0.462371	0.0790213	0.0911754	0.188616	3.10541e-07	1.47612e-05	8.31455	3.05564	up	yes
Os02g0156000	OsRLCK62	Os02t0156000-00	GO:0000166(nucleotide binding);GO:0002229(defense response to oomycetes);GO:0004672(protein kinase activity);GO:0004675(transmembrane receptor protein serine/threonine kinase activity);GO:0005524(ATP binding);GO:0005886(plasma membrane);GO:0006468(protein phosphorylation);GO:0006952(defense response);GO:0007178(transmembrane receptor protein serine/threonine kinase signaling pathway);GO:0016020(m…				Similar to H0201G08.2 protein	protein_coding	7.77945	6.75247	1.64984	0.758853	0.464109	0.0762532	3.12331e-07	1.4825e-05	12.455	3.63866	up	yes
Os06g0255200	Os06g0255200	Os06t0255200-01;Os06t0255200-02	GO:0003677(DNA binding);GO:0005634(nucleus);GO:0008094(ATP-dependent activity, acting on DNA);GO:0044030(regulation of DNA methylation);GO:0044030(regulation of DNA methylation)				Conserved hypothetical protein	protein_coding	7.27904	6.10311	4.06286	1.6591	2.45836	1.11183	3.12909e-07	1.48312e-05	3.33602	1.73813	up	yes
Os04g0634700	OsBIDK1	Os04t0634700-01	GO:0000166(nucleotide binding);GO:0003951(NAD+ kinase activity);GO:0004143(diacylglycerol kinase activity);GO:0005524(ATP binding);GO:0006952(defense response);GO:0007165(signal transduction);GO:0007205(protein kinase C-activating G protein-coupled receptor signaling pathway);GO:0016301(kinase activity);GO:0016310(phosphorylation);GO:0016740(transferase activity);GO:0046339(diacylglycerol metabol…	00561(Glycerolipid metabolism);00564(Glycerophospholipid metabolism);01100(Metabolic pathways);01110(Biosynthesis of secondary metabolites);04070(Phosphatidylinositol signaling system)	K00901	EC:2.7.1.107	Similar to Diacylglycerol kinase	protein_coding	25.1163	30.2108	26.9516	16.3986	13.6131	10.5745	3.17668e-07	1.50352e-05	2.02726	1.01953	up	yes
Os03g0324600	Os03g0324600	Os03t0324600-01	GO:0006952(defense response);GO:0043531(ADP binding);GO:0051707(response to other organism)				NB-ARC domain containing protein	protein_coding	29.1158	30.1293	23.8814	14.9411	13.9103	8.73828	3.23066e-07	1.52689e-05	2.21142	1.14497	up	yes
Os05g0113400	OsADF7	Os05t0113400-01	GO:0003779(actin binding);GO:0007015(actin filament organization);GO:0015629(actin cytoskeleton);GO:0030042(actin filament depolymerization)				Similar to Actin-depolymerizing factor 2 (ADF 2)	protein_coding	13.5382	12.0091	21.2652	30.6866	42.3257	45.0049	3.26521e-07	1.54102e-05	0.396658	-1.33403	down	yes
Os12g0130200	Os12g0130200	Os12t0130200-00	GO:0000166(nucleotide binding);GO:0004672(protein kinase activity);GO:0004674(protein serine/threonine kinase activity);GO:0005524(ATP binding);GO:0005886(plasma membrane);GO:0006468(protein phosphorylation);GO:0016020(membrane);GO:0016021(integral component of membrane);GO:0048544(recognition of pollen)				Similar to D-mannose binding lectin family protein, expressed	protein_coding	1.55095	1.36887	0.965878	0.311871	0.160633	0.212973	3.32591e-07	1.56744e-05	5.66861	2.50299	up	yes
Os03g0733600	OsGIF3	Os03t0733600-01	GO:0003713(transcription coactivator activity);GO:0005634(nucleus);GO:0005737(cytoplasm);GO:0008283(cell population proliferation);GO:0009955(adaxial/abaxial pattern specification);GO:0045893(positive regulation of DNA-templated transcription);GO:0045944(positive regulation of transcription by RNA polymerase II);GO:0048366(leaf development);GO:0048825(cotyledon development)				SSXT family protein	protein_coding	1.19896	0.724783	1.14614	2.78587	3.64454	4.10246	3.45568e-07	1.62167e-05	0.291457	-1.77864	down	yes
Os01g0901000	OsPUB28	Os01t0901000-02;Os01t0901000-01	GO:0004842(ubiquitin-protein transferase activity);GO:0005515(protein binding);GO:0005634(nucleus);GO:0005737(cytoplasm);GO:0016567(protein ubiquitination);GO:0016567(protein ubiquitination)				Similar to Arm repeat-containing protein	protein_coding	6.55896	4.96668	8.16512	12.0241	14.6176	14.6546	3.47774e-07	1.62972e-05	0.476817	-1.06849	down	yes
Os05g0499300	Pox1(Px	Os05t0499300-01	GO:0004601(peroxidase activity);GO:0005576(extracellular region);GO:0006979(response to oxidative stress);GO:0009505(plant-type cell wall);GO:0009506(plasmodesma);GO:0016491(oxidoreductase activity);GO:0020037(heme binding);GO:0042744(hydrogen peroxide catabolic process);GO:0046872(metal ion binding);GO:0098869(cellular oxidant detoxification)	00940(Phenylpropanoid biosynthesis);01100(Metabolic pathways);01110(Biosynthesis of secondary metabolites)	K00430	EC:1.11.1.7	Similar to Peroxidase (EC 1.11.1.7)	protein_coding	36.2158	24.6919	42.8824	79.2328	90.6199	66.8489	3.49041e-07	1.63334e-05	0.438485	-1.1894	down	yes
Os02g0722450	Os02g0722450	Os02t0722450-00					Hypothetical protein	protein_coding	0.593981	0.329623	0.356334	1.81324	1.77617	1.40104	3.53067e-07	1.64521e-05	0.256478	-1.9631	down	yes
Os03g0787000	Os03g0787000	Os03t0787000-01	GO:0000149(SNARE binding);GO:0005484(SNAP receptor activity);GO:0005886(plasma membrane);GO:0006886(intracellular protein transport);GO:0006887(exocytosis);GO:0006906(vesicle fusion);GO:0012505(endomembrane system);GO:0015031(protein transport);GO:0016020(membrane);GO:0016021(integral component of membrane);GO:0016192(vesicle-mediated transport);GO:0031201(SNARE complex);GO:0048278(vesicle dockin…	04130(SNARE interactions in vesicular transport)			Similar to Syntaxin	protein_coding	15.1505	17.6211	11.129	6.90165	7.1368	4.73378	3.66576e-07	1.70099e-05	2.33859	1.22564	up	yes
Os05g0202500	Os05g0202500	Os05t0202500-01					Conserved hypothetical protein	protein_coding	1.27744	1.1741	1.96762	4.14931	6.03839	5.47266	3.67496e-07	1.70287e-05	0.282187	-1.82527	down	yes
Os10g0498100	Os10g0498100	Os10t0498100-01	GO:0003824(catalytic activity);GO:0016787(hydrolase activity)				Alpha/beta hydrolase fold-1 domain containing protein	protein_coding	6.66373	5.44984	3.21551	1.48611	0.661554	0.357276	3.68541e-07	1.70533e-05	6.11954	2.61342	up	yes
Os05g0478800	OsWRKY54	Os05t0478800-00	GO:0003677(DNA binding);GO:0003700(DNA-binding transcription factor activity);GO:0005634(nucleus);GO:0006355(regulation of DNA-templated transcription);GO:0043565(sequence-specific DNA binding);GO:0050896(response to stimulus)				Similar to WRKY transcription factor 48	protein_coding	0.544393	0.492687	0.669935	0.0616051	0.146647	0.0483169	3.90009e-07	1.79215e-05	6.65324	2.73406	up	yes
Os04g0125700	Os04g0125700	Os04t0125700-01	GO:0000166(nucleotide binding);GO:0002229(defense response to oomycetes);GO:0004672(protein kinase activity);GO:0004675(transmembrane receptor protein serine/threonine kinase activity);GO:0005524(ATP binding);GO:0005886(plasma membrane);GO:0006468(protein phosphorylation);GO:0006952(defense response);GO:0007178(transmembrane receptor protein serine/threonine kinase signaling pathway);GO:0016020(m…				Concanavalin A-like lectin/glucanase domain containing protein	protein_coding	164.514	113.042	121.164	239.298	337.217	288.006	3.94693e-07	1.80865e-05	0.461204	-1.11652	down	yes
Os02g0671100	MAIF1	Os02t0671100-01	GO:0005515(protein binding)				Cyclin-like F-box domain containing protein	protein_coding	98.9567	148.055	116.108	66.4596	51.1063	36.4819	4.00224e-07	1.82894e-05	2.35719	1.23707	up	yes
Os10g0528651	Os10g0528651	Os10t0528651-00					Conserved hypothetical protein	protein_coding	8.41914	12.4602	8.78877	4.4782	3.1989	2.24686	4.04741e-07	1.84703e-05	2.98955	1.57993	up	yes
Os07g0192000	Os07g0192000	Os07t0192000-01	GO:0000166(nucleotide binding);GO:0005524(ATP binding);GO:0006950(response to stress);GO:0016020(membrane);GO:0016021(integral component of membrane);GO:0016887(ATP hydrolysis activity)				ATPase, AAA-type, core domain containing protein	protein_coding	1696.21	3335.47	4062.8	1319.89	1185.96	1133.99	4.07829e-07	1.85856e-05	2.49859	1.32112	up	yes
Os01g0607900	OsRPK1	Os01t0607900-01	GO:0004672(protein kinase activity);GO:0005515(protein binding);GO:0005524(ATP binding);GO:0006468(protein phosphorylation);GO:0016020(membrane);GO:0016021(integral component of membrane)				Serine/threonine protein kinase-related domain containing protein	protein_coding	36.3177	29.1019	51.7357	75.5506	91.3811	103.866	4.31427e-07	1.96071e-05	0.432629	-1.2088	down	yes
Os06g0725150	Os06g0725150	Os06t0725150-00					Hypothetical protein	protein_coding	1.8319	2.3493	1.50981	0.707705	0.442741	0.349322	4.32623e-07	1.96346e-05	3.7946	1.92395	up	yes
Os08g0448000	4CL5	Os08t0448000-01	GO:0000166(nucleotide binding);GO:0005524(ATP binding);GO:0009698(phenylpropanoid metabolic process);GO:0016207(4-coumarate-CoA ligase activity);GO:0016405(CoA-ligase activity);GO:0016874(ligase activity);GO:0106290(trans-cinnamate-CoA ligase activity)	00130(Ubiquinone and other terpenoid-quinone biosynthesis);00940(Phenylpropanoid biosynthesis);01100(Metabolic pathways);01110(Biosynthesis of secondary metabolites)	K01904	EC:6.2.1.12	4-coumarate:coenzyme A ligase, Lignin biosynthesis, Defense against woundin	protein_coding	14.6003	19.0439	15.5412	8.43856	6.88567	3.85976	4.33502e-07	1.96475e-05	2.56388	1.35833	up	yes
Os01g0821300	OsWRKY108	Os01t0821300-01	GO:0003700(DNA-binding transcription factor activity);GO:0006355(regulation of DNA-templated transcription)				Hypothetical conserved gene	protein_coding	1.00907	1.96564	1.78433	0.199392	0.341611	0.525116	4.57858e-07	2.07231e-05	4.46388	2.1583	up	yes
Os02g0629000	Os02g0629000	Os02t0629000-01					Protein of unknown function DUF584 family protein	protein_coding	63.1272	99.3665	112.296	41.6416	41.7897	49.376	4.60006e-07	2.07919e-05	2.06909	1.04899	up	yes
Os02g0764700	DERF5	Os02t0764700-01	GO:0003677(DNA binding);GO:0003700(DNA-binding transcription factor activity);GO:0005634(nucleus);GO:0006355(regulation of DNA-templated transcription);GO:0009873(ethylene-activated signaling pathway)				Similar to Ethylene-responsive transcription factor 4 (Ethylene-responsive element binding factor 4) (Related to APETALA-2 protein 5) (EREBP-4) (AtERF4)	protein_coding	2.0296	8.75978	16.3437	0.872419	0.237286	0.750433	4.61766e-07	2.0843e-05	14.5866	3.86657	up	yes
Os07g0605350	Os07g0605350	Os07t0605350-00	GO:0016020(membrane);GO:0016021(integral component of membrane)				Similar to Protein EGG APPARATUS-1	protein_coding	31.9029	25.6152	29.5405	60.9849	60.5789	95.8161	4.72906e-07	2.12879e-05	0.400491	-1.32016	down	yes
Os11g0665600	Os11g0665600	Os11t0665600-00	GO:0007166(cell surface receptor signaling pathway)				Helix-turn-helix, Fis-type domain containing protein	protein_coding	19.5169	19.3308	17.8104	10.4143	10.0851	6.55827	4.84734e-07	2.17907e-05	2.09398	1.06624	up	yes
Os04g0369033	Os04g0369033	Os04t0369033-00					Non-protein coding transcript	nontranslating_CDS	1.7823	1.6152	1.63636	0.364404	0.503092	0.209242	4.91793e-07	2.2078e-05	4.6751	2.225	up	yes
Os11g0442380	Os11g0442380	Os11t0442380-01					Hypothetical gene	protein_coding	9.00088	11.0946	12.9067	18.7619	23.4385	27.3053	4.9668e-07	2.22673e-05	0.474812	-1.07457	down	yes
Os07g0669700	OsHAK7	Os07t0669700-01	GO:0006811(ion transport);GO:0006813(potassium ion transport);GO:0015079(potassium ion transmembrane transporter activity);GO:0016020(membrane);GO:0016021(integral component of membrane);GO:0071805(potassium ion transmembrane transport)				Potassium transporter 4 (AtPOT4) (AtKUP3) (AtKT4)	protein_coding	106.222	112.423	93.7358	58.6147	51.5731	31.3771	5.04415e-07	2.25835e-05	2.20662	1.14184	up	yes
Os11g0456000	OsRALF-33	Os11t0456000-01	GO:0005576(extracellular region);GO:0009506(plasmodesma);GO:0019722(calcium-mediated signaling)				Similar to RALF	protein_coding	0	0	0	0.908063	0.238867	0.821818	5.35769e-07	2.38904e-05	0.000152381	-12.68	down	yes
Os06g0356800	Os06g0356800	Os06t0356800-01	GO:0004568(chitinase activity);GO:0005576(extracellular region);GO:0005975(carbohydrate metabolic process)	00520(Amino sugar and nucleotide sugar metabolism);01100(Metabolic pathways)	K01183	EC:3.2.1.14	Similar to Xylanase inhibitor protein I precursor	protein_coding	1.88986	3.06943	2.46815	0.801985	0.361158	0.258671	5.38543e-07	2.39818e-05	5.22391	2.38513	up	yes
Os01g0307624	Os01g0307624	Os01t0307624-01					Conserved hypothetical protein	protein_coding	4.33916	6.12025	3.68019	1.62725	0.622054	0.551848	5.49093e-07	2.44188e-05	5.04778	2.33565	up	yes
Os06g0199000	Os06g0199000	Os06t0199000-01					Similar to Glycine-rich cell wall structural protein 2 precursor	protein_coding	8.39012	7.65812	3.35872	1.33288	0.473982	0.113161	5.62402e-07	2.49771e-05	10.1077	3.33738	up	yes
Os11g0228201	Os11g0228201	Os11t0228201-01	GO:0016020(membrane);GO:0016021(integral component of membrane)				Hypothetical gene	protein_coding	49.5691	57.6992	37.9094	20.8374	21.2964	9.82386	5.98937e-07	2.65286e-05	2.79415	1.48241	up	yes
Os01g0118600	Os01g0118600	Os01t0118600-00	GO:0000139(Golgi membrane);GO:0005794(Golgi apparatus);GO:0016020(membrane);GO:0016021(integral component of membrane);GO:0016740(transferase activity);GO:0016757(glycosyltransferase activity);GO:0016763(pentosyltransferase activity)				Similar to Hga5 protein	protein_coding	1.43381	1.24502	1.57535	2.86088	3.08061	4.15906	6.01749e-07	2.66175e-05	0.421183	-1.24748	down	yes
Os01g0783700	Os01g0783700	Os01t0783700-01	GO:0005509(calcium ion binding);GO:0046872(metal ion binding)				Similar to EF-hand Ca2+-binding protein CCD1	protein_coding	4.56509	6.47458	4.80498	1.55262	0.968119	0.25642	6.05888e-07	2.67292e-05	5.70535	2.51232	up	yes
Os03g0757600	Os03g0757600	Os03t0757600-01;Os03t0757600-02	GO:0008194(UDP-glycosyltransferase activity);GO:0016740(transferase activity);GO:0016758(hexosyltransferase activity);GO:0043231(intracellular membrane-bounded organelle);GO:0080043(quercetin 3-O-glucosyltransferase activity);GO:0080044(quercetin 7-O-glucosyltransferase activity);GO:0080044(quercetin 7-O-glucosyltransferase activity)				UDP-glucuronosyl/UDP-glucosyltransferase family protein	protein_coding	9.93841	13.1348	13.0949	6.52424	5.40859	3.80144	6.0735e-07	2.67581e-05	2.29869	1.20081	up	yes
Os03g0402800	OsJAZ5	Os03t0402800-02;Os03t0402800-01	GO:0005515(protein binding);GO:0005634(nucleus);GO:0009611(response to wounding);GO:0031347(regulation of defense response);GO:2000022(regulation of jasmonic acid mediated signaling pathway);GO:2000022(regulation of jasmonic acid mediated signaling pathway)	04075(Plant hormone signal transduction);04075(Plant hormone signal transduction)			Tify domain containing protein	protein_coding	103.269	207.81	175.825	76.4788	76.4834	63.7966	6.08459e-07	2.67714e-05	2.2463	1.16755	up	yes
Os03g0431200	Os03g0431200	Os03t0431200-00	GO:0004042(acetyl-CoA:L-glutamate N-acetyltransferase activity);GO:0005737(cytoplasm);GO:0006526(arginine biosynthetic process);GO:0008080(N-acetyltransferase activity);GO:0008652(cellular amino acid biosynthetic process);GO:0016740(transferase activity);GO:0016746(acyltransferase activity);GO:0103045(methione N-acyltransferase activity)				Similar to N-acetyl-glutamate synthase	protein_coding	7.98113	12.923	9.17431	3.53458	5.363	3.91384	6.17358e-07	2.71269e-05	2.34779	1.2313	up	yes
Os04g0445000	OsSKOR	Os04t0445000-01	GO:0005249(voltage-gated potassium channel activity);GO:0005515(protein binding);GO:0006813(potassium ion transport);GO:0016020(membrane);GO:0016021(integral component of membrane);GO:0071805(potassium ion transmembrane transport)				Similar to Potassium channel SKOR (Stelar K(+) outward rectifying channel)	protein_coding	42.4484	46.3262	55.7845	86.1075	84.5568	122.089	6.29738e-07	2.76342e-05	0.493792	-1.01803	down	yes
Os04g0583200	Os04g0583200	Os04t0583200-01					Conserved hypothetical protein	protein_coding	89.0396	162.341	131.007	64.3897	61.8523	62.9123	6.3832e-07	2.79738e-05	2.02157	1.01547	up	yes
Os12g0471100	Os12g0471100	Os12t0471100-01	GO:0005524(ATP binding);GO:0006950(response to stress);GO:0016887(ATP hydrolysis activity);GO:0051301(cell division)				Similar to ATPase 2	protein_coding	23.3515	29.2124	13.5256	8.21456	5.77487	2.36225	6.54624e-07	2.86126e-05	4.04176	2.01498	up	yes
Os10g0407400	Os10g0407400	Os10t0407400-01	GO:0003676(nucleic acid binding);GO:0008408(3'-5' exonuclease activity);GO:0090305(nucleic acid phosphodiester bond hydrolysis)				Hypothetical conserved gene	protein_coding	4.76415	3.92897	4.94169	9.06382	8.40583	12.7535	6.57632e-07	2.87062e-05	0.451138	-1.14836	down	yes
Os11g0667000	OsRLCK346	Os11t0667000-00	GO:0004672(protein kinase activity);GO:0004674(protein serine/threonine kinase activity);GO:0005524(ATP binding);GO:0006468(protein phosphorylation);GO:0007166(cell surface receptor signaling pathway);GO:0016301(kinase activity);GO:0016310(phosphorylation)				Similar to Protein kinase domain containing protein, expressed	protein_coding	16.0541	14.4528	9.78413	5.76842	5.46875	3.10724	6.71303e-07	2.92644e-05	2.80883	1.48997	up	yes
Os04g0117300	Os04g0117300	Os04t0117300-02;Os04t0117300-01	GO:0005085(guanyl-nucleotide exchange factor activity);GO:0005829(cytosol);GO:0009846(pollen germination);GO:0016020(membrane);GO:0032012(regulation of ARF protein signal transduction);GO:0050790(regulation of catalytic activity);GO:0090406(pollen tube);GO:0090406(pollen tube)				Similar to H0207B04.10 protein	protein_coding	0.760296	0.908486	1.37595	0.0689801	0	0	6.72215e-07	2.92656e-05	44.1393	5.46399	up	yes
Os05g0522600	Os05g0522600	Os05t0522600-01;Os05t0522600-02	GO:0004672(protein kinase activity);GO:0005515(protein binding);GO:0005524(ATP binding);GO:0005886(plasma membrane);GO:0006468(protein phosphorylation);GO:0016020(membrane);GO:0016021(integral component of membrane);GO:0016021(integral component of membrane)				Leucine-rich repeat, plant specific containing protein	protein_coding	95.2784	114.843	93.4109	54.8878	39.6172	22.8703	6.7381e-07	2.92966e-05	2.586	1.37072	up	yes
Os03g0360300	Os03g0360300	Os03t0360300-01					Conserved hypothetical protein	protein_coding	12.8012	12.5297	16.0372	27.7995	27.9913	44.4311	6.79534e-07	2.95068e-05	0.412765	-1.27661	down	yes
Os07g0197100	OsHXK4	Os07t0197100-01	GO:0000166(nucleotide binding);GO:0001678(cellular glucose homeostasis);GO:0004340(glucokinase activity);GO:0004396(hexokinase activity);GO:0005524(ATP binding);GO:0005536(glucose binding);GO:0005829(cytosol);GO:0005975(carbohydrate metabolic process);GO:0006096(glycolytic process);GO:0008865(fructokinase activity);GO:0016301(kinase activity);GO:0016310(phosphorylation);GO:0016740(transferase act…				Similar to Hexokinase-4, chloroplastic	protein_coding	2.42687	2.18811	2.64064	4.51881	5.81302	6.69237	6.84786e-07	2.9657e-05	0.426194	-1.23042	down	yes
Os07g0474700	Os07g0474700	Os07t0474700-01					Similar to cDNA, clone: J090064H24, full insert sequence	protein_coding	20.2967	20.7592	14.1393	9.7794	8.11313	5.28725	6.934e-07	2.99205e-05	2.38118	1.25168	up	yes
Os08g0514000	Os08g0514000	Os08t0514000-00	GO:0002229(defense response to oomycetes);GO:0004672(protein kinase activity);GO:0004675(transmembrane receptor protein serine/threonine kinase activity);GO:0005524(ATP binding);GO:0005886(plasma membrane);GO:0006468(protein phosphorylation);GO:0006952(defense response);GO:0016020(membrane);GO:0016021(integral component of membrane);GO:0030246(carbohydrate binding);GO:0042742(defense response to …				Protein kinase, catalytic domain domain containing protein	protein_coding	1.45035	2.31759	2.0154	0.758889	0.697157	0.467101	7.16234e-07	3.08577e-05	3.00722	1.58843	up	yes
Os03g0196250	Os03g0196250	Os03t0196250-00					Conserved hypothetical protein	protein_coding	0.486711	0.333081	0.571085	1.85377	1.7504	2.10547	7.17842e-07	3.08868e-05	0.243601	-2.03741	down	yes
Os04g0515900	ONAC008	Os04t0515900-01	GO:0003677(DNA binding);GO:0005634(nucleus);GO:0006355(regulation of DNA-templated transcription)				Similar to NAM / CUC2-like protein	protein_coding	8.08854	6.33964	2.92611	0.84373	1.2942	0.266649	7.2332e-07	3.10821e-05	7.21719	2.85144	up	yes
Os01g0254850	Os01g0254850	Os01t0254850-00	GO:0016020(membrane);GO:0016021(integral component of membrane)				Hypothetical conserved gene	protein_coding	22.3092	30.5575	33.5853	16.7901	12.1601	11.4989	7.25207e-07	3.10826e-05	2.1373	1.09579	up	yes
Os10g0499400	Os10g0499400	Os10t0499400-01	GO:0005634(nucleus);GO:0005737(cytoplasm);GO:0006468(protein phosphorylation);GO:0016208(AMP binding);GO:0019887(protein kinase regulator activity);GO:0019901(protein kinase binding);GO:0031588(nucleotide-activated protein kinase complex);GO:0042149(cellular response to glucose starvation);GO:0050790(regulation of catalytic activity)				Cystathionine beta-synthase, core domain containing protein	protein_coding	20.1313	35.1726	30.2598	10.402	13.4806	15.7495	7.38862e-07	3.16269e-05	2.15895	1.11033	up	yes
Os03g0396300	Os03g0396300	Os03t0396300-01					Non-protein coding transcript	nontranslating_CDS	0.115918	0.13867	0.319363	0	0	0	7.51259e-07	3.21161e-05	1913.17	10.9018	up	yes
Os03g0640000	OspPLAIIIbeta	Os03t0640000-00	GO:0006629(lipid metabolic process);GO:0016042(lipid catabolic process);GO:0016298(lipase activity);GO:0016787(hydrolase activity)				Patatin family protein	protein_coding	1.99487	2.25222	3.59746	0.662053	0.757321	1.15737	7.7249e-07	3.29387e-05	3.04436	1.60614	up	yes
Os04g0492400	Os04g0492400	Os04t0492400-01;Os04t0492400-02					Similar to H0425E08.4 protein	protein_coding	64.4996	86.846	60.9499	40.6278	28.8412	21.6947	8.09229e-07	3.42846e-05	2.32873	1.21954	up	yes
Os01g0264000	RDD1	Os01t0264000-01	GO:0003677(DNA binding);GO:0003700(DNA-binding transcription factor activity);GO:0005634(nucleus);GO:0006355(regulation of DNA-templated transcription)				Dof transcription factor, Promotion of nutrient ion uptake and accumulatio	protein_coding	4.03686	4.33464	2.85981	1.68868	1.38258	1.20301	8.22557e-07	3.48048e-05	2.62766	1.39378	up	yes
Os02g0695200	OsMYB58/63-L	Os02t0695200-01;Os02t0695200-02	GO:0005634(nucleus);GO:0030154(cell differentiation);GO:0043565(sequence-specific DNA binding);GO:0043565(sequence-specific DNA binding)				Similar to P-type R2R3 Myb protein (Fragment)	protein_coding	1.64995	1.13478	0.845582	5.91346	4.9523	4.746	8.27671e-07	3.48981e-05	0.232537	-2.10447	down	yes
Os08g0151300	CEF1	Os08t0151300-02;Os08t0151300-01	GO:0003677(DNA binding);GO:0005634(nucleus);GO:0030154(cell differentiation);GO:0043565(sequence-specific DNA binding);GO:0043565(sequence-specific DNA binding)				R2R3-MYB transcription factor, Regulation of leaf shape, cellulose synthesis and mechanical strengt	protein_coding	1.03584	1.09184	1.27906	2.3373	2.95191	3.15649	8.45126e-07	3.5578e-05	0.40337	-1.30982	down	yes
Os03g0121300	prx34	Os03t0121300-02;Os03t0121300-01	GO:0004601(peroxidase activity);GO:0005576(extracellular region);GO:0006979(response to oxidative stress);GO:0009505(plant-type cell wall);GO:0009506(plasmodesma);GO:0016491(oxidoreductase activity);GO:0020037(heme binding);GO:0042744(hydrogen peroxide catabolic process);GO:0046872(metal ion binding);GO:0098869(cellular oxidant detoxification);GO:0098869(cellular oxidant detoxification)	00940(Phenylpropanoid biosynthesis);01100(Metabolic pathways);01110(Biosynthesis of secondary metabolites);01110(Biosynthesis of secondary metabolites)	K00430	EC:1.11.1.7	Similar to Peroxidase 1	protein_coding	14.8036	13.4291	26.4665	41.7915	68.9063	45.8714	8.51016e-07	3.56899e-05	0.349361	-1.51721	down	yes
Os10g0510500	OsSAUR56	Os10t0510500-01	GO:0009733(response to auxin)	04075(Plant hormone signal transduction)			Auxin responsive SAUR protein family protein	protein_coding	51.6444	71.4112	55.9869	34.2516	26.3641	18.8497	8.50655e-07	3.56899e-05	2.25309	1.1719	up	yes
Os01g0845100	Os01g0845100	Os01t0845100-01	GO:0045927(positive regulation of growth)				Protein of unknown function DUF668 family protein	protein_coding	9.34728	12.0719	8.02742	5.15173	3.22816	3.57074	8.61087e-07	3.60211e-05	2.46403	1.30102	up	yes
Os03g0826900	OsEnS-58	Os03t0826900-01					Conserved hypothetical protein	protein_coding	27.5693	39.6283	59.0386	17.8726	14.2173	21.4234	9.01205e-07	3.74158e-05	2.35897	1.23816	up	yes
Os09g0249100	Os09g0249100	Os09t0249100-01					Hypothetical protein	protein_coding	33.7587	17.6602	27.6633	56.5457	72.7738	66.0701	9.11486e-07	3.77953e-05	0.404741	-1.30493	down	yes
Os12g0510900	Os12g0510900	Os12t0510900-01	GO:0005886(plasma membrane);GO:0015629(actin cytoskeleton);GO:0046872(metal ion binding);GO:0051015(actin filament binding);GO:0051017(actin filament bundle assembly)				Similar to LIM domain protein WLIM-1	protein_coding	3.4468	3.13089	3.95516	8.26529	9.39829	7.09916	9.18892e-07	3.80072e-05	0.425351	-1.23327	down	yes
Os10g0482900	OsGRL19	Os10t0482900-01	GO:0005623(obsolete cell);GO:0009055(electron transfer activity);GO:0015035(protein-disulfide reductase activity);GO:0035556(intracellular signal transduction);GO:0045454(cell redox homeostasis);GO:0097573(glutathione oxidoreductase activity)				Thioredoxin fold domain containing protein	protein_coding	31.5646	37.5824	22.2902	14.9071	9.79393	5.8393	9.30905e-07	3.84561e-05	2.99398	1.58206	up	yes
Os04g0619400	OsRLCK160	Os04t0619400-01	GO:0000166(nucleotide binding);GO:0004672(protein kinase activity);GO:0004674(protein serine/threonine kinase activity);GO:0005524(ATP binding);GO:0005886(plasma membrane);GO:0006468(protein phosphorylation);GO:0016301(kinase activity);GO:0016310(phosphorylation);GO:0016740(transferase activity);GO:0046777(protein autophosphorylation)				Protein kinase, core domain containing protein	protein_coding	41.2188	47.8556	32.4921	23.7773	19.3185	14.7949	9.58896e-07	3.95631e-05	2.09993	1.07034	up	yes
Os06g0266800	OsGSR1	Os06t0266800-02;Os06t0266800-01					Similar to Gibberellin-stimulated protein	protein_coding	8.8534	8.37575	14.8348	20.9495	26.418	31.3333	9.61827e-07	3.95855e-05	0.407416	-1.29543	down	yes
Os02g0584700	Os02g0584700	Os02t0584700-01	GO:0030001(metal ion transport);GO:0046872(metal ion binding)				Heavy metal transport/detoxification protein domain containing protein	protein_coding	13.8377	19.9571	24.3638	8.55884	10.3823	10.0024	9.61153e-07	3.95855e-05	2.00938	1.00675	up	yes
Os10g0515900	Os10g0515900	Os10t0515900-01	GO:0004497(monooxygenase activity);GO:0005506(iron ion binding);GO:0016020(membrane);GO:0016021(integral component of membrane);GO:0016491(oxidoreductase activity);GO:0016705(oxidoreductase activity, acting on paired donors, with incorporation or reduction of molecular oxygen);GO:0016709(oxidoreductase activity, acting on paired donors, with incorporation or reduction of molecular oxygen, NAD(P)H…				Cytochrome P450 family protein	protein_coding	5.28006	2.17977	1.90281	0.560089	0.515199	0.10693	9.71163e-07	3.99201e-05	7.91955	2.98542	up	yes
Os06g0241100	Os06g0241100	Os06t0241100-01	GO:0000166(nucleotide binding);GO:0004672(protein kinase activity);GO:0004674(protein serine/threonine kinase activity);GO:0005524(ATP binding);GO:0006468(protein phosphorylation);GO:0016020(membrane);GO:0016021(integral component of membrane);GO:0016301(kinase activity);GO:0016310(phosphorylation);GO:0016740(transferase activity)				Protein kinase, core domain containing protein	protein_coding	8.17538	9.20624	10.9098	0.750561	0.0786097	1.82063	9.81159e-07	4.0281e-05	10.6768	3.41641	up	yes
Os01g0329900	OsGELP14	Os01t0329900-02;Os01t0329900-01	GO:0016020(membrane);GO:0016021(integral component of membrane);GO:0016788(hydrolase activity, acting on ester bonds);GO:0016788(hydrolase activity, acting on ester bonds)				Similar to Lipase homolog (Fragment)	protein_coding	0.903351	0.564449	1.59181	3.44893	5.21376	3.47558	9.90309e-07	4.06063e-05	0.252063	-1.98814	down	yes
Os09g0493400	Os09g0493400	Os09t0493400-01					Domain of unknown function DUF547 domain containing protein	protein_coding	11.3427	13.1097	12.9547	21.1214	29.6669	36.2463	9.93013e-07	4.06669e-05	0.429795	-1.21828	down	yes
Os05g0123100	OsGT43A	Os05t0123100-01	GO:0000139(Golgi membrane);GO:0005794(Golgi apparatus);GO:0005975(carbohydrate metabolic process);GO:0009834(plant-type secondary cell wall biogenesis);GO:0010417(glucuronoxylan biosynthetic process);GO:0015018(galactosylgalactosylxylosylprotein 3-beta-glucuronosyltransferase activity);GO:0016020(membrane);GO:0016021(integral component of membrane);GO:0016740(transferase activity);GO:0016757(glyc…				Glycosyl transferase, family 43 protein	protein_coding	12.1034	9.02163	14.6697	20.9985	27.5423	29.9573	9.95014e-07	4.06924e-05	0.455995	-1.13291	down	yes
Os07g0511201	Os07g0511201	Os07t0511201-00					Hypothetical protein	protein_coding	0.273024	0.27709	0.362437	0	0	0	9.96092e-07	4.06924e-05	3041.84	11.5707	up	yes
Os06g0591400	Os06g0591400	Os06t0591400-01					Conserved hypothetical protein	protein_coding	246.189	245.667	299.052	807.901	532.529	468.222	9.99285e-07	4.07726e-05	0.437292	-1.19333	down	yes
Os08g0474000	DERF3	Os08t0474000-01	GO:0003677(DNA binding);GO:0003700(DNA-binding transcription factor activity);GO:0005634(nucleus);GO:0006355(regulation of DNA-templated transcription);GO:0009873(ethylene-activated signaling pathway)				Similar to AP2 domain containing protein RAP2.6 (Fragment)	protein_coding	1.53565	10.3276	7.47977	0	0.05146	0.161834	1.00314e-06	4.08794e-05	90.6869	6.50282	up	yes
Os07g0522500	ABCG43	Os07t0522500-01	GO:0005524(ATP binding);GO:0016020(membrane);GO:0140359(ABC-type transporter activity)				Similar to PDR6 ABC transporter	protein_coding	109.818	101	71.3962	51.9425	47.384	34.0077	1.01618e-06	4.13601e-05	2.11659	1.08174	up	yes
Os06g0133500	Os06g0133500	Os06t0133500-00					Conserved hypothetical protein	protein_coding	2.06629	2.85738	1.9516	0.39896	0.873476	0.330151	1.02281e-06	4.15279e-05	4.2901	2.10101	up	yes
Os12g0198200	OsPP2C77	Os12t0198200-00	GO:0004722(protein serine/threonine phosphatase activity);GO:0006470(protein dephosphorylation);GO:0016791(phosphatase activity);GO:0017018(myosin phosphatase activity)				Similar to Protein phosphatase 2C	protein_coding	12.2285	16.0439	8.66245	4.12892	2.59382	0.879135	1.0301e-06	4.17217e-05	4.85866	2.28056	up	yes
Os01g0562400	OsFKBP57	Os01t0562400-01	GO:0000413(protein peptidyl-prolyl isomerization);GO:0003755(peptidyl-prolyl cis-trans isomerase activity);GO:0005515(protein binding);GO:0005737(cytoplasm);GO:0016853(isomerase activity);GO:0061077(chaperone-mediated protein folding)				Peptidyl-prolyl cis-trans isomerase, FKBP-type, domain domain containing protein	protein_coding	5.80644	7.19641	5.05417	2.94099	3.32496	2.5819	1.03251e-06	4.1768e-05	2.04084	1.02916	up	yes
Os01g0933900	OsGSTF4	Os01t0933900-01;Os01t0933900-02	GO:0004364(glutathione transferase activity);GO:0005515(protein binding);GO:0005737(cytoplasm);GO:0006749(glutathione metabolic process);GO:0042221(response to chemical);GO:0043295(glutathione binding);GO:0043295(glutathione binding)	00480(Glutathione metabolism);01100(Metabolic pathways);01100(Metabolic pathways)	K00799	EC:2.5.1.18	Similar to Glutathione transferase III(B) (EC 2.5.1.18)	protein_coding	7.74646	8.55934	7.51275	3.22752	3.08336	1.29224	1.07162e-06	4.32974e-05	3.13273	1.64742	up	yes
Os05g0503650	Os05g0503650	Os05t0503650-01					Non-protein coding transcript	nontranslating_CDS	0.170446	0.126304	0.264676	0.761777	1.47598	0.813651	1.08551e-06	4.38052e-05	0.183989	-2.44231	down	yes
Os09g0468300	Os09g0468300	Os09t0468300-00	GO:0005768(endosome);GO:0005802(trans-Golgi network);GO:0006511(ubiquitin-dependent protein catabolic process);GO:0006623(protein targeting to vacuole);GO:0006896(Golgi to vacuole transport);GO:0016020(membrane);GO:0016021(integral component of membrane);GO:0016567(protein ubiquitination);GO:0017119(Golgi transport complex);GO:0044238(primary metabolic process);GO:0044260(cellular macromolecule m…				Hypothetical conserved gene	protein_coding	10.262	11.2302	7.95912	4.39051	2.93391	1.50007	1.12359e-06	4.51219e-05	3.33746	1.73875	up	yes
Os10g0370800	Os10g0370800	Os10t0370800-02;Os10t0370800-01	GO:0004553(hydrolase activity, hydrolyzing O-glycosyl compounds);GO:0005737(cytoplasm);GO:0005975(carbohydrate metabolic process);GO:0007015(actin filament organization);GO:0007163(establishment or maintenance of cell polarity);GO:0008152(metabolic process);GO:0015629(actin cytoskeleton);GO:0016477(cell migration);GO:0016787(hydrolase activity);GO:0016798(hydrolase activity, acting on glycosyl bo…				Similar to Exo-1,3-beta-glucanase precursor (EC 3.2.1.58) (Fragment)	protein_coding	142.19	161.418	100.501	69.5013	75.9716	53.4569	1.139e-06	4.56856e-05	2.03141	1.02248	up	yes
Os09g0417600	WRKY76	Os09t0417600-02;Os09t0417600-01;Os09t0417600-04;Os09t0417600-03	GO:0003677(DNA binding);GO:0003700(DNA-binding transcription factor activity);GO:0005634(nucleus);GO:0006355(regulation of DNA-templated transcription);GO:0009617(response to bacterium);GO:0009620(response to fungus);GO:0009751(response to salicylic acid);GO:0010200(response to chitin);GO:0043565(sequence-specific DNA binding);GO:0050896(response to stimulus);GO:0050896(response to stimulus)				WRKY transcription factor, Transcriptional repressor, Pathogen defens	protein_coding	88.9665	90.2821	99.2831	53.239	31.7303	20.6339	1.23841e-06	4.93741e-05	2.63753	1.39919	up	yes
Os02g0777800	OsRLCK86	Os02t0777800-01	GO:0004672(protein kinase activity);GO:0005524(ATP binding);GO:0006468(protein phosphorylation)				Protein kinase, catalytic domain domain containing protein	protein_coding	32.6445	41.7732	26.8469	20.0972	12.9447	12.7632	1.24498e-06	4.95762e-05	2.21077	1.14455	up	yes
Os04g0569300	OsRhmbd11	Os04t0569300-01;Os04t0569300-02	GO:0004252(serine-type endopeptidase activity);GO:0006508(proteolysis);GO:0008233(peptidase activity);GO:0016020(membrane);GO:0016021(integral component of membrane);GO:0016787(hydrolase activity);GO:0016787(hydrolase activity)				Similar to Membrane protein	protein_coding	28.8946	33.1666	16.8231	10.3816	9.41928	4.40966	1.27037e-06	5.04659e-05	3.25826	1.7041	up	yes
Os01g0170500	Os01g0170500	Os01t0170500-01					Protein of unknown function DUF239, plant domain containing protein	protein_coding	40.0899	39.1281	72.8294	94.8273	159.88	194.148	1.2974e-06	5.1355e-05	0.338745	-1.56173	down	yes
Os11g0678400	Os11g0678400	Os11t0678400-00	GO:0006952(defense response);GO:0043531(ADP binding)				Similar to NB-ARC domain containing protein, expressed	protein_coding	0.752729	0.776615	0.516027	0.0776903	0.131683	0.0402504	1.30783e-06	5.16446e-05	8.19383	3.03454	up	yes
Os10g0401000	Os10g0401000	Os10t0401000-01					Conserved hypothetical protein	protein_coding	4.63455	5.26546	4.08447	2.72619	1.8668	1.73024	1.32327e-06	5.21299e-05	2.21161	1.14509	up	yes
Os09g0572000	OsERF_087	Os09t0572000-01	GO:0003677(DNA binding);GO:0003700(DNA-binding transcription factor activity);GO:0005634(nucleus);GO:0006355(regulation of DNA-templated transcription);GO:0009873(ethylene-activated signaling pathway)	04016(MAPK signaling pathway - plant);04075(Plant hormone signal transduction)			Pathogenesis-related transcriptional factor and ERF domain containing protein	protein_coding	3.85561	4.69227	3.06911	1.3821	1.07699	0.446311	1.33853e-06	5.2606e-05	3.99841	1.99943	up	yes
Os03g0128000	OsFLA2	Os03t0128000-01	GO:0046658(anchored component of plasma membrane)				FAS1 domain domain containing protein	protein_coding	10.8362	8.64734	14.941	21.667	26.5898	25.0279	1.34762e-06	5.28378e-05	0.469736	-1.09008	down	yes
Os11g0144900	Os11g0144900	Os11t0144900-01	GO:0016020(membrane);GO:0016021(integral component of membrane)				Conserved hypothetical protein	protein_coding	42.7319	50.0306	32.4291	21.3079	12.7357	7.98317	1.34637e-06	5.28378e-05	2.97886	1.57476	up	yes
Os02g0450000	Os02g0450000	Os02t0450000-01;Os02t0450000-02					Similar to OSIGBa0107A02.7 protein	protein_coding	29.0774	20.573	35.721	53.0088	67.2314	72.1352	1.3614e-06	5.3315e-05	0.443775	-1.1721	down	yes
Os12g0614800	OsRLCK374	Os12t0614800-00	GO:0004674(protein serine/threonine kinase activity);GO:0005509(calcium ion binding);GO:0005886(plasma membrane);GO:0007166(cell surface receptor signaling pathway);GO:0016020(membrane);GO:0030247(polysaccharide binding)				Similar to cDNA clone:002-112-E04, full insert sequence	protein_coding	5.26696	6.35461	2.56006	1.65789	1.03676	1.1408	1.39031e-06	5.42547e-05	3.69752	1.88656	up	yes
Os02g0184200	Os02g0184200	Os02t0184200-01	GO:0004427(inorganic diphosphate phosphatase activity);GO:0006811(ion transport);GO:0009678(pyrophosphate hydrolysis-driven proton transmembrane transporter activity);GO:0016020(membrane);GO:0016021(integral component of membrane);GO:1902600(proton transmembrane transport)				Similar to Vacuolar proton pyrophosphatase	protein_coding	5.80546	5.14986	6.53425	9.77704	14.4456	16.6663	1.43919e-06	5.60303e-05	0.427733	-1.22522	down	yes
Os02g0204200	Os02g0204200	Os02t0204200-00					Similar to TPR domain containing protein	protein_coding	0.171534	0.47963	0.342938	0	0	0	1.45516e-06	5.65856e-05	3313.67	11.6942	up	yes
Os03g0107700	Orysa	Os03t0107700-01	GO:0004860(protein kinase inhibitor activity);GO:0004861(cyclin-dependent protein serine/threonine kinase inhibitor activity);GO:0005515(protein binding);GO:0005634(nucleus);GO:0007049(cell cycle);GO:0045736(negative regulation of cyclin-dependent protein serine/threonine kinase activity);GO:0071901(negative regulation of protein serine/threonine kinase activity)				Similar to EL2 protein	protein_coding	22.2603	37.9575	43.9467	16.6884	17.2608	13.771	1.48264e-06	5.75192e-05	2.18282	1.12619	up	yes
Os03g0322200	Os03g0322200	Os03t0322200-01					Similar to serine-rich protein-related	protein_coding	7.034	8.03256	6.11972	3.50523	2.5718	1.46021	1.48158e-06	5.75192e-05	2.81088	1.49102	up	yes
Os06g0239200	Os06g0239200	Os06t0239200-00					Conserved hypothetical protein	protein_coding	34.229	47.6413	25.7248	14.4333	9.03361	3.87887	1.4943e-06	5.79037e-05	3.93461	1.97622	up	yes
Os04g0194500	OsABCG8	Os04t0194500-01	GO:0000166(nucleotide binding);GO:0005524(ATP binding);GO:0005886(plasma membrane);GO:0016020(membrane);GO:0016021(integral component of membrane);GO:0042626(ATPase-coupled transmembrane transporter activity);GO:0055085(transmembrane transport);GO:0140359(ABC-type transporter activity)				Similar to ABC transporter-like protein	protein_coding	81.5079	101.713	88.894	49.8143	48.2102	26.8094	1.54165e-06	5.96689e-05	2.17982	1.12421	up	yes
Os11g0274100	OsRLCK321	Os11t0274100-00	GO:0004672(protein kinase activity);GO:0004674(protein serine/threonine kinase activity);GO:0005524(ATP binding);GO:0005886(plasma membrane);GO:0006468(protein phosphorylation)				Similar to Protein kinase domain containing protein, expressed	protein_coding	0.256856	0.425728	0.0994016	0	0	0	1.56083e-06	6.02701e-05	2606.62	11.348	up	yes
Os06g0210900	Os06g0210900	Os06t0210900-01	GO:0004806(triglyceride lipase activity);GO:0006629(lipid metabolic process);GO:0016787(hydrolase activity)				Lipase, class 3 family protein	protein_coding	4.40183	9.57611	6.93264	2.81816	2.27864	1.14494	1.56511e-06	6.0365e-05	3.35012	1.74421	up	yes
Os03g0194900	Os03g0194900	Os03t0194900-02;Os03t0194900-01;Os03t0194900-03	GO:0016020(membrane);GO:0016021(integral component of membrane);GO:0046872(metal ion binding);GO:0055114(obsolete oxidation-reduction process);GO:0055114(obsolete oxidation-reduction process)				Uncharacterised conserved protein UCP037471 domain containing protein	protein_coding	222.28	260.938	209.684	133.96	99.6316	60.3568	1.61174e-06	6.19471e-05	2.35723	1.23709	up	yes
Os10g0114300	Os10g0114300	Os10t0114300-01	GO:0004032(alditol:NADP+ 1-oxidoreductase activity);GO:0005829(cytosol);GO:0008106(alcohol dehydrogenase (NADP+) activity);GO:0016491(oxidoreductase activity);GO:0016616(oxidoreductase activity, acting on the CH-OH group of donors, NAD or NADP as acceptor)		K22374	EC:1.1.1.285	Similar to NADPH-dependent codeinone reductase (EC 1.1.1.247)	protein_coding	2.56314	1.97173	1.56437	0.682496	0.627036	1.03902	1.63816e-06	6.28171e-05	2.59702	1.37686	up	yes
Os12g0210500	Os12g0210500	Os12t0210500-00	GO:0005634(nucleus);GO:0005737(cytoplasm);GO:0009725(response to hormone);GO:0016020(membrane);GO:0016021(integral component of membrane);GO:0046622(positive regulation of organ growth)				Conserved hypothetical protein	protein_coding	0.438861	0.182941	0.194552	1.11976	1.51403	1.92311	1.65944e-06	6.35568e-05	0.179147	-2.48079	down	yes
Os09g0395600	Os09g0395600	Os09t0395600-01;Os09t0395600-02	GO:0004553(hydrolase activity, hydrolyzing O-glycosyl compounds);GO:0005975(carbohydrate metabolic process);GO:0008152(metabolic process);GO:0016740(transferase activity);GO:0016787(hydrolase activity);GO:0016798(hydrolase activity, acting on glycosyl bonds);GO:0016798(hydrolase activity, acting on glycosyl bonds)				Concanavalin A-like lectin/glucanase domain containing protein	protein_coding	1.39615	1.24918	2.70143	3.92058	5.46642	7.05793	1.66321e-06	6.35568e-05	0.325132	-1.6209	down	yes
Os06g0294200	Os06g0294200	Os06t0294200-01	GO:0016020(membrane);GO:0016021(integral component of membrane)				Conserved hypothetical protein	protein_coding	21.2031	19.5887	22.7	9.40814	13.3796	7.78958	1.72142e-06	6.54793e-05	2.07644	1.05411	up	yes
Os08g0243500	OsCPR2	Os08t0243500-01;Os08t0243500-02	GO:0003958(NADPH-hemoprotein reductase activity);GO:0005737(cytoplasm);GO:0005783(endoplasmic reticulum);GO:0005789(endoplasmic reticulum membrane);GO:0005829(cytosol);GO:0010181(FMN binding);GO:0016020(membrane);GO:0016021(integral component of membrane);GO:0016491(oxidoreductase activity);GO:0031090(organelle membrane);GO:0031984(organelle subcompartment);GO:0043231(intracellular membrane-bound…				Similar to NADPH-cytochrome P450 oxydoreductase isoform 2	protein_coding	209.514	237.392	162.647	105.77	100.837	55.7422	1.76284e-06	6.68247e-05	2.32344	1.21626	up	yes
Os02g0209300	Os02g0209300	Os02t0209300-01	GO:0016020(membrane);GO:0016021(integral component of membrane)				Hypothetical conserved gene	protein_coding	5.40039	6.99333	5.92021	2.03489	2.57104	1.38824	1.79585e-06	6.79204e-05	3.05529	1.61131	up	yes
Os01g0743200	OsPME5	Os01t0743200-01;Os01t0743200-02	GO:0005618(cell wall);GO:0016787(hydrolase activity);GO:0030599(pectinesterase activity);GO:0042545(cell wall modification);GO:0045330(aspartyl esterase activity);GO:0045490(pectin catabolic process);GO:0052689(carboxylic ester hydrolase activity);GO:0052689(carboxylic ester hydrolase activity)	00040(Pentose and glucuronate interconversions);01100(Metabolic pathways);01100(Metabolic pathways)	K01051	EC:3.1.1.11	Pectin lyase fold/virulence factor domain containing protein	protein_coding	0.728771	0.847646	1.26615	2.52939	3.86561	4.06163	1.90031e-06	7.17163e-05	0.271844	-1.87915	down	yes
Os11g0691300	Os11g0691300	Os11t0691300-00	GO:0000166(nucleotide binding);GO:0004672(protein kinase activity);GO:0004674(protein serine/threonine kinase activity);GO:0005509(calcium ion binding);GO:0005524(ATP binding);GO:0005886(plasma membrane);GO:0006468(protein phosphorylation);GO:0007166(cell surface receptor signaling pathway);GO:0016020(membrane);GO:0016021(integral component of membrane);GO:0016301(kinase activity);GO:0016310(phos…				Similar to Protein kinase	protein_coding	34.4962	31.4549	36.6767	51.7106	94.1457	94.0349	1.91245e-06	7.20833e-05	0.42781	-1.22496	down	yes
Os04g0398000	OsERF101	Os04t0398000-01;Os04t0398000-02	GO:0003677(DNA binding);GO:0003700(DNA-binding transcription factor activity);GO:0005634(nucleus);GO:0006355(regulation of DNA-templated transcription);GO:0009873(ethylene-activated signaling pathway);GO:0009873(ethylene-activated signaling pathway)				ERF transcription factor, A member of APETALA2/Ethylene-Responsive Element Binding Protein(AP2/EREBP) family, Regulation of drought stress response, Innate immunit	protein_coding	55.3542	64.5225	41.3241	29.865	27.7378	22.4471	2.00104e-06	7.49961e-05	2.01375	1.00989	up	yes
Os09g0449400	OsIDD13	Os09t0449400-01					Hypothetical conserved gene	protein_coding	21.0769	17.6394	31.4175	47.4509	52.7484	71.7427	2.011e-06	7.52842e-05	0.407892	-1.29374	down	yes
Os12g0291100	RbcS3	Os12t0291100-01;Os12t0291100-02;Os12t0291100-03	GO:0004497(monooxygenase activity);GO:0009507(chloroplast);GO:0009536(plastid);GO:0009853(photorespiration);GO:0015977(carbon fixation);GO:0015979(photosynthesis);GO:0016984(ribulose-bisphosphate carboxylase activity);GO:0019253(reductive pentose-phosphate cycle);GO:0019253(reductive pentose-phosphate cycle)	00630(Glyoxylate and dicarboxylate metabolism);00710(Carbon fixation in photosynthetic organisms);01100(Metabolic pathways);01110(Biosynthesis of secondary metabolites);01200(Carbon metabolism);01200(Carbon metabolism)	K01602	EC:4.1.1.39	Similar to Petunia ribulose 1,5-bisphosphate carboxylase small subunit mRNA (clone pSSU 51), partial cds. (Fragment)	protein_coding;nontranslating_CDS	7.46229	2.97193	7.63722	20.8654	16.9174	33.958	2.06928e-06	7.73783e-05	0.251899	-1.98908	down	yes
Os11g0540800	Os11g0540800	Os11t0540800-00	GO:0016020(membrane);GO:0016021(integral component of membrane)				Protein of unknown function DUF247, plant domain containing protein	protein_coding	4.10177	4.07063	3.89693	8.49789	10.5755	9.64915	2.08035e-06	7.77046e-05	0.420205	-1.25084	down	yes
Os05g0403300	Os05g0403300	Os05t0403300-01	GO:0004190(aspartic-type endopeptidase activity);GO:0006508(proteolysis);GO:0030163(protein catabolic process)				Peptidase A1 domain containing protein	protein_coding	0.974238	0.757781	1.26752	2.22423	2.88244	3.00538	2.10475e-06	7.85091e-05	0.369764	-1.43532	down	yes
Os10g0491400	Os10g0491400	Os10t0491400-01					Conserved hypothetical protein	protein_coding	8.56378	9.08606	8.18753	3.05829	4.54042	1.92288	2.10944e-06	7.85257e-05	2.71356	1.44018	up	yes
Os03g0638200	Os03g0638200	Os03t0638200-01;Os03t0638200-02	GO:0008643(carbohydrate transport);GO:0015293(symporter activity);GO:0016020(membrane);GO:0016021(integral component of membrane);GO:0022857(transmembrane transporter activity);GO:0055085(transmembrane transport);GO:0055085(transmembrane transport)				Similar to Major facilitator superfamily protein, expressed	protein_coding	55.9233	51.6439	30.7235	24.5682	18.2866	15.6757	2.13545e-06	7.94047e-05	2.36271	1.24044	up	yes
Os05g0516800	OsRab11D3	Os05t0516800-01	GO:0003924(GTPase activity);GO:0005525(GTP binding);GO:0005768(endosome);GO:0006886(intracellular protein transport);GO:0012505(endomembrane system);GO:0032482(Rab protein signal transduction)	04144(Endocytosis)			Similar to Ras-related protein RIC2	protein_coding	6.48115	6.35455	8.65144	12.2786	19.6141	18.3832	2.14191e-06	7.95555e-05	0.427385	-1.22639	down	yes
Os04g0495400	Os04g0495400	Os04t0495400-01	GO:0016020(membrane);GO:0016021(integral component of membrane);GO:0046872(metal ion binding);GO:0055114(obsolete oxidation-reduction process)				DOMON domain containing protein	protein_coding	16.5027	12.3788	23.768	42.0343	53.3055	34.7691	2.16167e-06	8.01995e-05	0.404657	-1.30523	down	yes
Os05g0217700	OsBURP07	Os05t0217700-01					BURP domain containing protein	protein_coding	5.58837	2.77487	1.19833	12.3243	22.7026	14.3038	2.16579e-06	8.02557e-05	0.193826	-2.36717	down	yes
Os02g0467000	OsC4H	Os02t0467000-00	GO:0004497(monooxygenase activity);GO:0005506(iron ion binding);GO:0016020(membrane);GO:0016021(integral component of membrane);GO:0016491(oxidoreductase activity);GO:0016705(oxidoreductase activity, acting on paired donors, with incorporation or reduction of molecular oxygen);GO:0016709(oxidoreductase activity, acting on paired donors, with incorporation or reduction of molecular oxygen, NAD(P)H…				Similar to trans-cinnamate 4-monooxygenase	protein_coding	6.8694	7.97622	5.95895	2.34003	1.88477	0.693026	2.16803e-06	8.02557e-05	4.23044	2.08081	up	yes
Os03g0181400	Os03g0181400	Os03t0181400-01	GO:0003723(RNA binding)				Similar to ubiquitin thiolesterase	protein_coding	0.20705	0.459401	0.444374	0	0	0	2.17867e-06	8.05596e-05	3702.75	11.8544	up	yes
Os09g0461500	Os09g0461500	Os09t0461500-01	GO:0016787(hydrolase activity)				Alpha/beta hydrolase fold-3 domain containing protein	protein_coding	1.61772	1.45766	1.98962	3.10594	3.92735	4.46331	2.2152e-06	8.18191e-05	0.440565	-1.18257	down	yes
Os10g0337500	Os10g0337500	Os10t0337500-01	GO:0005783(endoplasmic reticulum);GO:0005794(Golgi apparatus);GO:0006612(protein targeting to membrane);GO:0016020(membrane);GO:0016021(integral component of membrane);GO:0016409(palmitoyltransferase activity);GO:0016740(transferase activity);GO:0016746(acyltransferase activity);GO:0018230(peptidyl-L-cysteine S-palmitoylation);GO:0019706(protein-cysteine S-palmitoyltransferase activity)		K20027	EC:2.3.1.225	Zinc finger, DHHC-type domain containing protein	protein_coding	17.3662	17.0439	25.9398	36.4853	42.5947	44.8737	2.23895e-06	8.26042e-05	0.486875	-1.03838	down	yes
Os10g0114400	OsBRI1	Os10t0114400-01	GO:0004672(protein kinase activity);GO:0004674(protein serine/threonine kinase activity);GO:0005515(protein binding);GO:0005524(ATP binding);GO:0005886(plasma membrane);GO:0006468(protein phosphorylation);GO:0009742(brassinosteroid mediated signaling pathway);GO:0016021(integral component of membrane)				Protein kinase, catalytic domain domain containing protein	protein_coding	11.4435	9.50836	15.3975	22.5977	23.9948	33.3197	2.2784e-06	8.3825e-05	0.454867	-1.13648	down	yes
Os01g0842500	OsLAC5	Os01t0842500-01	GO:0005507(copper ion binding);GO:0005576(extracellular region);GO:0016491(oxidoreductase activity);GO:0016722(oxidoreductase activity, acting on metal ions);GO:0046274(lignin catabolic process);GO:0046872(metal ion binding);GO:0048046(apoplast);GO:0052716(hydroquinone:oxygen oxidoreductase activity)		K05909	EC:1.10.3.2	Similar to Laccase (EC 1.10.3.2)	protein_coding	18.7241	11.3356	14.0912	31.5039	33.1371	30.9582	2.27963e-06	8.3825e-05	0.461833	-1.11456	down	yes
Os03g0313300	Os03g0313300	Os03t0313300-01	GO:0000166(nucleotide binding);GO:0003723(RNA binding);GO:0004652(polynucleotide adenylyltransferase activity);GO:0005524(ATP binding);GO:0005634(nucleus);GO:0006378(mRNA polyadenylation);GO:0006397(mRNA processing);GO:0016020(membrane);GO:0016021(integral component of membrane);GO:0016740(transferase activity);GO:0016779(nucleotidyltransferase activity);GO:0031123(RNA 3'-end processing);GO:00436…	03015(mRNA surveillance pathway)	K14376	EC:2.7.7.19	Poly(A) polymerase, central region domain containing protein	protein_coding	5.36085	9.1458	5.7537	3.14701	2.11921	2.10638	2.28715e-06	8.40083e-05	2.74806	1.45841	up	yes
Os01g0935800	OsRLCK54	Os01t0935800-01	GO:0004672(protein kinase activity);GO:0004675(transmembrane receptor protein serine/threonine kinase activity);GO:0005524(ATP binding);GO:0005886(plasma membrane);GO:0006468(protein phosphorylation)				Similar to BRASSINOSTEROID INSENSITIVE 1-associated receptor kinase 1	protein_coding	1.81523	1.14295	2.34571	4.78373	7.70577	5.69314	2.29457e-06	8.40945e-05	0.291701	-1.77744	down	yes
Os04g0179200	OsMAS	Os04t0179200-01	GO:0016491(oxidoreductase activity);GO:0016616(oxidoreductase activity, acting on the CH-OH group of donors, NAD or NADP as acceptor);GO:0102960(momilactone-A synthase activity)	00904(Diterpenoid biosynthesis);01110(Biosynthesis of secondary metabolites)	K13070	EC:1.1.1.295	Similar to Stem secoisolariciresinol dehydrogenase (Fragment)	protein_coding	12.5676	14.1692	5.45798	2.68237	2.84318	0.622894	2.29307e-06	8.40945e-05	5.23625	2.38853	up	yes
Os07g0531200	Os07g0531200	Os07t0531200-01					Conserved hypothetical protein	protein_coding	0.926793	1.53087	2.99554	0.319624	0.28619	0.0571853	2.32838e-06	8.52392e-05	8.22505	3.04003	up	yes
Os11g0668300	Os11g0668300	Os11t0668300-00	GO:0003700(DNA-binding transcription factor activity);GO:0005516(calmodulin binding);GO:0005634(nucleus);GO:0006355(regulation of DNA-templated transcription);GO:0043565(sequence-specific DNA binding);GO:0080142(regulation of salicylic acid biosynthetic process)				Hypothetical conserved gene	protein_coding	9.28365	9.77799	7.42769	4.72249	3.55104	2.00181	2.33567e-06	8.54118e-05	2.57795	1.36622	up	yes
Os03g0160600	Os03g0160600	Os03t0160600-01	GO:0003824(catalytic activity);GO:0004439(phosphatidylinositol-4,5-bisphosphate 5-phosphatase activity);GO:0004445(inositol-polyphosphate 5-phosphatase activity);GO:0016787(hydrolase activity);GO:0016791(phosphatase activity);GO:0034485(phosphatidylinositol-3,4,5-trisphosphate 5-phosphatase activity);GO:0046855(inositol phosphate dephosphorylation);GO:0046856(phosphatidylinositol dephosphorylatio…				Similar to type I inositol-1,4,5-trisphosphate 5-phosphatase CVP2	protein_coding	1.02286	1.37767	2.08067	3.49964	5.16626	8.17223	2.38666e-06	8.71803e-05	0.266134	-1.90977	down	yes
Os02g0270200	OsSub14	Os02t0270200-01	GO:0004252(serine-type endopeptidase activity);GO:0006508(proteolysis);GO:0008233(peptidase activity);GO:0008236(serine-type peptidase activity);GO:0016787(hydrolase activity)				Similar to Subtilase	protein_coding	4.40983	10.3395	7.53398	0.76267	0.522978	0.0785541	2.41854e-06	8.82475e-05	16.3343	4.02984	up	yes
Os06g0706100	Os06g0706100	Os06t0706100-00	GO:0015333(peptide:proton symporter activity);GO:0016020(membrane);GO:0016021(integral component of membrane);GO:0022857(transmembrane transporter activity);GO:0035673(oligopeptide transmembrane transporter activity);GO:0055085(transmembrane transport);GO:1904680(peptide transmembrane transporter activity)				Similar to Peptide transporter PTR2	protein_coding	2.13982	2.09926	1.95995	6.03394	4.54108	5.48223	2.42755e-06	8.83815e-05	0.386058	-1.37311	down	yes
Os11g0229400	Os11g0229400	Os11t0229400-01	GO:0006952(defense response);GO:0043531(ADP binding);GO:0051707(response to other organism)				Similar to NBS-LRR protein (Fragment)	protein_coding	269.533	297.595	207.64	136.491	116.362	62.4371	2.42751e-06	8.83815e-05	2.45731	1.29708	up	yes
Os08g0431700	Os08g0431700	Os08t0431700-01					Hypothetical protein	protein_coding	4.06214	4.81659	6.17228	8.40286	13.0128	12.1571	2.43601e-06	8.85923e-05	0.448311	-1.15743	down	yes
Os07g0586200	OsGELP92	Os07t0586200-02;Os07t0586200-03;Os07t0586200-01	GO:0016788(hydrolase activity, acting on ester bonds);GO:0016788(hydrolase activity, acting on ester bonds)				Similar to Esterase precursor (EC 3.1.1.-) (Early nodule-specific protein homolog) (Latex allergen Hev b 13)	protein_coding	2.29481	1.48635	2.81368	6.80114	5.97155	8.04439	2.47439e-06	8.98894e-05	0.316799	-1.65836	down	yes
Os01g0609900	OsPDR8	Os01t0609900-02;Os01t0609900-01	GO:0000166(nucleotide binding);GO:0005524(ATP binding);GO:0016020(membrane);GO:0016021(integral component of membrane);GO:0016887(ATP hydrolysis activity);GO:0055085(transmembrane transport);GO:0140359(ABC-type transporter activity);GO:0140359(ABC-type transporter activity)				Similar to Pleiotropic drug resistance protein 4	protein_coding	321.775	345.58	244.919	164.963	163.397	92.853	2.50062e-06	9.07427e-05	2.16582	1.11492	up	yes
Os10g0527601	OsGSTU20	Os10t0527601-00	GO:0004364(glutathione transferase activity);GO:0005515(protein binding);GO:0005737(cytoplasm);GO:0006749(glutathione metabolic process);GO:0016740(transferase activity);GO:0042221(response to chemical)				Glutathione S-transferase, C-terminal-like domain containing protein	protein_coding	5.96649	5.47857	3.09232	1.88344	1.59782	0.994271	2.51908e-06	9.13125e-05	3.24819	1.69964	up	yes
Os03g0758000	OsWRKY3	Os03t0758000-01	GO:0003677(DNA binding);GO:0003700(DNA-binding transcription factor activity);GO:0005634(nucleus);GO:0006355(regulation of DNA-templated transcription);GO:0043565(sequence-specific DNA binding);GO:0050896(response to stimulus)				Similar to WRKY23 transcription factor (Fragment)	protein_coding	9.94167	13.2722	12.9457	6.97122	5.32295	3.64584	2.527e-06	9.14995e-05	2.26848	1.18173	up	yes
Os03g0264600	Os03g0264600	Os03t0264600-00	GO:0003676(nucleic acid binding);GO:0016020(membrane);GO:0016021(integral component of membrane)				Similar to Nucleic acid binding protein	protein_coding	3.47645	3.03582	4.8381	8.11526	9.11307	9.22273	2.53588e-06	9.16892e-05	0.429108	-1.22059	down	yes
Os04g0179100	OsSDR110C-MS2	Os04t0179100-01	GO:0008667(2,3-dihydro-2,3-dihydroxybenzoate dehydrogenase activity);GO:0019290(siderophore biosynthetic process)				Similar to OSIGBa0109M01.2 protein	protein_coding	3.70631	2.47497	1.97269	0.949039	0.795242	0.532633	2.53777e-06	9.16892e-05	3.58115	1.84042	up	yes
Os04g0204000	Os04g0204000	Os04t0204000-00	GO:0008194(UDP-glycosyltransferase activity);GO:0016740(transferase activity);GO:0043231(intracellular membrane-bounded organelle);GO:0080043(quercetin 3-O-glucosyltransferase activity);GO:0080044(quercetin 7-O-glucosyltransferase activity)				Similar to H0825G02.2 protein	protein_coding	0.266456	0.151353	0.483527	0	0	0	2.55204e-06	9.21042e-05	3004.45	11.5529	up	yes
Os02g0183000	Os02g0183000	Os02t0183000-00	GO:0010078(maintenance of root meristem identity);GO:0043434(response to peptide hormone);GO:2000280(regulation of root development);GO:2000377(regulation of reactive oxygen species metabolic process)				Protein of unknown function DUF597 domain containing protein	protein_coding	1.09233	0.686525	1.61894	2.6281	3.95417	4.03558	2.55557e-06	9.21313e-05	0.320008	-1.64382	down	yes
Os07g0638400	Os1-Cys	Os07t0638400-01	GO:0004601(peroxidase activity);GO:0005634(nucleus);GO:0005737(cytoplasm);GO:0005739(mitochondrion);GO:0005829(cytosol);GO:0006979(response to oxidative stress);GO:0008379(thioredoxin peroxidase activity);GO:0016209(antioxidant activity);GO:0016491(oxidoreductase activity);GO:0034599(cellular response to oxidative stress);GO:0042744(hydrogen peroxide catabolic process);GO:0045454(cell redox homeo…	00480(Glutathione metabolism);00940(Phenylpropanoid biosynthesis);01100(Metabolic pathways);01110(Biosynthesis of secondary metabolites)	K11188	EC:1.11.1.27;EC:1.11.1.7	Similar to 1-Cys peroxiredoxin	protein_coding	51.0614	63.0188	38.3162	23.8346	16.9941	7.69897	2.57964e-06	9.28981e-05	3.1404	1.65095	up	yes
Os05g0512600	Os05g0512600	Os05t0512600-01	GO:0031225(anchored component of membrane)				X8 domain containing protein	protein_coding	11.2684	11.4218	25.0601	33.787	48.3157	61.8568	2.60989e-06	9.37833e-05	0.331692	-1.59208	down	yes
Os04g0119800	Os04g0119800	Os04t0119800-01					Leucine-rich repeat domain containing protein	protein_coding	43.7261	43.7123	33.3791	19.5307	22.8209	15.6628	2.62947e-06	9.42825e-05	2.08254	1.05835	up	yes
Os03g0152000	Os03g0152000	Os03t0152000-01	GO:0030001(metal ion transport);GO:0046872(metal ion binding)				Heavy metal transport/detoxification protein domain containing protein	protein_coding	12.9577	27.7638	21.9857	5.70258	8.04415	10.6012	2.6455e-06	9.47546e-05	2.57547	1.36483	up	yes
Os04g0180400	CYP99A2	Os04t0180400-01	GO:0004497(monooxygenase activity);GO:0005506(iron ion binding);GO:0016020(membrane);GO:0016021(integral component of membrane);GO:0016491(oxidoreductase activity);GO:0016705(oxidoreductase activity, acting on paired donors, with incorporation or reduction of molecular oxygen);GO:0016709(oxidoreductase activity, acting on paired donors, with incorporation or reduction of molecular oxygen, NAD(P)H…				Similar to Cytochrome P450 99A2	protein_coding	9.46876	5.71005	1.82919	1.10457	1.21052	0.371098	2.66477e-06	9.53116e-05	6.33165	2.66258	up	yes
Os08g0109800	OsCRR2	Os08t0109800-01	GO:0000166(nucleotide binding);GO:0004672(protein kinase activity);GO:0004674(protein serine/threonine kinase activity);GO:0005524(ATP binding);GO:0006468(protein phosphorylation);GO:0016020(membrane);GO:0016021(integral component of membrane);GO:0016301(kinase activity);GO:0016310(phosphorylation);GO:0016740(transferase activity)				Regulator of chromosome condensation/beta-lactamase-inhibitor protein II domain containing protein	protein_coding	10.706	11.1028	8.9454	5.0231	3.99888	1.88419	2.68358e-06	9.57048e-05	2.81988	1.49564	up	yes
Os10g0112700	OsWAK98	Os10t0112700-01	GO:0004672(protein kinase activity);GO:0004674(protein serine/threonine kinase activity);GO:0005524(ATP binding);GO:0005886(plasma membrane);GO:0006468(protein phosphorylation);GO:0007166(cell surface receptor signaling pathway)				Serine/threonine protein kinase-related domain containing protein	protein_coding	79.7739	84.9391	41.6801	28.3842	21.3614	9.20364	2.68943e-06	9.58103e-05	3.5012	1.80785	up	yes
Os08g0207500	OsZIP4	Os08t0207500-01	GO:0000041(transition metal ion transport);GO:0005385(zinc ion transmembrane transporter activity);GO:0005886(plasma membrane);GO:0006811(ion transport);GO:0006829(zinc ion transport);GO:0016020(membrane);GO:0016021(integral component of membrane);GO:0030001(metal ion transport);GO:0046873(metal ion transmembrane transporter activity);GO:0055085(transmembrane transport);GO:0071577(zinc ion transm…				Similar to Zinc transporter ZIP1 (Fragment)	protein_coding	13.9748	12.0604	16.3121	23.4085	28.3175	37.649	2.7073e-06	9.61732e-05	0.473817	-1.0776	down	yes
Os01g0117450	Os01g0117450	Os01t0117450-00					Hypothetical protein	protein_coding	2.65495	2.31722	1.35496	0.252848	0.634641	0.382776	2.70833e-06	9.61732e-05	4.98096	2.31642	up	yes
Os01g0920700	Os01g0920700	Os01t0920700-00					Nucleotide-diphospho-sugar transferase domain containing protein	protein_coding	9.18923	8.71433	5.02242	3.47368	1.83696	1.60264	2.83839e-06	0.000100362	3.31623	1.72954	up	yes
Os09g0454600	OsPT19	Os09t0454600-00	GO:0005315(inorganic phosphate transmembrane transporter activity);GO:0005739(mitochondrion);GO:0005743(mitochondrial inner membrane);GO:0009651(response to salt stress);GO:0016020(membrane);GO:0016021(integral component of membrane);GO:0031305(integral component of mitochondrial inner membrane);GO:0035435(phosphate ion transmembrane transport);GO:1990547(mitochondrial phosphate ion transmembrane…				Similar to Mitochondrial phosphate transporter (Fragment)	protein_coding	25.8172	28.9991	20.3778	11.3131	9.89303	4.35483	2.86879e-06	0.000101328	2.94175	1.55668	up	yes
Os07g0580900	OsGGPPS1	Os07t0580900-02;Os07t0580900-01	GO:0004311(farnesyltranstransferase activity);GO:0004659(prenyltransferase activity);GO:0008299(isoprenoid biosynthetic process);GO:0016740(transferase activity);GO:0016740(transferase activity)	00900(Terpenoid backbone biosynthesis);01100(Metabolic pathways);01110(Biosynthesis of secondary metabolites);01110(Biosynthesis of secondary metabolites)	K13789	EC:2.5.1.1;EC:2.5.1.10;EC:2.5.1.29	Similar to GGDP synthase	protein_coding	52.5447	49.3443	29.5254	18.6109	22.2422	11.9488	2.88173e-06	0.000101677	2.48882	1.31546	up	yes
Os09g0331100	Os09g0331100	Os09t0331100-00	GO:0005515(protein binding);GO:0016020(membrane);GO:0016021(integral component of membrane)				Ankyrin repeat domain containing protein	protein_coding	1.41447	1.52211	1.32876	2.99186	4.77621	8.67017	2.90556e-06	0.0001023	0.259476	-1.94632	down	yes
Os07g0129800	Os07g0129800	Os07t0129800-00	GO:0000166(nucleotide binding);GO:0002229(defense response to oomycetes);GO:0004672(protein kinase activity);GO:0004675(transmembrane receptor protein serine/threonine kinase activity);GO:0005524(ATP binding);GO:0005886(plasma membrane);GO:0006468(protein phosphorylation);GO:0006952(defense response);GO:0007178(transmembrane receptor protein serine/threonine kinase signaling pathway);GO:0016020(m…				Similar to lectin-like receptor kinase 7	protein_coding	1.53739	1.95909	0.825979	0.437192	0.453947	0.348125	2.92621e-06	0.000102917	3.48792	1.80237	up	yes
Os02g0131000	Os02g0131000	Os02t0131000-01	GO:0005634(nucleus);GO:0032875(regulation of DNA endoreduplication);GO:0045786(negative regulation of cell cycle);GO:0045839(negative regulation of mitotic nuclear division)				Conserved hypothetical protein	protein_coding	0.154795	0.146319	0.245987	0.778535	0.68504	0.738146	2.96992e-06	0.000104234	0.248487	-2.00876	down	yes
Os03g0808900	Os03g0808900	Os03t0808900-01	GO:0003824(catalytic activity);GO:0005975(carbohydrate metabolic process);GO:0052692(raffinose alpha-galactosidase activity)				Similar to Seed imbibition protein (Fragment)	protein_coding	3.39086	2.56068	2.12931	1.33502	0.96391	0.88864	2.97395e-06	0.000104265	2.53511	1.34205	up	yes
Os05g0552800	Os05g0552800	Os05t0552800-01					Conserved hypothetical protein	protein_coding	4.01009	7.31761	4.58758	2.17584	1.96389	0.896154	3.0003e-06	0.000105077	3.16037	1.66009	up	yes
Os05g0559800	OsEnS-80	Os05t0559800-00	GO:0016020(membrane);GO:0016021(integral component of membrane)				Conserved hypothetical protein	protein_coding	0.688391	0.776103	0.874578	1.95246	2.09095	2.49401	3.10668e-06	0.000108688	0.357798	-1.48278	down	yes
Os06g0700550	Os06g0700550	Os06t0700550-00	GO:0016020(membrane);GO:0016021(integral component of membrane)				Hypothetical protein	protein_coding	0	0	0	0.197063	0.169701	0.727746	3.12439e-06	0.000109077	0.000274095	-11.833	down	yes
Os05g0342000	Os05g0342000	Os05t0342000-00					Hypothetical conserved gene	protein_coding	4.02616	3.45569	3.06621	8.17697	7.78941	7.05152	3.16608e-06	0.000110416	0.458254	-1.12578	down	yes
Os01g0949500	OsCML10	Os01t0949500-01	GO:0005509(calcium ion binding);GO:0046872(metal ion binding)	04626(Plant-pathogen interaction)			Similar to Calmodulin (CaM)	protein_coding	55.1652	92.7531	59.2828	31.8781	36.6602	23.3752	3.20522e-06	0.000111664	2.2543	1.17268	up	yes
Os01g0183850	Os01g0183850	Os01t0183850-00	GO:0016020(membrane);GO:0016021(integral component of membrane)				Conserved hypothetical protein	protein_coding	10.3983	14.7356	10.834	5.37311	4.40604	2.29675	3.21048e-06	0.00011172	2.97849	1.57458	up	yes
Os12g0283400	Os12g0283400	Os12t0283400-01	GO:0004857(enzyme inhibitor activity);GO:0043086(negative regulation of catalytic activity)				Pectinesterase inhibitor domain containing protein	protein_coding	2.20808	4.9734	7.01693	1.14642	0.479771	0.266507	3.21622e-06	0.00011172	7.50169	2.90722	up	yes
Os02g0733900	Os02g0733900	Os02t0733900-01					Conserved hypothetical protein	protein_coding	0.786167	1.06969	0.738149	0.125734	0	0.0434531	3.21696e-06	0.00011172	15.3322	3.93849	up	yes
Os04g0445100	Os04g0445100	Os04t0445100-01	GO:0000302(response to reactive oxygen species);GO:0005783(endoplasmic reticulum);GO:0006457(protein folding);GO:0009408(response to heat);GO:0009651(response to salt stress);GO:0042542(response to hydrogen peroxide);GO:0043621(protein self-association);GO:0051082(unfolded protein binding);GO:0051259(protein complex oligomerization)	04141(Protein processing in endoplasmic reticulum)			Similar to 22.7 kDa class IV heat shock protein precursor	protein_coding	1.2091	1.20292	1.13943	3.35279	2.35545	3.55662	3.22895e-06	0.000111902	0.383325	-1.38336	down	yes
Os07g0523500	Os07g0523500	Os07t0523500-02;Os07t0523500-01;Os07t0523500-03	GO:0003735(structural constituent of ribosome);GO:0005840(ribosome);GO:0006412(translation);GO:0009536(plastid);GO:0009536(plastid)				Similar to 60S ribosomal protein L44	protein_coding;nontranslating_CDS	8.07993	10.3822	13.9221	21.2584	21.6736	31.9197	3.22842e-06	0.000111902	0.432646	-1.20874	down	yes
Os06g0559400	Os06g0559400	Os06t0559400-01;Os06t0559400-02					Conserved hypothetical protein	protein_coding	8.46613	11.6624	8.23247	4.2874	2.4346	1.71276	3.24444e-06	0.000112321	3.36239	1.74949	up	yes
Os07g0659600	OsANN6	Os07t0659600-00	GO:0005509(calcium ion binding);GO:0005544(calcium-dependent phospholipid binding);GO:0005737(cytoplasm);GO:0006950(response to stress);GO:0009408(response to heat);GO:0009409(response to cold);GO:0009414(response to water deprivation);GO:0009651(response to salt stress)				Similar to annexin-like protein RJ4	protein_coding	0.924216	1.11716	2.4043	6.46201	6.45115	8.38782	3.30934e-06	0.000114329	0.208708	-2.26044	down	yes
Os03g0772600	Os03g0772600	Os03t0772600-01	GO:0000166(nucleotide binding);GO:0002229(defense response to oomycetes);GO:0004672(protein kinase activity);GO:0004675(transmembrane receptor protein serine/threonine kinase activity);GO:0004713(protein tyrosine kinase activity);GO:0005524(ATP binding);GO:0005886(plasma membrane);GO:0006468(protein phosphorylation);GO:0006952(defense response);GO:0007178(transmembrane receptor protein serine/thr…				Similar to Lectin-like receptor kinase 7;2	protein_coding	65.9224	53.4473	34.5095	25.0311	25.4601	20.3227	3.31333e-06	0.000114348	2.17301	1.11969	up	yes
Os03g0661800	Os03g0661800	Os03t0661800-01	GO:0005515(protein binding)				PDZ/DHR/GLGF domain containing protein	protein_coding	5.03519	4.88444	3.16088	0.936253	1.4032	1.46003	3.3483e-06	0.00011522	3.4427	1.78354	up	yes
Os06g0215600	OsOPR5	Os06t0215600-02	GO:0003824(catalytic activity);GO:0006629(lipid metabolic process);GO:0006631(fatty acid metabolic process);GO:0006633(fatty acid biosynthetic process);GO:0009695(jasmonic acid biosynthetic process);GO:0010181(FMN binding);GO:0016491(oxidoreductase activity);GO:0016629(12-oxophytodienoate reductase activity);GO:0031408(oxylipin biosynthetic process)	00592(alpha-Linolenic acid metabolism);01100(Metabolic pathways);01110(Biosynthesis of secondary metabolites)	K05894	EC:1.3.1.42	Similar to Oxo-phytodienoic acid reductase	protein_coding	58.6031	57.1821	28.2086	20.587	15.2524	6.85478	3.43447e-06	0.000117549	3.37268	1.7539	up	yes
Os10g0113900	Os10g0113900	Os10t0113900-01;Os10t0113900-02	GO:0004032(alditol:NADP+ 1-oxidoreductase activity);GO:0005829(cytosol);GO:0008106(alcohol dehydrogenase (NADP+) activity);GO:0016491(oxidoreductase activity);GO:0016616(oxidoreductase activity, acting on the CH-OH group of donors, NAD or NADP as acceptor);GO:0016616(oxidoreductase activity, acting on the CH-OH group of donors, NAD or NADP as acceptor)		K22374	EC:1.1.1.285	Similar to NAD(P)H-dependent oxidoreductase	protein_coding	11.7605	10.373	6.47934	4.36645	3.8587	2.43987	3.53038e-06	0.000120583	2.68287	1.42378	up	yes
Os12g0238900	Os12g0238900	Os12t0238900-01	GO:0000139(Golgi membrane);GO:0005794(Golgi apparatus);GO:0009664(plant-type cell wall organization);GO:0016740(transferase activity);GO:0016757(glycosyltransferase activity);GO:0016763(pentosyltransferase activity);GO:0052636(arabinosyltransferase activity)				Similar to HGA6	protein_coding	9.80723	8.82358	13.2306	19.7293	24.2585	31.1538	3.6076e-06	0.000122714	0.424018	-1.2378	down	yes
Os05g0130600	Os05g0130600	Os05t0130600-01					Conserved hypothetical protein	protein_coding	3.95468	3.44192	5.69483	8.91394	11.4875	14.0557	3.62359e-06	0.000123131	0.379934	-1.39618	down	yes
Os01g0214500	Os01g0214500	Os01t0214500-01	GO:0016020(membrane);GO:0016021(integral component of membrane)				Conserved hypothetical protein	protein_coding	1.15997	0.969852	1.13481	0.294336	0.433752	0.463852	3.67342e-06	0.000124487	2.73893	1.45361	up	yes
Os10g0147400	OsLAX4	Os10t0147400-01;Os10t0147400-03	GO:0003333(amino acid transmembrane transport);GO:0005886(plasma membrane);GO:0006865(amino acid transport);GO:0009734(auxin-activated signaling pathway);GO:0015171(amino acid transmembrane transporter activity);GO:0015293(symporter activity);GO:0016020(membrane);GO:0016021(integral component of membrane);GO:0055085(transmembrane transport);GO:0055085(transmembrane transport)	04075(Plant hormone signal transduction);04075(Plant hormone signal transduction)			Similar to Auxin influx carrier protein	protein_coding	12.5766	12.4612	22.401	30.0613	43.7363	67.5291	3.71388e-06	0.000125684	0.335668	-1.57489	down	yes
Os03g0267300	OsCFR	Os03t0267300-02;Os03t0267300-01	GO:0005737(cytoplasm);GO:0005829(cytosol);GO:0005975(carbohydrate metabolic process);GO:0005986(sucrose biosynthetic process);GO:0006000(fructose metabolic process);GO:0006002(fructose 6-phosphate metabolic process);GO:0006094(gluconeogenesis);GO:0009409(response to cold);GO:0009507(chloroplast);GO:0009536(plastid);GO:0009570(chloroplast stroma);GO:0009735(response to cytokinin);GO:0009773(photos…	00010(Glycolysis / Gluconeogenesis);00030(Pentose phosphate pathway);00051(Fructose and mannose metabolism);00710(Carbon fixation in photosynthetic organisms);01100(Metabolic pathways);01110(Biosynthesis of secondary metabolites);01200(Carbon metabolism);01200(Carbon metabolism)	K03841	EC:3.1.3.11	Similar to Fructose-1,6-bisphosphatase, chloroplast precursor (EC 3.1.3.11) (D- fructose-1,6-bisphosphate 1-phosphohydrolase) (FBPase)	protein_coding	0	0	0	0.463838	0.353438	0.43852	3.73732e-06	0.000126348	0.000238892	-12.0314	down	yes
Os01g0180500	Os01g0180500	Os01t0180500-00					Non-protein coding transcript	nontranslating_CDS	0.268861	0.217902	0.285072	0	0	0	3.78161e-06	0.000127715	2572.79	11.3291	up	yes
Os01g0703300	Os01g0703300	Os01t0703300-01;Os01t0703300-02	GO:0016020(membrane);GO:0016021(integral component of membrane);GO:0044238(primary metabolic process);GO:0044260(cellular macromolecule metabolic process);GO:0044260(cellular macromolecule metabolic process)				Zinc finger, RING/FYVE/PHD-type domain containing protein	protein_coding	0.771252	0.570056	1.17092	1.96516	2.67816	2.98623	3.82746e-06	0.00012887	0.329276	-1.60263	down	yes
Os09g0389201	Os09g0389201	Os09t0389201-01					Non-protein coding transcript	nontranslating_CDS	2.24369	1.57694	2.62771	4.67251	7.0516	5.61878	3.82708e-06	0.00012887	0.371814	-1.42735	down	yes
Os04g0340100	Os04g0340100	Os04t0340100-00					Hypothetical conserved gene	protein_coding	1.54311	1.00718	0.899134	0.11823	0	0	3.84907e-06	0.000129466	29.1756	4.86669	up	yes
Os02g0768000	Os02g0768000	Os02t0768000-01	GO:0016020(membrane);GO:0016021(integral component of membrane)				Conserved hypothetical protein	protein_coding	13.9284	10.2191	8.00873	5.02091	5.0411	3.39221	3.86266e-06	0.000129777	2.39005	1.25704	up	yes
Os03g0676400	OsVQ13	Os03t0676400-01					VQ domain containing protein	protein_coding	4.53167	11.4256	7.19947	2.61359	2.08155	2.12789	3.86617e-06	0.000129777	3.39391	1.76295	up	yes
Os11g0707000	OsRcaII	Os11t0707000-04;Os11t0707000-01;Os11t0707000-02;Os11t0707000-03	GO:0005524(ATP binding);GO:0009570(chloroplast stroma);GO:0016887(ATP hydrolysis activity);GO:0016887(ATP hydrolysis activity)				Similar to Ribulose bisphosphate carboxylase/oxygenase activase, chloroplastic	nontranslating_CDS;protein_coding	0.320402	0.711336	1.59257	4.94014	4.96009	5.43437	3.93162e-06	0.000131841	0.171136	-2.54678	down	yes
Os12g0160100	Os12g0160100	Os12t0160100-01					Conserved hypothetical protein	protein_coding	1.66455	2.02381	2.26751	3.81637	4.71478	7.46287	4.01788e-06	0.00013419	0.372381	-1.42515	down	yes
Os02g0125400	OsCYCP4	Os02t0125400-01	GO:0000079(regulation of cyclin-dependent protein serine/threonine kinase activity);GO:0019901(protein kinase binding)				Negative regulatory factor PREG domain containing protein	protein_coding	1.50873	2.32348	2.68446	4.80268	6.00381	5.80626	4.13116e-06	0.000137834	0.39227	-1.35008	down	yes
Os09g0425900	OsSAP	Os09t0425900-01;Os09t0425900-02	GO:0005886(plasma membrane);GO:0009506(plasmodesma);GO:0009734(auxin-activated signaling pathway);GO:0016020(membrane);GO:0016021(integral component of membrane);GO:0016021(integral component of membrane)				Similar to senescence-associated protein DH	protein_coding	66.8627	67.7179	54.3075	34.8236	25.1502	13.0825	4.17223e-06	0.000138925	2.58552	1.37045	up	yes
Os08g0524400	Os08g0524400	Os08t0524400-00	GO:0016020(membrane);GO:0016021(integral component of membrane)				Protein of unknown function DUF568, DOMON-like domain containing protein	protein_coding	26.002	25.8976	40.7962	58.3261	72.6402	61.7861	4.20428e-06	0.000139852	0.480906	-1.05617	down	yes
Os09g0307300	Os09g0307300	Os09t0307300-01;Os09t0307300-02	GO:0005737(cytoplasm);GO:0005819(spindle);GO:0005856(cytoskeleton);GO:0005874(microtubule);GO:0005880(nuclear microtubule);GO:0008017(microtubule binding);GO:0030295(protein kinase activator activity);GO:0032147(activation of protein kinase activity);GO:0060236(regulation of mitotic spindle organization);GO:0072686(mitotic spindle);GO:0090307(mitotic spindle assembly);GO:0090307(mitotic spindle a…				Targeting for Xklp2 family protein	protein_coding	9.87853	7.72546	10.5474	16.3994	21.6103	19.8347	4.26657e-06	0.000141497	0.486675	-1.03897	down	yes
Os01g0705700	OsICE1	Os01t0705700-01	GO:0000976(transcription cis-regulatory region binding);GO:0003700(DNA-binding transcription factor activity);GO:0005634(nucleus);GO:0006355(regulation of DNA-templated transcription);GO:0046983(protein dimerization activity)				Similar to Transcription factor ICE1 (Inducer of CBF expression 1) (Basic helix- loop-helix protein 116) (bHLH116) (AtbHLH116)	protein_coding	0.448549	0.957107	1.25658	0.0799679	0.0702224	0.173332	4.39722e-06	0.000145394	8.22891	3.0407	up	yes
Os08g0514033	Os08g0514033	Os08t0514033-00					Hypothetical protein	protein_coding	2.06074	3.76304	3.42842	1.06483	1.4607	0.904293	4.41305e-06	0.000145771	2.69758	1.43166	up	yes
Os02g0264800	OsAGP20	Os02t0264800-01	GO:0016020(membrane);GO:0016021(integral component of membrane)				Protein of unknown function DUF1070 family protein	protein_coding	3.09477	3.49661	5.54845	7.59519	12.1107	11.1996	4.42854e-06	0.000146137	0.392805	-1.34812	down	yes
Os06g0521900	prx82	Os06t0521900-00	GO:0004601(peroxidase activity);GO:0006979(response to oxidative stress);GO:0016491(oxidoreductase activity);GO:0020037(heme binding);GO:0046872(metal ion binding);GO:0098869(cellular oxidant detoxification)				Plant peroxidase domain containing protein	protein_coding	6.105	10.0545	1.57554	0.850063	1.0702	0.228448	4.44696e-06	0.000146453	8.25379	3.04506	up	yes
Os11g0623800	Osh359-3	Os11t0623800-00	GO:0006952(defense response);GO:0043531(ADP binding);GO:0051707(response to other organism)				Similar to NB-ARC domain containing protein	protein_coding	6.29571	3.53345	4.03228	0.197456	1.24984	0.105383	4.47308e-06	0.000147052	8.9274	3.15824	up	yes
Os03g0309400	OsPME11	Os03t0309400-01	GO:0005618(cell wall);GO:0030599(pectinesterase activity);GO:0042545(cell wall modification);GO:0045330(aspartyl esterase activity);GO:0045490(pectin catabolic process);GO:0052689(carboxylic ester hydrolase activity)				Pectin lyase fold domain containing protein	protein_coding	0.145149	0.391943	0.28524	0	0	0	4.56087e-06	0.00014961	2741.11	11.4205	up	yes
Os12g0431300	Os12g0431300	Os12t0431300-01					Six-bladed beta-propeller, TolB-like domain containing protein	protein_coding	59.9295	41.6274	31.0671	21.8531	13.5396	8.51066	4.60849e-06	0.000150873	3.02082	1.59494	up	yes
Os03g0286500	Os03g0286500	Os03t0286500-01	GO:0003676(nucleic acid binding);GO:0003723(RNA binding);GO:0003729(mRNA binding);GO:0005634(nucleus);GO:0006397(mRNA processing);GO:1990904(ribonucleoprotein complex)				Similar to RNA-binding region containing protein 1 (HSRNASEB) (ssDNA binding protein SEB4) (CLL-associated antigen KW-5). Splice isoform 2	protein_coding	9.96749	9.52578	16.2187	21.2944	33.8969	27.9818	4.69534e-06	0.000153262	0.429369	-1.21971	down	yes
Os09g0572700	OsUCL33	Os09t0572700-01;Os09t0572700-02	GO:0009055(electron transfer activity);GO:0022900(electron transport chain);GO:0046658(anchored component of plasma membrane);GO:0046658(anchored component of plasma membrane)				Similar to Blue copper-binding protein	protein_coding	99.9919	92.2084	78.3012	51.058	36.6302	20.88	4.85001e-06	0.000157845	2.49153	1.31703	up	yes
Os07g0600700	Os07g0600700	Os07t0600700-01;Os07t0600700-02	GO:0031225(anchored component of membrane);GO:0031225(anchored component of membrane)				X8 domain containing protein	protein_coding	4.9745	4.0438	7.07148	9.26134	13.6857	15.039	4.88501e-06	0.000158672	0.423571	-1.23932	down	yes
Os03g0603600	Os03g0603600	Os03t0603600-01	GO:0006071(glycerol metabolic process);GO:0006629(lipid metabolic process);GO:0008081(phosphoric diester hydrolase activity);GO:0008889(glycerophosphodiester phosphodiesterase activity)	00564(Glycerophospholipid metabolism)	K01126	EC:3.1.4.46	PLC-like phosphodiesterase, TIM beta/alpha-barrel domain domain containing protein	protein_coding	8.80947	5.97138	5.23644	3.07424	3.41142	2.88087	4.91225e-06	0.0001594	2.13711	1.09566	up	yes
Os04g0382900	OsRALF-14	Os04t0382900-01					Conserved hypothetical protein	protein_coding	5.14477	2.57999	1.57952	16.0439	16.1322	11.7111	4.93118e-06	0.000159858	0.212004	-2.23783	down	yes
Os10g0147200	Os10g0147200	Os10t0147200-01	GO:0006952(defense response)				Similar to Thaumatin-like protein	protein_coding	11.9459	27.6922	28.6967	7.25626	8.20634	11.0345	4.98985e-06	0.000161602	2.57896	1.36679	up	yes
Os10g0528400	OsGSTU3	Os10t0528400-01	GO:0004364(glutathione transferase activity);GO:0005515(protein binding);GO:0006749(glutathione metabolic process);GO:0016740(transferase activity);GO:0042221(response to chemical)				Glutathione S-transferase, C-terminal-like domain containing protein	protein_coding	25.9722	31.1511	23.4371	14.3852	13.3716	7.00074	5.04682e-06	0.000163287	2.31778	1.21274	up	yes
Os02g0161100	OsFH10	Os02t0161100-01	GO:0003779(actin binding);GO:0016020(membrane);GO:0016021(integral component of membrane);GO:0030036(actin cytoskeleton organization);GO:0045010(actin nucleation);GO:0051015(actin filament binding)				Actin-binding FH2 domain containing protein	protein_coding	1.82282	1.47327	2.42256	0.354137	0.469263	0.807535	5.06463e-06	0.000163704	3.50636	1.80997	up	yes
Os09g0472100	OsABCG22	Os09t0472100-01	GO:0005524(ATP binding);GO:0005886(plasma membrane);GO:0016020(membrane);GO:0016021(integral component of membrane);GO:0042626(ATPase-coupled transmembrane transporter activity);GO:0055085(transmembrane transport);GO:0140359(ABC-type transporter activity)				Similar to ABC transporter	protein_coding	905	1141.04	755.372	543.7	366.171	235.892	5.14861e-06	0.000166256	2.44501	1.28984	up	yes
Os01g0374600	OsLAC1	Os01t0374600-00	GO:0005507(copper ion binding);GO:0005576(extracellular region);GO:0016491(oxidoreductase activity);GO:0016722(oxidoreductase activity, acting on metal ions);GO:0046274(lignin catabolic process);GO:0046872(metal ion binding);GO:0048046(apoplast);GO:0052716(hydroquinone:oxygen oxidoreductase activity)				Similar to Laccase-21	protein_coding	0.993184	1.02343	0.3917	0.0855564	0.188176	0.0823342	5.22448e-06	0.000168378	6.76365	2.7578	up	yes
Os01g0303800	Os01g0303800	Os01t0303800-01;Os01t0303800-02					UspA domain containing protein	protein_coding	5.67029	6.23306	4.54986	3.13653	1.95401	2.05288	5.26056e-06	0.000169211	2.30327	1.20368	up	yes
Os06g0256900	OsGH9B3	Os06t0256900-01	GO:0000272(polysaccharide catabolic process);GO:0004553(hydrolase activity, hydrolyzing O-glycosyl compounds);GO:0005576(extracellular region);GO:0005975(carbohydrate metabolic process);GO:0008152(metabolic process);GO:0008810(cellulase activity);GO:0016787(hydrolase activity);GO:0016798(hydrolase activity, acting on glycosyl bonds);GO:0030245(cellulose catabolic process);GO:0071555(cell wall org…	00500(Starch and sucrose metabolism);01100(Metabolic pathways)	K01179	EC:3.2.1.4	Similar to Endo-beta-1,4-glucanase precursor (EC 3.2.1.4)	protein_coding	0.578394	0.778791	1.12547	1.79293	2.17938	3.38495	5.28235e-06	0.000169747	0.337443	-1.56728	down	yes
Os03g0334200	Os03g0334200	Os03t0334200-01;Os03t0334200-02	GO:1900150(regulation of defense response to fungus);GO:1900150(regulation of defense response to fungus)				Protein of unknown function DUF3133 domain containing protein	protein_coding	34.9738	44.8844	25.0952	17.9391	10.9816	6.6126	5.37915e-06	0.000172523	2.95366	1.56251	up	yes
Os01g0948500	Os01g0948500	Os01t0948500-01	GO:0005515(protein binding)				Armadillo-like helical domain containing protein	protein_coding	20.0633	27.4408	19.019	12.212	12.388	8.50843	5.38602e-06	0.000172577	2.00925	1.00666	up	yes
Os02g0110600	Os02g0110600	Os02t0110600-03;Os02t0110600-02;Os02t0110600-01	GO:0000166(nucleotide binding);GO:0004672(protein kinase activity);GO:0004674(protein serine/threonine kinase activity);GO:0004675(transmembrane receptor protein serine/threonine kinase activity);GO:0005524(ATP binding);GO:0005768(endosome);GO:0005886(plasma membrane);GO:0006468(protein phosphorylation);GO:0010008(endosome membrane);GO:0010089(xylem development);GO:0012505(endomembrane system);GO…				Similar to protein kinase	protein_coding	7.42166	4.40727	7.07319	11.9675	15.0925	13.783	5.39708e-06	0.000172726	0.4628	-1.11154	down	yes
Os07g0471200	Os07g0471200	Os07t0471200-01	GO:0016020(membrane);GO:0016021(integral component of membrane)				Hypothetical protein	protein_coding	25.1061	32.0989	23.5998	13.3436	10.1709	5.09546	5.40111e-06	0.000172726	2.82436	1.49793	up	yes
Os10g0474700	Os10g0474700	Os10t0474700-00					Non-protein coding transcript	nontranslating_CDS	1.00425	1.35429	0.635391	0	0	0	5.4376e-06	0.000173391	9979.78	13.2848	up	yes
Os05g0167600	Os05g0167600	Os05t0167600-01	GO:0016020(membrane);GO:0016021(integral component of membrane)				Conserved hypothetical protein	protein_coding	10.3106	11.0183	21.8086	28.0777	44.7866	49.3951	5.50514e-06	0.000175376	0.352836	-1.50293	down	yes
Os01g0627967	Os01g0627967	Os01t0627967-00					Hypothetical protein	protein_coding	3.63789	5.48172	4.36008	2.37605	1.2054	0.996368	5.62242e-06	0.000178622	2.94456	1.55805	up	yes
Os09g0328600	Os09g0328600	Os09t0328600-01	GO:0005515(protein binding);GO:0016020(membrane)				Hypothetical conserved gene	protein_coding	6.87529	5.61998	2.03417	1.63906	0.629567	0.364234	5.62321e-06	0.000178622	5.5185	2.46428	up	yes
Os03g0790500	GID1	Os03t0790500-01	GO:0016787(hydrolase activity)				Alpha/beta hydrolase fold-3 domain containing protein	protein_coding	1.28595	2.09714	2.02981	0.59424	0.526721	0.217962	5.68869e-06	0.000180529	4.04272	2.01533	up	yes
Os11g0169200	OsLAX5	Os11t0169200-00	GO:0003333(amino acid transmembrane transport);GO:0005886(plasma membrane);GO:0006865(amino acid transport);GO:0009734(auxin-activated signaling pathway);GO:0009926(auxin polar transport);GO:0010311(lateral root formation);GO:0010328(auxin influx transmembrane transporter activity);GO:0015171(amino acid transmembrane transporter activity);GO:0015293(symporter activity);GO:0016020(membrane);GO:001…	04075(Plant hormone signal transduction)			Amino acid transporter, transmembrane domain containing protein	protein_coding	1.20857	1.10277	2.3504	3.51048	5.08038	4.31393	5.76599e-06	0.000182807	0.361241	-1.46897	down	yes
Os08g0492400	Os08g0492400	Os08t0492400-01					C2 calcium-dependent membrane targeting domain containing protein	protein_coding	18.4599	19.2391	12.9042	9.62569	7.9521	5.18474	5.80732e-06	0.000183941	2.22309	1.15257	up	yes
Os05g0525800	OsRLCK190	Os05t0525800-00	GO:0000166(nucleotide binding);GO:0004672(protein kinase activity);GO:0005515(protein binding);GO:0005524(ATP binding);GO:0006468(protein phosphorylation);GO:0016020(membrane);GO:0016021(integral component of membrane)				Protein kinase, catalytic domain domain containing protein	protein_coding	0.209263	0.203941	0.181199	0	0	0	5.98272e-06	0.000188775	1981.35	10.9523	up	yes
Os10g0416100	RCB4	Os10t0416100-01;Os10t0416100-02	GO:0004553(hydrolase activity, hydrolyzing O-glycosyl compounds);GO:0004568(chitinase activity);GO:0005975(carbohydrate metabolic process);GO:0008152(metabolic process);GO:0016787(hydrolase activity);GO:0016798(hydrolase activity, acting on glycosyl bonds);GO:0016798(hydrolase activity, acting on glycosyl bonds)				Class III chitinase RCB4 (EC 3.2.1.14)	protein_coding	112.7	114.775	74.8544	55.0076	38.8824	22.5631	5.99917e-06	0.000189114	2.59615	1.37637	up	yes
Os11g0171300	Aldo	Os11t0171300-01	GO:0003824(catalytic activity);GO:0004332(fructose-bisphosphate aldolase activity);GO:0005737(cytoplasm);GO:0005829(cytosol);GO:0006094(gluconeogenesis);GO:0006096(glycolytic process);GO:0009507(chloroplast);GO:0009536(plastid);GO:0010287(plastoglobule);GO:0016829(lyase activity);GO:0030388(fructose 1,6-bisphosphate metabolic process)	00010(Glycolysis / Gluconeogenesis);00030(Pentose phosphate pathway);00051(Fructose and mannose metabolism);00710(Carbon fixation in photosynthetic organisms);01100(Metabolic pathways);01110(Biosynthesis of secondary metabolites);01200(Carbon metabolism);01230(Biosynthesis of amino acids)	K01623	EC:4.1.2.13	Fructose-bisphosphate aldolase, chloroplast precursor (EC 4.1.2.13) (ALDP)	protein_coding	23.5385	12.4106	19.6285	50.6099	35.5332	62.1404	6.06531e-06	0.000191017	0.374806	-1.41578	down	yes
Os06g0239100	Os06g0239100	Os06t0239100-01	GO:0004222(metalloendopeptidase activity);GO:0006508(proteolysis);GO:0008237(metallopeptidase activity);GO:0008270(zinc ion binding);GO:0031012(extracellular matrix)				Peptidase M10A and M12B, matrixin and adamalysin family protein	protein_coding	67.7141	100.679	54.2114	38.8755	25.602	17.7465	6.14161e-06	0.000193236	2.70729	1.43685	up	yes
Os01g0725000	Os01g0725000	Os01t0725000-01					Similar to H0402C08.3 protein	protein_coding	0.874223	1.75476	1.18394	0.364221	0.518354	0.446079	6.25269e-06	0.000196544	2.86977	1.52093	up	yes
Os07g0230400	Os07g0230400	Os07t0230400-01					Conserved hypothetical protein	protein_coding	7.88807	6.76097	11.1866	15.1031	17.6212	21.5621	6.28703e-06	0.000197437	0.475915	-1.07123	down	yes
Os04g0541700	HOX22	Os04t0541700-02;Os04t0541700-01	GO:0000981(DNA-binding transcription factor activity, RNA polymerase II-specific);GO:0003677(DNA binding);GO:0003700(DNA-binding transcription factor activity);GO:0005634(nucleus);GO:0006355(regulation of DNA-templated transcription);GO:0006357(regulation of transcription by RNA polymerase II);GO:0043565(sequence-specific DNA binding);GO:0045893(positive regulation of DNA-templated transcription)…				Similar to Homeobox-leucine zipper protein HOX22	protein_coding	1.82217	2.82804	3.71541	0.455861	0.599921	1.04758	6.49109e-06	0.000203652	3.97727	1.99178	up	yes
Os03g0769000	Os03g0769000	Os03t0769000-00					Similar to ternary complex factor MIP1	protein_coding	7.80961	8.17307	10.5607	14.0247	20.9848	19.6553	6.86697e-06	0.000213825	0.485567	-1.04226	down	yes
Os01g0878400	OsAAP10C	Os01t0878400-01	GO:0003333(amino acid transmembrane transport);GO:0005886(plasma membrane);GO:0006865(amino acid transport);GO:0015171(amino acid transmembrane transporter activity);GO:0016020(membrane);GO:0016021(integral component of membrane)				Amino acid transporter, transmembrane domain containing protein	protein_coding	23.4851	18.8281	14.9783	43.1094	34.9504	60.3961	7.09202e-06	0.000220005	0.413788	-1.27303	down	yes
Os09g0521800	OsSPX-MFS4	Os09t0521800-00	GO:0016020(membrane);GO:0016021(integral component of membrane);GO:0022857(transmembrane transporter activity);GO:0055085(transmembrane transport)				Similar to SPX domain-containing membrane protein OsI_32082	protein_coding	1.12812	1.14526	0.513343	0.141724	0.261043	0.174749	7.12244e-06	0.000220742	4.82536	2.27064	up	yes
Os09g0567800	OsGELP101	Os09t0567800-00	GO:0016020(membrane);GO:0016021(integral component of membrane)				Hypothetical conserved gene	protein_coding	0.582752	0.404077	0.802422	1.50419	2.48693	3.86808	7.23909e-06	0.000224067	0.227663	-2.13503	down	yes
Os03g0723700	Os03g0723700	Os03t0723700-01					Conserved hypothetical protein	protein_coding	1.97561	5.40335	3.15566	0.84843	0.928002	0.241645	7.24324e-06	0.000224067	5.22013	2.38409	up	yes
Os04g0538300	Os04g0538300	Os04t0538300-00					Hypothetical conserved gene	protein_coding	4.16722	7.08789	9.45569	2.7863	2.55998	1.97677	7.29178e-06	0.000225358	2.82817	1.49987	up	yes
Os03g0658800	OsCYP87C2	Os03t0658800-01;Os03t0658800-03;Os03t0658800-02	GO:0004497(monooxygenase activity);GO:0005506(iron ion binding);GO:0007275(multicellular organism development);GO:0010268(brassinosteroid homeostasis);GO:0016020(membrane);GO:0016021(integral component of membrane);GO:0016125(sterol metabolic process);GO:0016132(brassinosteroid biosynthetic process);GO:0016491(oxidoreductase activity);GO:0016705(oxidoreductase activity, acting on paired donors, w…				Cytochrome P450 family protein	protein_coding	0.181312	0	0	1.60004	2.52878	1.82311	7.31542e-06	0.000225668	0.0304628	-5.03681	down	yes
Os01g0147300	OsSTA4	Os01t0147300-01	GO:0004252(serine-type endopeptidase activity);GO:0006508(proteolysis);GO:0008233(peptidase activity);GO:0016020(membrane);GO:0016021(integral component of membrane);GO:0016787(hydrolase activity)				Similar to membrane protein	protein_coding	1.43045	1.28169	1.54676	2.81165	3.31059	4.9604	7.31284e-06	0.000225668	0.384286	-1.37975	down	yes
Os04g0452000	OsPP2C41	Os04t0452000-01	GO:0004721(phosphoprotein phosphatase activity);GO:0004722(protein serine/threonine phosphatase activity);GO:0006470(protein dephosphorylation);GO:0016787(hydrolase activity);GO:0016791(phosphatase activity);GO:0017018(myosin phosphatase activity);GO:0046872(metal ion binding)		K17506	EC:3.1.3.16	Similar to H0815C01.7 protein	protein_coding	141.758	159.412	131.768	90.5861	71.3785	45.407	7.32531e-06	0.000225763	2.08774	1.06194	up	yes
Os04g0643750	Os04g0643750	Os04t0643750-00					Hypothetical protein	protein_coding	3.15316	3.85123	3.66395	1.48506	1.03346	1.49649	7.33929e-06	0.000225983	2.65711	1.40986	up	yes
Os11g0146950	Os11g0146950	Os11t0146950-00					Hypothetical conserved gene	protein_coding	4.64362	3.19812	3.25764	1.78274	1.67117	1.05699	7.36492e-06	0.000226562	2.46057	1.29899	up	yes
Os02g0208300	OsABCG39	Os02t0208300-01	GO:0016020(membrane);GO:0016021(integral component of membrane)				ABC-2 type transporter domain containing protein	protein_coding	2.2288	2.37383	2.02083	0.789556	0.875741	0.422875	7.3904e-06	0.000227135	3.17189	1.66534	up	yes
Os08g0404500	Os08g0404500	Os08t0404500-01;Os08t0404500-02	GO:0016020(membrane);GO:0016021(integral component of membrane);GO:0046872(metal ion binding);GO:0046872(metal ion binding)				C1-like domain containing protein	protein_coding	29.7377	31.1943	15.4796	9.26371	4.26349	1.55825	7.40411e-06	0.000227345	5.06526	2.34064	up	yes
Os01g0974701	Os01g0974701	Os01t0974701-01	GO:0003676(nucleic acid binding);GO:0003723(RNA binding);GO:0005739(mitochondrion);GO:0080156(mitochondrial mRNA modification);GO:1990904(ribonucleoprotein complex)				Similar to RNA-binding glycine rich protein (RGP-2)	protein_coding	3.43818	1.35282	2.68722	7.03766	11.903	16.5527	7.68722e-06	0.000235384	0.210693	-2.24678	down	yes
Os05g0563900	OsGRX17	Os05t0563900-01					Hypothetical gene	protein_coding	1.50456	2.63654	1.7828	0.713043	0.777049	0.812423	7.72024e-06	0.000235634	2.57279	1.36334	up	yes
Os03g0625201	Os03g0625201	Os03t0625201-00					Hypothetical gene	protein_coding	1.05592	0.769028	0.564839	0.210169	0.0728107	0.0511682	7.7074e-06	0.000235634	7.15188	2.83832	up	yes
Os11g0643800	Os11g0643800	Os11t0643800-01	GO:0005351(carbohydrate:proton symporter activity);GO:0005887(integral component of plasma membrane);GO:0008643(carbohydrate transport);GO:0015293(symporter activity);GO:0016020(membrane);GO:0016021(integral component of membrane);GO:0022857(transmembrane transporter activity);GO:0034219(carbohydrate transmembrane transport);GO:0051119(sugar transmembrane transporter activity);GO:0055085(transmem…				Similar to Sugar transporter family protein, expressed	protein_coding	6.63518	5.44632	7.38618	11.6637	18.0857	11.678	7.74812e-06	0.000236157	0.469923	-1.08951	down	yes
Os09g0482761	Os09g0482761	Os09t0482761-00					Conserved hypothetical protein	protein_coding	13.9353	7.83111	14.0287	27.6424	36.3029	25.8041	7.83811e-06	0.000238681	0.398834	-1.32614	down	yes
Os12g0141000	Os12g0141000	Os12t0141000-01	GO:0016020(membrane);GO:0016021(integral component of membrane)				Conserved hypothetical protein	protein_coding	8.64316	9.03188	7.86678	4.96107	4.14917	2.56641	8.23602e-06	0.000249879	2.18743	1.12923	up	yes
Os02g0194600	Os02g0194600	Os02t0194600-00	GO:0000166(nucleotide binding);GO:0004672(protein kinase activity);GO:0004675(transmembrane receptor protein serine/threonine kinase activity);GO:0004714(transmembrane receptor protein tyrosine kinase activity);GO:0005515(protein binding);GO:0005524(ATP binding);GO:0005886(plasma membrane);GO:0006468(protein phosphorylation);GO:0016020(membrane);GO:0016021(integral component of membrane);GO:00181…				Protein kinase, catalytic domain domain containing protein	protein_coding	3.29913	2.16207	2.93202	0.861724	0.797218	0.635174	8.30837e-06	0.000251467	3.65859	1.87129	up	yes
Os03g0297900	OsLAC12	Os03t0297900-00	GO:0005507(copper ion binding);GO:0005576(extracellular region);GO:0016491(oxidoreductase activity);GO:0016722(oxidoreductase activity, acting on metal ions);GO:0046274(lignin catabolic process);GO:0048046(apoplast);GO:0052716(hydroquinone:oxygen oxidoreductase activity)				Similar to laccase 90c	protein_coding	6.18071	8.91215	12.3349	17.4751	22.3514	24.7806	8.53517e-06	0.00025754	0.424532	-1.23605	down	yes
Os04g0641700	ILI1	Os04t0641700-00	GO:0005515(protein binding);GO:0006355(regulation of DNA-templated transcription);GO:0009741(response to brassinosteroid);GO:0009826(unidimensional cell growth);GO:0040008(regulation of growth);GO:0046983(protein dimerization activity)				Similar to H0423H10.4 protein	protein_coding	0.685235	0.540645	0.814296	1.57858	2.74828	3.54927	8.61783e-06	0.000259561	0.259033	-1.94879	down	yes
Os04g0650300	OsGT43I	Os04t0650300-01					Similar to H0212B02.9 protein	protein_coding	6.34052	5.49935	8.13974	11.2994	14.882	20.6084	8.66189e-06	0.000260415	0.427008	-1.22766	down	yes
Os08g0556900	CP	Os08t0556900-01;Os08t0556900-02	GO:0004197(cysteine-type endopeptidase activity);GO:0005615(extracellular space);GO:0005764(lysosome);GO:0006508(proteolysis);GO:0008233(peptidase activity);GO:0008234(cysteine-type peptidase activity);GO:0016787(hydrolase activity);GO:0051603(proteolysis involved in protein catabolic process);GO:0051603(proteolysis involved in protein catabolic process)				Similar to Cysteine proteinase (EC 3.4.22.-)	protein_coding	5.35877	5.61722	2.0546	1.48298	0.821147	0.297447	8.72735e-06	0.000262145	5.00873	2.32444	up	yes
Os03g0183500	Os03g0183500	Os03t0183500-01					Protein of unknown function DUF581 family protein	protein_coding	4.53328	20.3978	19.3755	2.93687	4.15083	4.21406	8.7689e-06	0.000263154	3.92032	1.97097	up	yes
Os02g0542500	Os02g0542500	Os02t0542500-01					Similar to NF-180	protein_coding	6.80847	7.54934	9.91863	13.6696	21.8156	17.1757	8.86614e-06	0.000265832	0.460995	-1.11718	down	yes
Os12g0182500	Os12g0182500	Os12t0182500-01					Conserved hypothetical protein	protein_coding	0.49943	0.44091	0.374972	1.04944	1.54576	1.16295	9.10509e-06	0.000271767	0.34999	-1.51462	down	yes
Os03g0663400	OsLP	Os03t0663400-02	GO:0006952(defense response)				Similar to Thaumatin-like protein	protein_coding	17.8607	17.3156	6.87489	4.26819	4.87549	1.37047	9.1633e-06	0.000273258	3.99948	1.99981	up	yes
Os07g0173300	Os07g0173300	Os07t0173300-01					Conserved hypothetical protein	protein_coding	6.24679	7.03836	4.41449	2.83796	2.75968	2.17136	9.18013e-06	0.000273513	2.27824	1.18792	up	yes
Os09g0511200	Os09g0511200	Os09t0511200-00					Conserved hypothetical protein	protein_coding	1.84647	3.08946	4.19208	1.18452	1.07414	1.06313	9.21126e-06	0.000274194	2.74792	1.45834	up	yes
Os12g0617250	Os12g0617250	Os12t0617250-00					Hypothetical gene	protein_coding	1.6343	1.1473	1.53003	0.520226	0.273102	0.111698	9.23241e-06	0.000274386	4.7641	2.2522	up	yes
Os06g0147200	Os06g0147200	Os06t0147200-01					Conserved hypothetical protein	protein_coding	10.5987	12.1716	7.98245	5.45712	3.86097	2.50189	9.26021e-06	0.00027491	2.60176	1.37949	up	yes
Os01g0373800	Os01g0373800	Os01t0373800-01					Non-protein coding transcript	nontranslating_CDS	4.67849	5.91144	3.45459	1.02525	1.62161	0.338262	9.39238e-06	0.000277838	4.70484	2.23415	up	yes
Os06g0568101	Os06g0568101	Os06t0568101-00					Hypothetical gene	protein_coding	0.241515	0.10513	0.229795	6.08081	2.21522	0.28789	9.4486e-06	0.000278896	0.0671534	-3.8964	down	yes
Os11g0269700	Os11g0269700	Os11t0269700-01					Hypothetical protein	protein_coding	12.0991	13.2054	12.9327	6.64022	6.21902	2.94128	9.45338e-06	0.000278896	2.42	1.275	up	yes
Os11g0475000	Os11g0475000	Os11t0475000-01					Hypothetical protein	protein_coding	9.13583	6.21876	3.47922	1.74679	1.63148	0.331939	9.53593e-06	0.000280831	5.07621	2.34375	up	yes
Os11g0687900	Os11g0687900	Os11t0687900-01	GO:0006952(defense response)				Similar to MLA10	protein_coding	2.04734	3.04288	4.49449	6.53023	11.4375	11.3395	9.65999e-06	0.000284223	0.327042	-1.61245	down	yes
Os12g0603800	OsCML5	Os12t0603800-00	GO:0005509(calcium ion binding);GO:0005634(nucleus);GO:0019722(calcium-mediated signaling);GO:0046872(metal ion binding);GO:0051300(spindle pole body organization)	04626(Plant-pathogen interaction)			Similar to Calmodulin NtCaM13	protein_coding	6.17603	9.29233	6.03433	3.15951	2.2063	0.873664	9.66826e-06	0.000284223	3.44624	1.78502	up	yes
Os05g0345175	Os05g0345175	Os05t0345175-01	GO:0008289(lipid binding)				Similar to patellin-5	protein_coding	1.03132	0.992698	1.31629	2.23874	3.13231	4.61987	1.01151e-05	0.000296045	0.334335	-1.58063	down	yes
Os02g0617800	Os02g0617800	Os02t0617800-01	GO:0016020(membrane);GO:0016021(integral component of membrane)				Hypothetical gene	protein_coding	22.5807	20.3941	32.3404	39.2352	63.0979	90.9032	1.01595e-05	0.00029682	0.389757	-1.35935	down	yes
Os04g0652600	Os04g0652600	Os04t0652600-01	GO:0004843(cysteine-type deubiquitinase activity);GO:0005634(nucleus);GO:0006508(proteolysis);GO:0008233(peptidase activity);GO:0008234(cysteine-type peptidase activity);GO:0016787(hydrolase activity);GO:0019784(deNEDDylase activity);GO:0043130(ubiquitin binding);GO:0071108(protein K48-linked deubiquitination)				Similar to OSIGBa0113E10.15 protein	protein_coding	30.633	31.1999	18.7084	14.699	12.9678	9.3229	1.02621e-05	0.000299553	2.17739	1.1226	up	yes
Os01g0612500	OsPOP2	Os01t0612500-01	GO:0016787(hydrolase activity)				Phospholipase/carboxylesterase domain containing protein	protein_coding	3.7445	4.51938	4.94727	8.88175	8.547	17.2834	1.05175e-05	0.000305395	0.380591	-1.39369	down	yes
Os12g0583700	RZF71	Os12t0583700-00	GO:0003676(nucleic acid binding);GO:0003700(DNA-binding transcription factor activity);GO:0006355(regulation of DNA-templated transcription)				Zinc finger, C2H2-type domain containing protein	protein_coding	6.99059	10.6526	6.65837	3.95005	2.10586	1.41015	1.08059e-05	0.00031322	3.25493	1.70263	up	yes
Os07g0564500	Os07g0564500	Os07t0564500-01	GO:0003954(NADH dehydrogenase activity);GO:0005739(mitochondrion);GO:0005777(peroxisome);GO:0006116(NADH oxidation);GO:0016491(oxidoreductase activity)		K17871	EC:1.6.5.9	Pyridine nucleotide-disulphide oxidoreductase, NAD-binding region domain containing protein	protein_coding	1.09519	2.34348	2.7473	0.584974	0.366342	0.150784	1.08282e-05	0.000313592	5.61289	2.48874	up	yes
Os02g0828100	Os02g0828100	Os02t0828100-01					BRO1 domain containing protein	protein_coding	2.38667	2.1376	1.68013	0.710638	0.669744	0.893337	1.08617e-05	0.000314014	2.72875	1.44824	up	yes
Os06g0250600	OsK5.2	Os06t0250600-01	GO:0005216(ion channel activity);GO:0005244(voltage-gated ion channel activity);GO:0005249(voltage-gated potassium channel activity);GO:0005267(potassium channel activity);GO:0005515(protein binding);GO:0006811(ion transport);GO:0006813(potassium ion transport);GO:0016020(membrane);GO:0016021(integral component of membrane);GO:0034765(regulation of ion transmembrane transport);GO:0055085(transmem…				Outward Shaker K<sup>+</sup> channel, K<sup>+</sup> release by guard cells for stomatal closure, K<sup>+</sup> translocation toward the shoot	protein_coding	16.1013	26.262	20.5505	45.8519	45.0588	38.1742	1.11672e-05	0.000322003	0.487384	-1.03687	down	yes
Os07g0575900	Os07g0575900	Os07t0575900-01					Protein of unknown function DUF946, plant family protein	protein_coding	28.3241	28.1212	10.7567	10.1835	5.05958	3.66346	1.12614e-05	0.000324155	3.55444	1.82962	up	yes
Os11g0213800	Os11g0213800	Os11t0213800-01	GO:0006952(defense response);GO:0043531(ADP binding);GO:0051707(response to other organism)				Similar to NBS-LRR disease resistance protein homologue (Fragment)	protein_coding	2.28717	1.90633	2.88273	1.05729	1.13053	0.599035	1.14338e-05	0.000328261	2.53915	1.34435	up	yes
Os01g0510901	Os01g0510901	Os01t0510901-01					Conserved hypothetical protein	protein_coding	0.784925	0.866341	1.76107	0.284512	0.311313	0.184206	1.15087e-05	0.000330125	4.37462	2.12916	up	yes
Os06g0268600	Os06g0268600	Os06t0268600-01					Non-protein coding transcript	nontranslating_CDS	1.74843	1.20393	1.63978	4.01807	5.50712	5.4121	1.16402e-05	0.00033361	0.307428	-1.70168	down	yes
Os02g0539200	OsPUB33	Os02t0539200-01	GO:0004842(ubiquitin-protein transferase activity);GO:0016567(protein ubiquitination);GO:0061630(ubiquitin protein ligase activity)				Zinc finger, RING/FYVE/PHD-type domain containing protein	protein_coding	3.86246	7.47454	3.23007	0.959269	0.777772	0.057091	1.17707e-05	0.000336766	8.11928	3.02135	up	yes
Os02g0781300	OsERF_011	Os02t0781300-00	GO:0003677(DNA binding);GO:0003700(DNA-binding transcription factor activity);GO:0005634(nucleus);GO:0006355(regulation of DNA-templated transcription)				Similar to AP2/ERF domain-containing transcription factor	protein_coding	0.025763	0.395327	0.195535	0	0	0	1.18408e-05	0.000337895	2055.42	11.0052	up	yes
Os07g0105000	OsUCL20	Os07t0105000-00	GO:0009055(electron transfer activity);GO:0016020(membrane);GO:0016021(integral component of membrane);GO:0022900(electron transport chain);GO:0046658(anchored component of plasma membrane)				Cupredoxin domain containing protein	protein_coding	7.24696	6.59386	9.46279	23.2618	23.219	12.2372	1.18687e-05	0.000338111	0.396873	-1.33325	down	yes
Os01g0816100	OsNAC4	Os01t0816100-01	GO:0003677(DNA binding);GO:0005634(nucleus);GO:0006355(regulation of DNA-templated transcription)				Similar to NAC domain protein	protein_coding	9.67829	23.7158	18.331	5.32817	5.92433	8.52119	1.18922e-05	0.000338489	2.61586	1.38728	up	yes
Os03g0407900	OsRLCK110	Os03t0407900-01	GO:0004672(protein kinase activity);GO:0005524(ATP binding);GO:0006468(protein phosphorylation);GO:0016301(kinase activity);GO:0016310(phosphorylation)				Similar to Serine/threonine protein kinase-like	protein_coding	18.011	23.6013	17.1594	9.58403	8.09143	3.14137	1.20115e-05	0.000341005	2.82328	1.49737	up	yes
Os10g0326200	OsWAK114	Os10t0326200-00	GO:0000166(nucleotide binding);GO:0004672(protein kinase activity);GO:0004674(protein serine/threonine kinase activity);GO:0005524(ATP binding);GO:0005886(plasma membrane);GO:0006468(protein phosphorylation);GO:0007166(cell surface receptor signaling pathway);GO:0016020(membrane);GO:0016021(integral component of membrane);GO:0016301(kinase activity);GO:0016310(phosphorylation);GO:0016740(transfer…				Similar to Protein kinase domain containing protein	protein_coding	1.92751	1.04283	0.265089	0.0398755	0.116367	0	1.20065e-05	0.000341005	20.7076	4.37209	up	yes
Os03g0858600	Os03g0858600	Os03t0858600-01	GO:0045927(positive regulation of growth)				Protein of unknown function DUF668 family protein	protein_coding	21.4591	28.2563	42.8663	73.6679	70.8341	80.6501	1.21269e-05	0.000342813	0.411196	-1.2821	down	yes
Os09g0530800	OsSub59	Os09t0530800-00	GO:0004252(serine-type endopeptidase activity);GO:0006508(proteolysis)				Similar to predicted protein	protein_coding	7.67049	8.56997	7.50313	13.4713	17.7631	18.1203	1.20887e-05	0.000342813	0.481081	-1.05565	down	yes
Os10g0444566	Os10g0444566	Os10t0444566-00					Hypothetical gene	protein_coding	0.424319	0.685517	0.31556	0	0	0	1.20988e-05	0.000342813	4751.32	12.2141	up	yes
Os01g0756600	Os01g0756600	Os01t0756600-01	GO:0005886(plasma membrane)				Protein of unknown function DUF642 family protein	protein_coding	19.8007	18.922	35.4732	43.2746	61.6175	71.8174	1.22172e-05	0.00034419	0.419876	-1.25197	down	yes
Os06g0112100	Os06g0112100	Os06t0112100-01	GO:0003824(catalytic activity);GO:0009116(nucleoside metabolic process)				Nucleoside phosphorylase, family 1 domain containing protein	protein_coding	11.9574	11.6613	18.4574	24.5187	38.4721	27.4119	1.22111e-05	0.00034419	0.465431	-1.10336	down	yes
Os12g0131400	OsFbox640	Os12t0131400-01	GO:0005515(protein binding)				Hypothetical conserved gene	protein_coding	58.5355	58.3418	38.4372	29.7212	21.6494	13.2164	1.22443e-05	0.00034466	2.40473	1.26588	up	yes
Os10g0492600	OsTIP3	Os10t0492600-01	GO:0005773(vacuole);GO:0005774(vacuolar membrane);GO:0006833(water transport);GO:0015250(water channel activity);GO:0015267(channel activity);GO:0016020(membrane);GO:0016021(integral component of membrane);GO:0055085(transmembrane transport)				Similar to Tonoplast membrane integral protein ZmTIP3-1	protein_coding	0.0861704	0.261707	0.14094	0	0	0	1.23608e-05	0.000347644	1629.39	10.6701	up	yes
Os07g0668300	OsGELP94	Os07t0668300-01	GO:0016788(hydrolase activity, acting on ester bonds)				Lipase, GDSL domain containing protein	protein_coding	2.17911	2.26307	2.55105	3.92588	4.97143	7.07429	1.24562e-05	0.000349439	0.437854	-1.19148	down	yes
Os11g0619500	Os11g0619500	Os11t0619500-00	GO:0004843(cysteine-type deubiquitinase activity);GO:0006508(proteolysis);GO:0006511(ubiquitin-dependent protein catabolic process);GO:0008233(peptidase activity);GO:0008234(cysteine-type peptidase activity);GO:0016020(membrane);GO:0016021(integral component of membrane);GO:0016579(protein deubiquitination);GO:0016787(hydrolase activity)				Peptidase C19, ubiquitin carboxyl-terminal hydrolase 2 domain containing protein	protein_coding	2.43737	2.53356	1.86889	0.865359	0.994533	1.12133	1.24448e-05	0.000349439	2.2943	1.19805	up	yes
Os07g0296000	Os07g0296000	Os07t0296000-02;Os07t0296000-01					Conserved hypothetical protein	protein_coding	78.7562	88.8803	57.6691	41.8317	41.4216	25.8507	1.25318e-05	0.000351263	2.06505	1.04618	up	yes
Os03g0802500	Os03g0802500	Os03t0802500-01	GO:0000166(nucleotide binding);GO:0005524(ATP binding);GO:0006950(response to stress);GO:0016020(membrane);GO:0016021(integral component of membrane);GO:0016887(ATP hydrolysis activity)				ATPase, AAA-type, core domain containing protein	protein_coding	357.94	417.089	402.144	238.146	213.643	115.571	1.27508e-05	0.000356195	2.07483	1.05299	up	yes
Os02g0538550	Os02g0538550	Os02t0538550-00	GO:0016020(membrane);GO:0016021(integral component of membrane)				Conserved hypothetical protein	protein_coding	0.538262	0.810529	1.0817	0.0637123	0	0	1.27666e-05	0.000356337	38.148	5.25353	up	yes
Os07g0205900	Os07g0205900	Os07t0205900-01	GO:0072659(protein localization to plasma membrane)				Armadillo-type fold domain containing protein	protein_coding	0	0	0	0.129043	0.0680963	0.178426	1.28447e-05	0.000357612	0.000798796	-10.2899	down	yes
Os01g0721200	Os01g0721200	Os01t0721200-00	GO:0006952(defense response);GO:0043531(ADP binding);GO:0051707(response to other organism)				Similar to cDNA clone:J013002N02, full insert sequence	protein_coding	10.4067	7.37075	6.28962	3.4157	3.16701	2.49736	1.28416e-05	0.000357612	2.65054	1.40629	up	yes
Os09g0455200	HSFB4C	Os09t0455200-01	GO:0000978(RNA polymerase II cis-regulatory region sequence-specific DNA binding);GO:0003677(DNA binding);GO:0003700(DNA-binding transcription factor activity);GO:0005634(nucleus);GO:0005737(cytoplasm);GO:0006355(regulation of DNA-templated transcription);GO:0006357(regulation of transcription by RNA polymerase II);GO:0034605(cellular response to heat);GO:0043565(sequence-specific DNA binding);GO…				Heat shock factor (HSF)-type, DNA-binding domain containing protein	protein_coding	2.26609	2.4591	4.79596	7.69699	8.26858	9.41397	1.30246e-05	0.000362127	0.37515	-1.41446	down	yes
Os06g0517500	Os06g0517500	Os06t0517500-00					Hypothetical conserved gene	protein_coding	1.64815	1.69431	1.86325	3.02272	4.04079	4.19936	1.30397e-05	0.000362127	0.4622	-1.11341	down	yes
Os08g0280150	Os08g0280150	Os08t0280150-00					Hypothetical conserved gene	protein_coding	0.232728	0.299888	0.266442	0.0216859	0	0	1.30289e-05	0.000362127	36.8469	5.20347	up	yes
Os01g0893700	Os01g0893700	Os01t0893700-00					DOMON domain domain containing protein	protein_coding	6.19046	9.04034	7.07385	3.34717	1.84455	0.854089	1.30567e-05	0.000362297	3.68927	1.88334	up	yes
Os03g0618800	Os03g0618800	Os03t0618800-01					Conserved hypothetical protein	protein_coding	4.41365	3.86419	4.89086	9.74422	7.42786	10.0139	1.31931e-05	0.000365163	0.484393	-1.04575	down	yes
Os10g0565200	Os10g0565200	Os10t0565200-00	GO:0000272(polysaccharide catabolic process);GO:0005975(carbohydrate metabolic process);GO:0008152(metabolic process);GO:0016161(beta-amylase activity);GO:0016787(hydrolase activity);GO:0016798(hydrolase activity, acting on glycosyl bonds);GO:0102229(amylopectin maltohydrolase activity)				Hypothetical conserved gene	protein_coding	0.948942	2.15261	1.35529	0.309503	0.51755	0.239467	1.31897e-05	0.000365163	4.17886	2.06311	up	yes
Os01g0186000	OsWRKY10	Os01t0186000-01	GO:0003677(DNA binding);GO:0003700(DNA-binding transcription factor activity);GO:0005634(nucleus);GO:0006355(regulation of DNA-templated transcription);GO:0043565(sequence-specific DNA binding);GO:0050896(response to stimulus)				Similar to WRKY transcription factor 10	protein_coding	2.22965	2.7856	1.76545	0.875261	0.99236	0.399674	1.3241e-05	0.000366183	2.99066	1.58046	up	yes
Os01g0117650	Os01g0117650	Os01t0117650-00					Hypothetical protein	protein_coding	0.233697	0.313778	0.102818	0	0	0	1.33055e-05	0.000367661	2167.64	11.0819	up	yes
Os07g0658600	Os07g0658600	Os07t0658600-00	GO:0003677(DNA binding);GO:0004190(aspartic-type endopeptidase activity);GO:0006508(proteolysis);GO:0030163(protein catabolic process)				Similar to Nucleoid DNA-binding-like protein	protein_coding	1.99739	1.51746	2.82044	4.41596	4.95396	5.33284	1.33715e-05	0.000368867	0.430892	-1.2146	down	yes
Os01g0127900	Os01g0127900	Os01t0127900-01	GO:0000032(cell wall mannoprotein biosynthetic process);GO:0004476(mannose-6-phosphate isomerase activity);GO:0005829(cytosol);GO:0005975(carbohydrate metabolic process);GO:0006486(protein glycosylation);GO:0008270(zinc ion binding);GO:0009298(GDP-mannose biosynthetic process);GO:0016853(isomerase activity);GO:0046872(metal ion binding)	00051(Fructose and mannose metabolism);00520(Amino sugar and nucleotide sugar metabolism);01100(Metabolic pathways);01110(Biosynthesis of secondary metabolites);01240(Biosynthesis of cofactors)	K01809	EC:5.3.1.8	Mannose-6-phosphate isomerase domain containing protein	protein_coding	7.60799	6.69276	6.07183	3.44411	4.10204	2.58843	1.33672e-05	0.000368867	2.0102	1.00734	up	yes
Os06g0602900	Os06g0602900	Os06t0602900-01	GO:0016491(oxidoreductase activity);GO:0016628(oxidoreductase activity, acting on the CH-CH group of donors, NAD or NADP as acceptor)				Similar to NADP-dependent oxidoreductase P2	protein_coding	19.5849	13.4244	6.02273	4.28573	2.92918	2.39037	1.3618e-05	0.000374733	4.06359	2.02276	up	yes
Os01g0279400	OsZIFL2	Os01t0279400-01	GO:0016020(membrane);GO:0016021(integral component of membrane);GO:0022857(transmembrane transporter activity);GO:0055085(transmembrane transport)				Major facilitator superfamily antiporter	protein_coding	0.320795	0.572257	0.44322	1.15117	1.70571	2.06592	1.36868e-05	0.000374757	0.271445	-1.88127	down	yes
Os04g0357200	Os04g0357200	Os04t0357200-01					Non-protein coding transcript	nontranslating_CDS	1.46363	0.862133	1.17627	3.31613	3.87281	5.42759	1.36812e-05	0.000374757	0.277575	-1.84905	down	yes
Os01g0795600	Os01g0795600	Os01t0795600-01					Conserved hypothetical protein	protein_coding	1.38078	3.38594	2.08079	0.637835	0.509648	0.348032	1.36478e-05	0.000374757	4.5787	2.19494	up	yes
Os05g0421450	Os05g0421450	Os05t0421450-00					Hypothetical protein	protein_coding	0.52142	0.594821	0.654858	0.195221	0.166326	0.22559	1.3856e-05	0.000378765	3.0165	1.59288	up	yes
Os02g0807800	OsWAK20	Os02t0807800-01	GO:0000166(nucleotide binding);GO:0004672(protein kinase activity);GO:0004674(protein serine/threonine kinase activity);GO:0005509(calcium ion binding);GO:0005524(ATP binding);GO:0005886(plasma membrane);GO:0006468(protein phosphorylation);GO:0007166(cell surface receptor signaling pathway);GO:0016020(membrane);GO:0016021(integral component of membrane);GO:0016301(kinase activity);GO:0016310(phos…				Hypothetical conserved gene	protein_coding	9.83298	13.0408	9.76834	5.71805	5.63097	2.92017	1.38887e-05	0.000379106	2.28759	1.19383	up	yes
Os04g0659300	OsRMC	Os04t0659300-01	GO:0016301(kinase activity);GO:0016310(phosphorylation)				Receptor-like protein, Root development, Salt stress response, Regulation of iron acquisitio	protein_coding	26.3842	20.0039	7.28122	2.33507	2.34217	0.538666	1.38914e-05	0.000379106	10.2895	3.36311	up	yes
Os06g0708400	CYP19-4	Os06t0708400-01	GO:0000413(protein peptidyl-prolyl isomerization);GO:0003755(peptidyl-prolyl cis-trans isomerase activity);GO:0005768(endosome);GO:0005802(trans-Golgi network);GO:0006457(protein folding);GO:0016018(cyclosporin A binding);GO:0042026(protein refolding);GO:0051082(unfolded protein binding)		K01802	EC:5.2.1.8	Cyclophilin, Cold toleranc	protein_coding	0.798515	0.919383	0.906529	0.305367	0.403487	0.38257	1.40367e-05	0.000382756	2.40459	1.26579	up	yes
Os03g0273800	Os03g0273800	Os03t0273800-01	GO:0016787(hydrolase activity)				HAD-superfamily hydrolase, subfamily IA, variant 3 domain containing protein	protein_coding	754.691	749.357	610.989	449.405	367.928	226.314	1.42629e-05	0.000388605	2.02658	1.01905	up	yes
Os04g0490866	Os04g0490866	Os04t0490866-00					Hypothetical protein	protein_coding	30.2208	22.0471	36.8976	53.9145	59.0539	87.8558	1.4798e-05	0.000401534	0.443998	-1.17138	down	yes
Os01g0742400	Os01g0742400	Os01t0742400-01;Os01t0742400-02	GO:0000166(nucleotide binding);GO:0004672(protein kinase activity);GO:0004674(protein serine/threonine kinase activity);GO:0005515(protein binding);GO:0005524(ATP binding);GO:0005886(plasma membrane);GO:0006468(protein phosphorylation);GO:0016020(membrane);GO:0016021(integral component of membrane);GO:0016301(kinase activity);GO:0016310(phosphorylation);GO:0016740(transferase activity);GO:0016740…				Hypothetical conserved gene	protein_coding	11.6752	19.5561	16.4668	8.46707	5.37649	3.55282	1.49184e-05	0.000404139	2.74184	1.45515	up	yes
Os01g0920500	Os01g0920500	Os01t0920500-01					Nucleotide-diphospho-sugar transferase domain containing protein	protein_coding	11.0895	11.2063	6.38719	5.09819	3.17522	2.52298	1.49647e-05	0.000405063	2.65672	1.40965	up	yes
Os01g0878000	Os01g0878000	Os01t0878000-02;Os01t0878000-01	GO:0016020(membrane);GO:0016021(integral component of membrane);GO:0016021(integral component of membrane)				Conserved hypothetical protein	protein_coding	0.500711	0.663526	1.21585	2.00387	2.59909	3.87852	1.50307e-05	0.000406515	0.280621	-1.8333	down	yes
Os04g0640700	Os04g0640700	Os04t0640700-01;Os04t0640700-02	GO:0004553(hydrolase activity, hydrolyzing O-glycosyl compounds);GO:0005576(extracellular region);GO:0005975(carbohydrate metabolic process);GO:0008152(metabolic process);GO:0009044(xylan 1,4-beta-xylosidase activity);GO:0009505(plant-type cell wall);GO:0016787(hydrolase activity);GO:0016798(hydrolase activity, acting on glycosyl bonds);GO:0031222(arabinan catabolic process);GO:0045493(xylan cata…	00520(Amino sugar and nucleotide sugar metabolism);01100(Metabolic pathways);01100(Metabolic pathways)	K15920	EC:3.2.1.37	Similar to Alpha-L-arabinofuranosidase/beta-D-xylosidase isoenzyme ARA-I	protein_coding	25.3104	22.7552	41.3552	57.8751	60.8905	63.9252	1.52819e-05	0.000412228	0.489466	-1.03072	down	yes
Os01g0196300	DPF	Os01t0196300-01	GO:0005634(nucleus);GO:0006355(regulation of DNA-templated transcription);GO:0046983(protein dimerization activity)				Basic helix-loop-helix (bHLH) transcription factor, Diterpenoid phytoalexin factor, Biosynthesis of diterpenoid phytoalexins, Stress respons	protein_coding	33.0123	37.9118	22.9005	15.6588	10.1416	5.5662	1.52916e-05	0.000412228	2.99123	1.58074	up	yes
Os09g0508900	Os09g0508900	Os09t0508900-01	GO:0006862(nucleotide transport);GO:0016020(membrane);GO:0016021(integral component of membrane);GO:0022857(transmembrane transporter activity);GO:0055085(transmembrane transport)	04146(Peroxisome)			Similar to cDNA clone:001-044-E12, full insert sequence	protein_coding	0.433423	0.476276	0.316442	1.26324	1.16617	1.5341	1.53124e-05	0.000412452	0.309357	-1.69266	down	yes
Os02g0528900	ABCG41	Os02t0528900-01	GO:0005524(ATP binding);GO:0016887(ATP hydrolysis activity)				Similar to PDR-like ABC transporter	protein_coding	100.455	88.0438	43.4193	35.4629	32.5984	17.5403	1.53321e-05	0.000412642	2.70928	1.43791	up	yes
Os03g0392600	OsSCP14	Os03t0392600-01	GO:0004180(carboxypeptidase activity);GO:0004185(serine-type carboxypeptidase activity);GO:0006508(proteolysis);GO:0008233(peptidase activity);GO:0016787(hydrolase activity);GO:0051603(proteolysis involved in protein catabolic process)				Peptidase S10, serine carboxypeptidase family protein	protein_coding	7.39977	7.32694	6.22417	3.54717	3.96843	2.09066	1.54522e-05	0.000415203	2.18096	1.12496	up	yes
Os01g0952900	Os01g0952900	Os01t0952900-01					Conserved hypothetical protein	protein_coding	1.20104	4.26694	3.26661	0.674329	0.784494	0.359092	1.56102e-05	0.000419109	4.80473	2.26446	up	yes
Os11g0141800	Os11g0141800	Os11t0141800-01					Conserved hypothetical protein	protein_coding	26.059	61.298	39.2524	94.9861	107.746	128.753	1.59116e-05	0.000425478	0.381946	-1.38856	down	yes
Os10g0527400	OsGSTU19	Os10t0527400-01	GO:0004364(glutathione transferase activity);GO:0005515(protein binding);GO:0005737(cytoplasm);GO:0006749(glutathione metabolic process);GO:0016740(transferase activity);GO:0042221(response to chemical)	00480(Glutathione metabolism);01100(Metabolic pathways)	K00799	EC:2.5.1.18	Similar to Tau class GST protein 3	protein_coding	10.1145	16.8171	10.0051	5.50851	2.90337	1.31338	1.59041e-05	0.000425478	3.79802	1.92525	up	yes
Os07g0109700	Os07g0109700	Os07t0109700-01					Conserved hypothetical protein	protein_coding	6.3283	3.32805	6.50468	1.34978	0.707368	2.22762	1.62612e-05	0.000433078	3.77174	1.91523	up	yes
Os07g0669800	OsCW-ZF7	Os07t0669800-01	GO:0005515(protein binding);GO:0005634(nucleus);GO:0008270(zinc ion binding);GO:0043565(sequence-specific DNA binding);GO:0045893(positive regulation of DNA-templated transcription);GO:0046872(metal ion binding);GO:0080113(regulation of seed growth)				Zinc finger, CW-type domain containing protein	protein_coding	340.752	294.422	246.601	151.265	175.746	89.0656	1.63324e-05	0.000434626	2.11926	1.08356	up	yes
Os07g0623501	Os07g0623501	Os07t0623501-00					Hypothetical gene	protein_coding	1.72735	1.86608	1.96333	3.07365	4.45705	5.23728	1.65218e-05	0.000439313	0.435211	-1.20021	down	yes
Os05g0425650	Os05g0425650	Os05t0425650-00					Conserved hypothetical protein	protein_coding	0.967162	1.77009	0.49936	0	0	0	1.66151e-05	0.000440734	10788.7	13.3972	up	yes
Os10g0527900	Os10g0527900	Os10t0527900-01	GO:0005515(protein binding);GO:0005886(plasma membrane);GO:0016020(membrane)				Leucine-rich repeat, N-terminal domain containing protein	protein_coding	2.64631	2.56697	1.43147	0.767271	0.903208	0.367535	1.67255e-05	0.000443306	3.2604	1.70505	up	yes
Os03g0675500	Os03g0675500	Os03t0675500-00					Hypothetical conserved gene	protein_coding	0.89091	1.02651	0.954585	3.08104	2.87908	2.83216	1.68904e-05	0.000447318	0.326651	-1.61418	down	yes
Os02g0653200	OsUCL4	Os02t0653200-01	GO:0009055(electron transfer activity);GO:0022900(electron transport chain);GO:0046658(anchored component of plasma membrane)				Cupredoxin domain containing protein	protein_coding	16.6552	19.8747	29.5656	38.0034	45.4742	53.7079	1.71168e-05	0.00045223	0.481796	-1.05351	down	yes
Os04g0497000	OsNADPH1	Os04t0497000-01;Os04t0497000-02	GO:0016491(oxidoreductase activity);GO:0016628(oxidoreductase activity, acting on the CH-CH group of donors, NAD or NADP as acceptor);GO:0032440(2-alkenal reductase [NAD(P)+] activity);GO:0032440(2-alkenal reductase [NAD(P)+] activity)				Similar to Allyl alcohol dehydrogenase	protein_coding	4.30741	6.49544	6.00921	2.37088	1.66956	0.677906	1.7304e-05	0.000456811	3.56313	1.83314	up	yes
Os01g0307686	Os01g0307686	Os01t0307686-00					Similar to embryonic abundant protein-like	protein_coding	7.39463	9.78592	5.85626	3.05159	1.44383	0.471892	1.74839e-05	0.000460459	4.63769	2.2134	up	yes
Os12g0617400	OsNCED2	Os12t0617400-01	GO:0016702(oxidoreductase activity, acting on single donors with incorporation of molecular oxygen, incorporation of two atoms of oxygen)				Viviparous-14	protein_coding	3.51436	2.2173	3.86964	0.962288	0.72732	1.40707	1.75166e-05	0.000460754	3.10051	1.63251	up	yes
Os11g0629100	Os11g0629100	Os11t0629100-00	GO:0030001(metal ion transport);GO:0046872(metal ion binding)				Conserved hypothetical protein	protein_coding	2.84983	1.90575	3.12281	5.01838	6.03365	7.90115	1.75482e-05	0.000461054	0.415677	-1.26646	down	yes
Os09g0443000	OsFbox487	Os09t0443000-00	GO:0005515(protein binding)				F-box domain, Skp2-like domain containing protein	protein_coding	0	0	0	0.963332	1.68278	0.56142	1.76741e-05	0.000463994	9.35298e-05	-13.3842	down	yes
Os01g0773400	Os01g0773400	Os01t0773400-00					Conserved hypothetical protein	protein_coding	0.514696	0.78727	1.65832	3.05133	3.91352	3.3869	1.78359e-05	0.000467872	0.28597	-1.80607	down	yes
Os06g0215000	Os06g0215000	Os06t0215000-01					Hypothetical protein	protein_coding	8.21477	4.84411	4.33463	2.58964	2.16409	1.50747	1.81531e-05	0.000474688	2.77798	1.47404	up	yes
Os09g0571200	Os09g0571200	Os09t0571200-01	GO:0006952(defense response);GO:0016020(membrane);GO:0016021(integral component of membrane)				C2 domain containing protein	protein_coding	24.7733	32.11	21.1668	14.0409	8.16512	3.9108	1.81947e-05	0.0004754	2.9885	1.57942	up	yes
Os03g0701200	Os03g0701200	Os03t0701200-01	GO:0016787(hydrolase activity)				Similar to Sugar-starvation induced protein (Fragment)	protein_coding	38.7537	65.635	53.5637	32.405	25.2927	18.3331	1.83345e-05	0.000478675	2.07748	1.05484	up	yes
Os02g0597200	Os02g0597200	Os02t0597200-01					Conserved hypothetical protein	protein_coding	0.730434	0.699611	0.789922	0.256449	0.289956	0.198313	1.85011e-05	0.000482265	2.98095	1.57577	up	yes
Os08g0335600	Os08g0335600	Os08t0335600-01					Protein of unknown function DUF568, DOMON-like domain containing protein	protein_coding	3.60138	3.69313	3.88286	6.10947	8.00971	10.9713	1.85817e-05	0.000483605	0.445483	-1.16656	down	yes
Os07g0590700	OsAGP13	Os07t0590700-01	GO:0005886(plasma membrane)				Similar to transcriptional regulatory protein algP	protein_coding	85.2459	63.4989	134.298	176.93	225.272	231.939	1.85811e-05	0.000483605	0.446341	-1.16378	down	yes
Os05g0375400	OsPR2	Os05t0375400-01	GO:0004553(hydrolase activity, hydrolyzing O-glycosyl compounds);GO:0005975(carbohydrate metabolic process);GO:0008152(metabolic process);GO:0016787(hydrolase activity);GO:0016798(hydrolase activity, acting on glycosyl bonds);GO:0046658(anchored component of plasma membrane)				Beta-glucanase precursor	protein_coding	130.574	96.2516	87.7162	63.9667	50.1845	30.7623	1.8703e-05	0.000486112	2.17055	1.11806	up	yes
Os01g0845000	Os01g0845000	Os01t0845000-01					Hypothetical conserved gene	protein_coding	21.1866	27.3574	14.3449	8.15373	8.87448	2.97931	1.87073e-05	0.000486112	3.14327	1.65227	up	yes
Os06g0231600	OsRFPH2-7	Os06t0231600-01	GO:0016020(membrane);GO:0016021(integral component of membrane);GO:0044238(primary metabolic process);GO:0044260(cellular macromolecule metabolic process)				Similar to RING-H2 finger protein ATL1Q	protein_coding	8.76147	10.4625	7.00425	2.79486	2.307	0.503	1.92608e-05	0.00049932	4.67955	2.22637	up	yes
Os05g0480400	Os05g0480400	Os05t0480400-01	GO:0000166(nucleotide binding);GO:0004672(protein kinase activity);GO:0005515(protein binding);GO:0005524(ATP binding);GO:0006468(protein phosphorylation);GO:0016020(membrane);GO:0016021(integral component of membrane)				Serine/threonine protein kinase domain containing protein	protein_coding	8.23462	9.63391	13.605	16.8142	24.4598	27.3979	1.9291e-05	0.000499712	0.458318	-1.12558	down	yes
Os02g0158500	CDC3	Os02t0158500-00	GO:0000139(Golgi membrane);GO:0005794(Golgi apparatus);GO:0009834(plant-type secondary cell wall biogenesis);GO:0016020(membrane);GO:0016021(integral component of membrane);GO:0045491(xylan metabolic process);GO:0045492(xylan biosynthetic process);GO:0071554(cell wall organization or biogenesis)				Uncharacterized plant-specific domain 01627 containing protein	protein_coding	8.83976	6.99322	11.3438	18.9717	17.8498	23.6236	1.94955e-05	0.000504614	0.449611	-1.15325	down	yes
Os08g0280100	OsPAP23	Os08t0280100-01;Os08t0280100-02	GO:0003993(acid phosphatase activity);GO:0016020(membrane);GO:0016021(integral component of membrane);GO:0016787(hydrolase activity);GO:0046872(metal ion binding);GO:0046872(metal ion binding)				Similar to Phytase	protein_coding	0.617744	0.497474	0.641695	0.0843114	0.192275	0.202884	1.96068e-05	0.000507098	3.66428	1.87353	up	yes
Os01g0666000	Os01g0666000	Os01t0666000-01	GO:0006644(phospholipid metabolic process);GO:0008195(phosphatidate phosphatase activity);GO:0016020(membrane);GO:0016021(integral component of membrane)	00561(Glycerolipid metabolism);00564(Glycerophospholipid metabolism);01110(Biosynthesis of secondary metabolites)	K18693	EC:3.1.3.4;EC:3.1.3.81	Similar to Lipid phosphate phosphatase 2 (EC 3.1.3.-) (AtLPP2) (Phosphatidic acid phosphatase 2) (AtPAP2) (Prenyl diphosphate phosphatase)	protein_coding	7.05399	7.26221	7.24376	3.60078	1.65904	1.04928	1.98435e-05	0.000512819	3.41728	1.77285	up	yes
Os01g0786500	OsUCL1	Os01t0786500-00	GO:0009055(electron transfer activity);GO:0022900(electron transport chain);GO:0046658(anchored component of plasma membrane)				Similar to early nodulin 20	protein_coding	2.82499	3.64675	6.17995	8.1521	11.6917	18.443	1.98754e-05	0.000513244	0.330445	-1.59752	down	yes
Os03g0102366	Os03g0102366	Os03t0102366-00	GO:0000288(nuclear-transcribed mRNA catabolic process, deadenylation-dependent decay);GO:0000932(P-body);GO:0017148(negative regulation of translation);GO:0030015(CCR4-NOT core complex);GO:0060090(molecular adaptor activity)				Similar to transcriptional regulator-related	protein_coding	0.395845	0	0	2.88557	3.08975	4.03589	2.03861e-05	0.000524389	0.0395402	-4.66054	down	yes
Os01g0510200	Os01g0510200	Os01t0510200-01					Conserved hypothetical protein	protein_coding	6.28614	10.8178	8.46725	3.28881	3.17807	1.01215	2.03832e-05	0.000524389	3.41906	1.7736	up	yes
Os04g0514600	Os04g0514600	Os04t0514600-00	GO:0006952(defense response);GO:0043531(ADP binding)				Similar to NBS-LRR type disease resistance protein O2 (Fragment)	protein_coding	38.0761	50.6718	25.9473	8.54752	7.34999	2.03222	2.05284e-05	0.000527229	6.39692	2.67738	up	yes
Os03g0128300	Os03g0128300	Os03t0128300-01					Conserved hypothetical protein	protein_coding	4.76341	4.04757	7.44839	9.93819	13.608	15.3703	2.05831e-05	0.000528225	0.417802	-1.25911	down	yes
Os02g0601700	Os02g0601700	Os02t0601700-01	GO:0005515(protein binding)				Ankyrin repeat containing protein	protein_coding	18.5049	20.2935	31.4332	41.6765	51.1511	51.5456	2.0716e-05	0.000531224	0.48646	-1.03961	down	yes
Os05g0147300	Os05g0147300	Os05t0147300-00	GO:0005509(calcium ion binding);GO:0046872(metal ion binding)				Similar to calcium ion binding protein	protein_coding	2.24118	1.90439	2.82913	4.89985	5.00199	9.3068	2.07522e-05	0.000531742	0.363102	-1.46155	down	yes
Os02g0667500	Os02g0667500	Os02t0667500-01;Os02t0667500-02	GO:0016020(membrane);GO:0016021(integral component of membrane);GO:0022857(transmembrane transporter activity);GO:0055085(transmembrane transport);GO:0055085(transmembrane transport)				Similar to tetracycline transporter protein	protein_coding	12.7072	10.894	5.85158	4.30967	3.87994	2.10887	2.07704e-05	0.000531796	2.85991	1.51597	up	yes
Os08g0173300	OsPROPEP3	Os08t0173300-01					Small peptides, Anti-herbivore defense response, Response to wounding and oral secretio	protein_coding	3.99002	7.79957	3.68067	1.59683	1.22423	0.282275	2.08143e-05	0.00053251	4.98505	2.31761	up	yes
Os01g0812800	Os01g0812800	Os01t0812800-01	GO:0003723(RNA binding);GO:0003735(structural constituent of ribosome);GO:0005840(ribosome);GO:0006412(translation);GO:0022625(cytosolic large ribosomal subunit)	03010(Ribosome)			Ribosomal protein L30e domain containing protein	protein_coding	2.12699	2.23331	2.10501	4.02775	4.00641	5.70207	2.11516e-05	0.000539887	0.470676	-1.0872	down	yes
Os01g0652800	OsTBL57	Os01t0652800-01;Os01t0652800-04	GO:0005794(Golgi apparatus);GO:0016020(membrane);GO:0016021(integral component of membrane);GO:0016413(O-acetyltransferase activity);GO:0016740(transferase activity);GO:0016740(transferase activity)				Protein of unknown function DUF231, plant domain containing protein	protein_coding	16.7843	15.0079	24.2596	31.1182	36.8518	48.6076	2.15851e-05	0.000550527	0.480811	-1.05646	down	yes
Os04g0126500	Os04g0126500	Os04t0126500-01;Os04t0126500-02					Hypothetical protein	protein_coding	0.179123	0.300511	0.351902	0.818554	1.11627	1.7448	2.22418e-05	0.00056597	0.225984	-2.14571	down	yes
Os12g0135800	Os12g0135800	Os12t0135800-01	GO:0016787(hydrolase activity)				Alpha/beta hydrolase fold-3 domain containing protein	protein_coding	80.6135	67.3305	42.8061	32.8589	23.161	10.8959	2.23866e-05	0.000569218	2.8506	1.51126	up	yes
Os03g0369250	Os03g0369250	Os03t0369250-00					Hypothetical protein	protein_coding	10.2319	7.32333	11.3686	3.63155	1.19972	0.793208	2.24096e-05	0.000569365	5.1425	2.36247	up	yes
Os05g0250700	Os05g0250700	Os05t0250700-00	GO:0005515(protein binding);GO:0006952(defense response);GO:0043531(ADP binding);GO:0051707(response to other organism)				Similar to NB-ARC domain containing protein	protein_coding	1.92277	2.75105	2.66443	5.64564	8.61966	6.68074	2.24327e-05	0.000569515	0.350341	-1.51317	down	yes
Os07g0418600	OsRePRP2.2	Os07t0418600-01					Proline-rich glycoprotein, ABA-dependent inhibition of root growt	protein_coding	265.968	250.263	326.744	185.935	105.01	76.1104	2.25955e-05	0.00057321	2.29658	1.19949	up	yes
Os01g0645000	OsC3H9	Os01t0645000-01	GO:0003677(DNA binding);GO:0003729(mRNA binding);GO:0003730(mRNA 3'-UTR binding);GO:0005829(cytosol);GO:0046872(metal ion binding);GO:0061158(3'-UTR-mediated mRNA destabilization)				Similar to TIS11 protein (dTIS11)	protein_coding	16.3739	8.80528	12.7875	23.4309	28.2238	34.1546	2.29964e-05	0.000582487	0.442455	-1.1764	down	yes
Os04g0675101	Os04g0675101	Os04t0675101-00					ATPase-like, ATP-binding domain domain containing protein	protein_coding	26.5435	16.8215	11.8708	6.62163	8.606	4.05687	2.31875e-05	0.000586431	2.86426	1.51816	up	yes
Os04g0586700	Os04g0586700	Os04t0586700-01	GO:0016020(membrane);GO:0016021(integral component of membrane);GO:0016567(protein ubiquitination);GO:0031625(ubiquitin protein ligase binding);GO:0044238(primary metabolic process);GO:0044260(cellular macromolecule metabolic process)		K10663	EC:2.3.2.27	Zinc finger, RING/FYVE/PHD-type domain containing protein	protein_coding	0.872152	0.569768	0.559016	1.84966	2.13822	1.83123	2.32977e-05	0.000588768	0.343856	-1.54012	down	yes
Os07g0191650	Os07g0191650	Os07t0191650-00	GO:0005886(plasma membrane);GO:0016020(membrane);GO:0016021(integral component of membrane);GO:0110165(cellular anatomical entity)				Similar to F-box domain containing protein, expressed	protein_coding	11.5039	11.2372	14.7624	20.7718	23.3306	35.6801	2.36875e-05	0.000597254	0.470071	-1.08905	down	yes
Os01g0233000	OsDREPP1	Os01t0233000-01	GO:0046658(anchored component of plasma membrane)				DREPP plasma membrane polypeptide family protein	protein_coding	315.834	283.998	178.307	158.377	113.545	89.7341	2.41169e-05	0.000606235	2.1516	1.10541	up	yes
Os01g0937200	Os01g0937200	Os01t0937200-01	GO:0004190(aspartic-type endopeptidase activity);GO:0006508(proteolysis);GO:0016798(hydrolase activity, acting on glycosyl bonds);GO:0030163(protein catabolic process);GO:0045493(xylan catabolic process)				Peptidase aspartic, catalytic domain containing protein	protein_coding	35.701	34.9301	47.3531	70.3116	68.1061	122.244	2.42397e-05	0.000608861	0.452633	-1.14359	down	yes
Os06g0683700	Os06g0683700	Os06t0683700-01					Similar to wound induced protein	protein_coding	0.984912	2.14556	2.57027	7.04488	8.94487	5.33279	2.42843e-05	0.000609057	0.267357	-1.90316	down	yes
Os01g0179000	OsAT6	Os01t0179000-01	GO:0016410(N-acyltransferase activity);GO:0016747(acyltransferase activity, transferring groups other than amino-acyl groups);GO:0050734(hydroxycinnamoyltransferase activity)				Transferase family protein	protein_coding	23.8923	42.7341	36.6176	19.8808	18.6044	13.0448	2.44431e-05	0.000612112	2.00357	1.00257	up	yes
Os01g0124650	RBBI2-3	Os01t0124650-02	GO:0004867(serine-type endopeptidase inhibitor activity);GO:0005576(extracellular region);GO:0010466(negative regulation of peptidase activity);GO:0010951(negative regulation of endopeptidase activity);GO:0030414(peptidase inhibitor activity)				Hypothetical conserved gene	protein_coding	15.0453	17.6685	13.1944	8.53146	7.11519	3.25062	2.47471e-05	0.000618324	2.42936	1.28057	up	yes
Os06g0185500	OsHCT4	Os06t0185500-00	GO:0016740(transferase activity);GO:0016746(acyltransferase activity);GO:0016747(acyltransferase activity, transferring groups other than amino-acyl groups);GO:0050734(hydroxycinnamoyltransferase activity)				Transferase family protein	protein_coding	1.21902	1.04541	1.13043	2.87853	4.06827	3.26571	2.48612e-05	0.000620706	0.332422	-1.58891	down	yes
Os07g0116600	Os07g0116600	Os07t0116600-00	GO:0008080(N-acetyltransferase activity);GO:0016740(transferase activity);GO:0016747(acyltransferase activity, transferring groups other than amino-acyl groups)				Similar to HLS1 (HOOKLESS 1); N-acetyltransferase	protein_coding	7.6336	4.48538	5.63569	12.3932	11.9119	16.1094	2.54393e-05	0.000633706	0.439315	-1.18667	down	yes
Os11g0679000	Os11g0679000	Os11t0679000-00					von Willebrand factor, type A domain containing protein	protein_coding	2.99894	0.35338	0.447286	0.0757565	0.042535	0.0830656	2.54823e-05	0.000634301	18.87	4.23802	up	yes
Os08g0412800	Os08g0412800	Os08t0412800-01					Protein of unknown function DUF1262 family protein	protein_coding	7.39806	9.71529	7.25856	3.05778	2.02985	0.601147	2.5521e-05	0.000634708	4.28421	2.09903	up	yes
Os01g0126200	OsLPR2	Os01t0126200-01	GO:0005507(copper ion binding);GO:0005783(endoplasmic reticulum);GO:0005789(endoplasmic reticulum membrane);GO:0016020(membrane);GO:0016491(oxidoreductase activity);GO:0016722(oxidoreductase activity, acting on metal ions);GO:0046872(metal ion binding)				Multicopper oxidas	protein_coding	0.47136	0.661429	0.584093	1.25766	2.0614	2.9332	2.6412e-05	0.000654003	0.274602	-1.86459	down	yes
Os03g0221500	Os03g0221500	Os03t0221500-01;Os03t0221500-02;Os03t0221500-03	GO:0004553(hydrolase activity, hydrolyzing O-glycosyl compounds);GO:0005975(carbohydrate metabolic process);GO:0008152(metabolic process);GO:0016798(hydrolase activity, acting on glycosyl bonds);GO:0042973(glucan endo-1,3-beta-D-glucosidase activity);GO:0046658(anchored component of plasma membrane);GO:0046658(anchored component of plasma membrane)	00500(Starch and sucrose metabolism);01100(Metabolic pathways);01100(Metabolic pathways)	K19891	EC:3.2.1.39	Glycoside hydrolase, family 17 protein	protein_coding	13.1721	12.5379	27.2214	34.0133	47.3752	67.3405	2.67507e-05	0.000660907	0.355892	-1.49049	down	yes
Os01g0881300	OsSWEET1a	Os01t0881300-01;Os01t0881300-02	GO:0005886(plasma membrane);GO:0005887(integral component of plasma membrane);GO:0008643(carbohydrate transport);GO:0016020(membrane);GO:0016021(integral component of membrane);GO:0034219(carbohydrate transmembrane transport);GO:0051119(sugar transmembrane transporter activity);GO:0051119(sugar transmembrane transporter activity)				Non-protein coding transcript	nontranslating_CDS;protein_coding	5.44559	2.78109	5.89716	12.8155	18.1326	9.50804	2.69188e-05	0.000664071	0.349115	-1.51822	down	yes
Os04g0495900	Os04g0495900	Os04t0495900-01					Hypothetical protein	protein_coding	2.16734	1.89896	2.95775	4.15823	5.16183	5.85066	2.70292e-05	0.000666298	0.463001	-1.11091	down	yes
Os04g0693400	Os04g0693400	Os04t0693400-00					Hypothetical protein	protein_coding	2.1954	2.00348	3.18138	5.11992	6.94682	5.65566	2.707e-05	0.000666808	0.416436	-1.26383	down	yes
Os03g0672900	Os03g0672900	Os03t0672900-00	GO:0000272(polysaccharide catabolic process);GO:0004553(hydrolase activity, hydrolyzing O-glycosyl compounds);GO:0005975(carbohydrate metabolic process);GO:0008152(metabolic process);GO:0016787(hydrolase activity);GO:0016798(hydrolase activity, acting on glycosyl bonds);GO:0031176(endo-1,4-beta-xylanase activity);GO:0045493(xylan catabolic process);GO:0110165(cellular anatomical entity)				Glycoside hydrolase, family 10 domain containing protein	protein_coding	3.3039	2.80754	1.03888	0.369071	0.430333	0.753465	2.7128e-05	0.000667741	4.60459	2.20307	up	yes
Os04g0396800	OsSCP24	Os04t0396800-01;Os04t0396800-02;Os04t0396800-03	GO:0004180(carboxypeptidase activity);GO:0004185(serine-type carboxypeptidase activity);GO:0005773(vacuole);GO:0006508(proteolysis);GO:0008233(peptidase activity);GO:0016787(hydrolase activity);GO:0051603(proteolysis involved in protein catabolic process);GO:0051603(proteolysis involved in protein catabolic process)				Peptidase S10, serine carboxypeptidase family protein	protein_coding	0.622357	0.726265	0.338494	1.57154	3.59651	4.03205	2.71813e-05	0.000667816	0.18338	-2.44709	down	yes
Os05g0353500	Os05g0353500	Os05t0353500-01	GO:0004672(protein kinase activity);GO:0005524(ATP binding);GO:0006468(protein phosphorylation)				Similar to ATP binding protein	protein_coding	16.5145	10.6061	14.9195	26.3152	28.7258	38.0141	2.75547e-05	0.000675233	0.451777	-1.14632	down	yes
Os11g0634902	Os11g0634902	Os11t0634902-01					Non-protein coding transcript	nontranslating_CDS	40.3523	23.8902	31.8914	58.5631	69.9117	112.981	2.76668e-05	0.00067734	0.398143	-1.32864	down	yes
Os08g0130250	Os08g0130250	Os08t0130250-01					Non-protein coding transcript	nontranslating_CDS	0.220287	0.108951	0.696489	1.8323	2.37225	3.94707	2.79514e-05	0.000683437	0.125831	-2.99044	down	yes
Os06g0578100	Os06g0578100	Os06t0578100-00					Similar to Retrotransposon protein	protein_coding	4.46027	3.66852	6.91064	2.48723	1.97895	2.12649	2.80522e-05	0.000684892	2.28123	1.18981	up	yes
Os04g0412300	Os04g0412300	Os04t0412300-01;Os04t0412300-02	GO:0004553(hydrolase activity, hydrolyzing O-glycosyl compounds);GO:0005975(carbohydrate metabolic process);GO:0008152(metabolic process);GO:0016798(hydrolase activity, acting on glycosyl bonds);GO:0046658(anchored component of plasma membrane);GO:0046658(anchored component of plasma membrane)				Similar to H0717B12.10 protein	protein_coding	10.6552	17.5531	14.8414	7.14204	3.77234	1.77388	2.83806e-05	0.000689354	3.39288	1.76251	up	yes
Os05g0355400	UspA	Os05t0355400-01					UspA domain containing protein	protein_coding	22.5808	25.6917	24.0865	16.6237	9.79587	8.35385	2.85496e-05	0.000692442	2.08087	1.05719	up	yes
Os11g0147600	Os11g0147600	Os11t0147600-01					Conserved hypothetical protein	protein_coding	0.165525	0.0880182	0.18342	0	0	0	2.88586e-05	0.000698914	1456.54	10.5083	up	yes
Os05g0163300	OsFLA9	Os05t0163300-01	GO:0005886(plasma membrane);GO:0009834(plant-type secondary cell wall biogenesis);GO:0016020(membrane)				Similar to Arabinogalactan protein-like	protein_coding	1.19904	0.929783	1.15624	2.42446	3.02283	2.57431	2.89832e-05	0.000700301	0.409527	-1.28797	down	yes
Os01g0896200	Os01g0896200	Os01t0896200-01					Similar to SF16 protein	protein_coding	9.33336	8.09803	12.5466	15.9479	20.5059	25.4558	2.89396e-05	0.000700301	0.484222	-1.04626	down	yes
Os04g0585050	Os04g0585050	Os04t0585050-00					Conserved hypothetical protein	protein_coding	1.65876	5.52758	6.14968	1.38988	0.933161	1.14854	2.95144e-05	0.000711159	3.84148	1.94166	up	yes
Os06g0275800	NAA	Os06t0275800-01;Os06t0275800-02;Os06t0275800-03	GO:0003333(amino acid transmembrane transport);GO:0005886(plasma membrane);GO:0006865(amino acid transport);GO:0015171(amino acid transmembrane transporter activity);GO:0016020(membrane);GO:0016021(integral component of membrane);GO:0016021(integral component of membrane)				Amino acid transporter, transmembrane domain containing protein	protein_coding	12.67	12.3539	7.02783	5.91214	3.67693	2.6078	2.96892e-05	0.000713922	2.62787	1.39389	up	yes
Os03g0830300	OsFWL8	Os03t0830300-00					Similar to PGPS/D12	protein_coding	0.479296	0.422428	0.101793	0	0	0	2.96938e-05	0.000713922	3345.06	11.7078	up	yes
Os02g0731500	Os02g0731500	Os02t0731500-01;Os02t0731500-02	GO:0016020(membrane);GO:0016021(integral component of membrane);GO:0016021(integral component of membrane)				Similar to cDNA, clone: J065098J18, full insert sequence	protein_coding	19.4771	13.4606	10.5934	7.32038	4.99928	3.47001	2.98286e-05	0.000716527	2.75694	1.46307	up	yes
Os10g0546100	Os10g0546100	Os10t0546100-01	GO:0071944(cell periphery)				Pollen Ole e 1 allergen and extensin domain containing protein	protein_coding	1.02393	1.07462	0.087668	0.0410628	0.0429617	0.0431155	2.98454e-05	0.000716527	17.1954	4.10395	up	yes
Os02g0215700	Os02g0215700	Os02t0215700-01	GO:0000166(nucleotide binding);GO:0004672(protein kinase activity);GO:0005515(protein binding);GO:0005524(ATP binding);GO:0005886(plasma membrane);GO:0006468(protein phosphorylation);GO:0009755(hormone-mediated signaling pathway);GO:0016020(membrane);GO:0016021(integral component of membrane);GO:0016301(kinase activity);GO:0016310(phosphorylation);GO:0016740(transferase activity)				Protein kinase, catalytic domain domain containing protein	protein_coding	59.803	56.3507	50.5492	34.7302	22.3066	15.4938	2.99033e-05	0.000717397	2.29838	1.20062	up	yes
Os01g0924933	DPW2	Os01t0924933-01;Os01t0924933-02	GO:0016747(acyltransferase activity, transferring groups other than amino-acyl groups);GO:0050734(hydroxycinnamoyltransferase activity);GO:0050734(hydroxycinnamoyltransferase activity)	00073(Cutin, suberine and wax biosynthesis);00073(Cutin, suberine and wax biosynthesis)	K15400	EC:2.3.1.188	Transferase family protein	protein_coding	1.24128	1.25294	1.99016	2.90522	3.09995	4.33991	3.00058e-05	0.000719336	0.433479	-1.20596	down	yes
Os06g0470075	Os06g0470075	Os06t0470075-00					Hypothetical protein	protein_coding	11.817	13.2762	11.1462	7.05861	4.95288	5.44453	3.0048e-05	0.000719826	2.07604	1.05384	up	yes
Os03g0651950	Os03g0651950	Os03t0651950-00					Hypothetical protein	protein_coding	84.1112	66.5238	176.171	253.429	317.86	319.993	3.01088e-05	0.000720725	0.366669	-1.44745	down	yes
Os01g0522100	Os01g0522100	Os01t0522100-01	GO:0016020(membrane);GO:0016021(integral component of membrane)				Conserved hypothetical protein	protein_coding	7.73354	4.76811	3.02969	1.89749	1.96535	1.02778	3.0129e-05	0.000720725	3.17575	1.6671	up	yes
Os05g0584750	Os05g0584750	Os05t0584750-00					Hypothetical protein	protein_coding	4.315	3.00864	3.86295	8.2022	7.60027	11.0955	3.09303e-05	0.000737231	0.415889	-1.26573	down	yes
Os03g0355700	Os03g0355700	Os03t0355700-00	GO:0005515(protein binding)				Hypothetical conserved gene	protein_coding	5.46507	4.82366	9.30028	12.202	16.0442	17.9816	3.15466e-05	0.000749226	0.423749	-1.23872	down	yes
Os12g0131150	Os12g0131150	Os12t0131150-00	GO:0004360(glutamine-fructose-6-phosphate transaminase (isomerizing) activity);GO:0006002(fructose 6-phosphate metabolic process);GO:0006047(UDP-N-acetylglucosamine metabolic process);GO:0006487(protein N-linked glycosylation)				Similar to Glucosamine-fructose-6-phosphate aminotransferase, isomerizing family protein, expressed	protein_coding	10.3351	12.0935	7.21452	4.74238	4.56387	2.84093	3.1726e-05	0.000751899	2.44033	1.28708	up	yes
Os07g0538000	Os07g0538000	Os07t0538000-01	GO:0004553(hydrolase activity, hydrolyzing O-glycosyl compounds);GO:0005975(carbohydrate metabolic process);GO:0008152(metabolic process);GO:0016798(hydrolase activity, acting on glycosyl bonds);GO:0042973(glucan endo-1,3-beta-D-glucosidase activity);GO:0046658(anchored component of plasma membrane)				Similar to hydrolase, hydrolyzing O-glycosyl compounds	protein_coding	37.4937	38.8772	24.3056	5.81126	5.93474	1.03374	3.17542e-05	0.000751899	7.87783	2.9778	up	yes
Os04g0589400	Os04g0589400	Os04t0589400-00					Conserved hypothetical protein	protein_coding	3.95229	3.63731	4.28686	7.42037	10.2037	10.946	3.18481e-05	0.000752121	0.415696	-1.2664	down	yes
Os01g0747400	Os01g0747400	Os01t0747400-01	GO:0004672(protein kinase activity);GO:0004674(protein serine/threonine kinase activity);GO:0005524(ATP binding);GO:0006468(protein phosphorylation)				Protein kinase, core domain containing protein	protein_coding	8.92588	13.5999	8.10103	5.98314	4.65841	3.20262	3.18456e-05	0.000752121	2.21225	1.14552	up	yes
Os01g0869800	PSBS1	Os01t0869800-01	GO:0009507(chloroplast);GO:0009523(photosystem II);GO:0009535(chloroplast thylakoid membrane);GO:0009536(plastid);GO:0009579(thylakoid);GO:0009644(response to high light intensity);GO:0010196(nonphotochemical quenching);GO:0015979(photosynthesis);GO:0016020(membrane);GO:0016021(integral component of membrane)	00195(Photosynthesis)			22-kDa Photosystem II protein, Photoprotectio	protein_coding	3.32014	2.44634	4.43448	1.38652	1.31485	0.965604	3.19997e-05	0.000755116	2.78185	1.47604	up	yes
Os11g0548600	LYP2	Os11t0548600-00					Similar to LysM domain containing protein	protein_coding	49.0095	48.3197	59.4725	21.1747	18.5286	4.21196	3.20502e-05	0.000755769	3.57055	1.83615	up	yes
Os06g0675600	OsY37	Os06t0675600-01	GO:0003677(DNA binding);GO:0005634(nucleus);GO:0006355(regulation of DNA-templated transcription)				NAC transcription factor, Positive regulator of heading and senescence during the reproductive phas	protein_coding	14.4631	14.3365	7.6194	6.26193	4.97331	2.93879	3.22964e-05	0.000759951	2.56942	1.36144	up	yes
Os03g0102200	SDRP	Os03t0102200-01	GO:0000428(DNA-directed RNA polymerase complex);GO:0001193(maintenance of transcriptional fidelity during transcription elongation by RNA polymerase II);GO:0003676(nucleic acid binding);GO:0003899(DNA-directed 5'-3' RNA polymerase activity);GO:0005634(nucleus);GO:0005665(RNA polymerase II, core complex);GO:0005730(nucleolus);GO:0006283(transcription-coupled nucleotide-excision repair);GO:0006351(…	03020(RNA polymerase)			Similar to DNA-directed RNA polymerase II 14.5 kDa polypeptide (EC 2.7.7.6) (RPB9) (RPB14.5)	protein_coding	1.95864	2.10447	3.37389	5.02689	5.45113	7.09339	3.25993e-05	0.000765448	0.423244	-1.24044	down	yes
Os11g0130800	Os11g0130800	Os11t0130800-01	GO:0016020(membrane);GO:0016021(integral component of membrane)				Similar to Ulp1 protease family, C-terminal catalytic domain containing protein, expressed	protein_coding	1.26885	0.730131	1.39922	2.18712	3.61477	3.53981	3.27071e-05	0.000767435	0.363766	-1.45892	down	yes
Os02g0582800	Os02g0582800	Os02t0582800-01					Conserved hypothetical protein	protein_coding	19.669	21.8066	13.9449	10.8408	7.87441	4.8216	3.28919e-05	0.000770134	2.35463	1.2355	up	yes
Os08g0336500	Os08g0336500	Os08t0336500-00	GO:0005634(nucleus);GO:0046872(metal ion binding)				Zinc finger, PHD-type domain containing protein	protein_coding	0	0	0	2.96479	4.3589	8.89597	3.30123e-05	0.000772402	1.84961e-05	-15.7224	down	yes
Os01g0243700	Os01g0243700	Os01t0243700-02;Os01t0243700-01	GO:0031225(anchored component of membrane);GO:0031225(anchored component of membrane)				Similar to Beta-1,3-glucanase-like protein	protein_coding	21.4855	18.2161	29.0058	36.4182	50.5535	53.4614	3.32265e-05	0.000775778	0.489254	-1.03134	down	yes
Os08g0325267	Os08g0325267	Os08t0325267-00	GO:0005515(protein binding)				Similar to TPR Domain containing protein, expressed	protein_coding	0.181994	0.17079	0.122348	0	0	0	3.32174e-05	0.000775778	1583.77	10.6292	up	yes
Os01g0667000	ONAC141	Os01t0667000-00	GO:0003677(DNA binding);GO:0005634(nucleus);GO:0006355(regulation of DNA-templated transcription)				No apical meristem (NAM) protein domain containing protein	protein_coding	0.28827	0.324107	0.268318	0	0.0169644	0.0234881	3.33769e-05	0.000777644	21.7711	4.44434	up	yes
Os03g0294800	Os03g0294800	Os03t0294800-01;Os03t0294800-02	GO:0004672(protein kinase activity);GO:0005524(ATP binding);GO:0006468(protein phosphorylation);GO:0016020(membrane);GO:0016021(integral component of membrane);GO:0016301(kinase activity);GO:0016310(phosphorylation);GO:0016310(phosphorylation)				Similar to Ser-thr protein kinase (Fragment)	protein_coding	2.56952	2.79534	3.98538	5.10149	7.08496	7.68232	3.36362e-05	0.000782586	0.4706	-1.08743	down	yes
Os11g0164900	Os11g0164900	Os11t0164900-00					Conserved hypothetical protein	protein_coding	6.48443	4.40536	2.60807	1.36029	0.652739	0.290269	3.36199e-05	0.000782586	5.86024	2.55096	up	yes
Os05g0382200	NaT	Os05t0382200-00	GO:0006812(cation transport);GO:0006885(regulation of pH);GO:0009536(plastid);GO:0009941(chloroplast envelope);GO:0012505(endomembrane system);GO:0015299(solute:proton antiporter activity);GO:0016020(membrane);GO:0016021(integral component of membrane);GO:0055085(transmembrane transport)				Similar to Cation/H+ exchanger (Fragment)	protein_coding	3.8528	4.15072	5.33482	1.93425	2.52403	1.4711	3.38666e-05	0.000787392	2.24953	1.16962	up	yes
Os05g0217000	OsAGP23	Os05t0217000-01	GO:0016020(membrane);GO:0016021(integral component of membrane)				Protein of unknown function DUF1070 family protein	protein_coding	3.514	3.03112	3.91083	5.92327	11.1139	7.4149	3.43419e-05	0.000796209	0.42761	-1.22563	down	yes
Os11g0559200	Xa21*	Os11t0559200-00	GO:0000166(nucleotide binding);GO:0004672(protein kinase activity);GO:0004674(protein serine/threonine kinase activity);GO:0005515(protein binding);GO:0005524(ATP binding);GO:0006468(protein phosphorylation);GO:0016020(membrane);GO:0016021(integral component of membrane);GO:0016301(kinase activity);GO:0016310(phosphorylation);GO:0016740(transferase activity)				Protein kinase, core domain containing protein	protein_coding	0	0	0	0.175593	0.976828	0.631036	3.46348e-05	0.000801876	0.000168213	-12.5374	down	yes
Os10g0418100	ACA8	Os10t0418100-01	GO:0000139(Golgi membrane);GO:0000166(nucleotide binding);GO:0005215(transporter activity);GO:0005388(P-type calcium transporter activity);GO:0005516(calmodulin binding);GO:0005524(ATP binding);GO:0005794(Golgi apparatus);GO:0005887(integral component of plasma membrane);GO:0006811(ion transport);GO:0006816(calcium ion transport);GO:0016020(membrane);GO:0016021(integral component of membrane);GO:…		K01537	EC:7.2.2.10	Calcium-transporting ATPase, Salinity stress toleranc	protein_coding	25.1985	27.2745	13.0211	10.5961	6.13669	2.89226	3.50437e-05	0.000809646	3.33728	1.73867	up	yes
Os01g0639600	Os01g0639600	Os01t0639600-01					Protein of unknown function DUF1645 family protein	protein_coding	56.479	65.4631	46.9999	29.007	19.4495	8.51393	3.54118e-05	0.0008165	2.96543	1.56824	up	yes
Os03g0575200	OsHAK16	Os03t0575200-01	GO:0006811(ion transport);GO:0006813(potassium ion transport);GO:0015079(potassium ion transmembrane transporter activity);GO:0016020(membrane);GO:0016021(integral component of membrane);GO:0071805(potassium ion transmembrane transport)				Similar to Potassium transporter	protein_coding	14.6324	10.9625	8.00936	4.96698	5.68176	2.27344	3.55124e-05	0.000817625	2.60051	1.37879	up	yes
Os04g0410400	Os04g0410400	Os04t0410400-01					Root cap family protein	protein_coding	5.65984	4.59511	3.11604	2.35846	1.62453	1.35609	3.58357e-05	0.000824495	2.50436	1.32444	up	yes
Os04g0389901	Os04g0389901	Os04t0389901-01	GO:0016192(vesicle-mediated transport)				Hypothetical gene	protein_coding	68.9881	53.7216	52.045	29.4668	32.1123	14.1832	3.58759e-05	0.000824847	2.30662	1.20578	up	yes
Os05g0526800	OsUGT706D3	Os05t0526800-01	GO:0008194(UDP-glycosyltransferase activity);GO:0016740(transferase activity);GO:0016757(glycosyltransferase activity);GO:0016758(hexosyltransferase activity);GO:0043231(intracellular membrane-bounded organelle)				UDP-glucuronosyl/UDP-glucosyltransferase family protein	protein_coding	1.0859	1.59505	2.01045	3.31303	4.21165	3.95856	3.63197e-05	0.000833315	0.408543	-1.29144	down	yes
Os03g0170100	Os03g0170100	Os03t0170100-00					Conserved hypothetical protein	protein_coding	4.9056	6.09376	5.65293	2.92593	2.786	1.78662	3.64816e-05	0.000835303	2.22073	1.15104	up	yes
Os05g0573400	Os05g0573400	Os05t0573400-00					Hypothetical protein	protein_coding	0.914031	0.910424	1.32544	0.324892	0.311435	0.402807	3.6482e-05	0.000835303	3.03127	1.59992	up	yes
Os12g0191500	prx137	Os12t0191500-01	GO:0004601(peroxidase activity);GO:0005576(extracellular region);GO:0006979(response to oxidative stress);GO:0009505(plant-type cell wall);GO:0009506(plasmodesma);GO:0016491(oxidoreductase activity);GO:0020037(heme binding);GO:0042744(hydrogen peroxide catabolic process);GO:0046872(metal ion binding);GO:0098869(cellular oxidant detoxification)				Similar to Peroxidase 43 precursor (EC 1.11.1.7) (Atperox P43)	protein_coding	0.779384	0.187315	0.901933	2.76289	2.5854	4.01137	3.67606e-05	0.000840568	0.199648	-2.32447	down	yes
Os09g0110100	Os09g0110100	Os09t0110100-01	GO:0004672(protein kinase activity);GO:0005515(protein binding);GO:0005524(ATP binding);GO:0006468(protein phosphorylation);GO:0016020(membrane);GO:0016021(integral component of membrane)				Protein kinase, core domain containing protein	protein_coding	3.91808	3.93107	7.20711	9.43179	10.8039	12.2376	3.70081e-05	0.000844433	0.463651	-1.10889	down	yes
Os06g0354700	NYC3	Os06t0354700-01;Os06t0354700-02;Os06t0354700-03	GO:0009507(chloroplast);GO:0015996(chlorophyll catabolic process);GO:0016787(hydrolase activity);GO:0080124(pheophytinase activity);GO:0080124(pheophytinase activity)				Alpha/beta hydrolase-fold family protein, Chlorophyll degradation during senescenc	protein_coding	7.96555	7.9909	4.22786	3.59065	3.21305	2.25682	3.69634e-05	0.000844433	2.22772	1.15557	up	yes
Os08g0467500	OsEnS-122	Os08t0467500-01;Os08t0467500-02	GO:0009737(response to abscisic acid);GO:0016020(membrane);GO:0016021(integral component of membrane);GO:0016021(integral component of membrane)				TB2/DP1 and HVA22 related protein family protein	protein_coding	1.38049	1.71181	3.72135	6.71615	7.37469	15.7589	3.71612e-05	0.00084676	0.228265	-2.13122	down	yes
Os06g0215100	Os06g0215100	Os06t0215100-01					Protein of unknown function DUF1645 family protein	protein_coding	6.63019	14.2956	8.93883	5.03175	4.42237	3.50801	3.72771e-05	0.000848817	2.30399	1.20414	up	yes
Os01g0296166	Os01g0296166	Os01t0296166-00					Hypothetical protein	protein_coding	2.96731	2.69229	3.70557	5.37506	5.77202	7.71881	3.78098e-05	0.000859764	0.496407	-1.0104	down	yes
Os02g0181200	Os02g0181200	Os02t0181200-00					Hypothetical protein	protein_coding	0.493006	0.825763	0.4426	0.0307389	0.0726321	0.00615004	3.82082e-05	0.000867632	16.0825	4.00742	up	yes
Os08g0245200	4CL1	Os08t0245200-01	GO:0000166(nucleotide binding);GO:0005524(ATP binding);GO:0009698(phenylpropanoid metabolic process);GO:0016207(4-coumarate-CoA ligase activity);GO:0016405(CoA-ligase activity);GO:0016874(ligase activity);GO:0106290(trans-cinnamate-CoA ligase activity)	00130(Ubiquinone and other terpenoid-quinone biosynthesis);00940(Phenylpropanoid biosynthesis);01100(Metabolic pathways);01110(Biosynthesis of secondary metabolites)	K01904	EC:6.2.1.12	4-coumarate:coenzyme A ligase, Lignin biosynthesi	protein_coding	80.6911	71.919	36.3446	31.7232	17.0651	8.93288	3.88321e-05	0.00087939	3.27357	1.71087	up	yes
Os06g0287200	Os06g0287200	Os06t0287200-00	GO:0006952(defense response);GO:0043531(ADP binding)				Similar to NBS-LRR type R protein Nbs7-75	protein_coding	2.38588	2.36256	2.13742	1.31168	1.09188	0.65266	3.88915e-05	0.000880132	2.25306	1.17188	up	yes
Os01g0878750	Os01g0878750	Os01t0878750-00					Hypothetical protein	protein_coding	0.705005	0.699318	0.755965	1.64051	1.84063	2.45379	3.9325e-05	0.000888589	0.363996	-1.45801	down	yes
Os11g0474800	OsKS8	Os11t0474800-01	GO:0000287(magnesium ion binding);GO:0010333(terpene synthase activity);GO:0016102(diterpenoid biosynthetic process);GO:0016829(lyase activity)				Similar to Isoform 2 of Stemar-13-ene synthase	protein_coding	47.7404	47.7806	26.9965	22.3581	15.8907	8.05253	3.96357e-05	0.00089453	2.64609	1.40386	up	yes
Os02g0314300	OsCAX1c	Os02t0314300-00	GO:0005773(vacuole);GO:0005774(vacuolar membrane);GO:0006811(ion transport);GO:0006812(cation transport);GO:0006816(calcium ion transport);GO:0006874(cellular calcium ion homeostasis);GO:0008324(cation transmembrane transporter activity);GO:0009705(plant-type vacuole membrane);GO:0015297(antiporter activity);GO:0015369(calcium:proton antiporter activity);GO:0016020(membrane);GO:0016021(integral c…				Sodium/calcium exchanger membrane region domain containing protein	protein_coding	5.88735	5.30909	2.28515	1.89558	1.1052	0.716677	3.98085e-05	0.000897297	3.62656	1.8586	up	yes
Os06g0569500	KO4	Os06t0569500-01	GO:0004497(monooxygenase activity);GO:0005506(iron ion binding);GO:0005783(endoplasmic reticulum);GO:0009686(gibberellin biosynthetic process);GO:0009707(chloroplast outer membrane);GO:0010241(ent-kaurene oxidation to kaurenoic acid);GO:0016020(membrane);GO:0016021(integral component of membrane);GO:0016032(viral process);GO:0016491(oxidoreductase activity);GO:0016705(oxidoreductase activity, act…	00904(Diterpenoid biosynthesis);01110(Biosynthesis of secondary metabolites)	K21719	EC:1.14.14.68;EC:1.14.14.70	Ent-kaurene oxidase, Diterpenoid phytoalexin biosynthesi	protein_coding	4.77371	4.12934	1.6225	0.645246	0.922042	0.0959857	3.9814e-05	0.000897297	6.32821	2.6618	up	yes
Os04g0578000	ACS2	Os04t0578000-01	GO:0003824(catalytic activity);GO:0006520(cellular amino acid metabolic process);GO:0008483(transaminase activity);GO:0009058(biosynthetic process);GO:0030170(pyridoxal phosphate binding)	00270(Cysteine and methionine metabolism);01100(Metabolic pathways);01110(Biosynthesis of secondary metabolites);04016(MAPK signaling pathway - plant)	K20772	EC:4.4.1.14	ACC synthase, Ethylene biosynthesi	protein_coding	4.09574	5.16359	2.59784	1.25728	2.03199	1.38347	4.0043e-05	0.000901266	2.53752	1.34342	up	yes
Os03g0437100	OsDRZ1	Os03t0437100-01	GO:0003676(nucleic acid binding);GO:0003700(DNA-binding transcription factor activity);GO:0006355(regulation of DNA-templated transcription)				C2H2 zinc finger protein, Transcriptional repressor, Drought tolerance, Positive regulation of plant growth and productivit	protein_coding	0.36679	1.64819	0.973789	0.0881013	0.188574	0.163505	4.01125e-05	0.000902218	6.78987	2.76338	up	yes
Os04g0419900	YK18	Os04t0419900-01	GO:0000166(nucleotide binding);GO:0004672(protein kinase activity);GO:0004674(protein serine/threonine kinase activity);GO:0005524(ATP binding);GO:0005886(plasma membrane);GO:0006468(protein phosphorylation);GO:0016020(membrane);GO:0016021(integral component of membrane);GO:0016301(kinase activity);GO:0016310(phosphorylation);GO:0016740(transferase activity);GO:0048544(recognition of pollen)				Similar to H0525E10.7 protein	protein_coding	5.06683	7.27554	6.51468	2.83396	1.75946	3.20684	4.02075e-05	0.000903741	2.41749	1.27351	up	yes
Os01g0624700	OsWRKY12	Os01t0624700-01	GO:0000976(transcription cis-regulatory region binding);GO:0003677(DNA binding);GO:0003700(DNA-binding transcription factor activity);GO:0005634(nucleus);GO:0006355(regulation of DNA-templated transcription);GO:0043565(sequence-specific DNA binding);GO:0050896(response to stimulus)	04016(MAPK signaling pathway - plant);04626(Plant-pathogen interaction)			Similar to WRKY transcription factor 12	protein_coding	17.2897	23.7913	11.1678	7.29797	6.05514	2.32151	4.05301e-05	0.000909758	3.33333	1.73696	up	yes
Os01g0389200	Os01g0389200	Os01t0389200-01	GO:0010256(endomembrane system organization);GO:0016020(membrane);GO:0016021(integral component of membrane)				Protein of unknown function DUF679 family protein	protein_coding	6.64075	9.85606	3.64487	1.36875	2.04452	0.231427	4.06463e-05	0.000911748	5.52628	2.46631	up	yes
Os06g0536100	Os06g0536100	Os06t0536100-00	GO:0016020(membrane);GO:0016021(integral component of membrane);GO:0044238(primary metabolic process);GO:0044260(cellular macromolecule metabolic process)				Hypothetical conserved gene	protein_coding	8.35604	7.245	1.90484	1.60576	0.49638	0.131301	4.10199e-05	0.000918885	7.83808	2.9705	up	yes
Os03g0150600	PT1	Os03t0150600-02;Os03t0150600-01	GO:0005315(inorganic phosphate transmembrane transporter activity);GO:0006817(phosphate ion transport);GO:0015293(symporter activity);GO:0016020(membrane);GO:0016021(integral component of membrane);GO:0022857(transmembrane transporter activity);GO:0055085(transmembrane transport);GO:0055085(transmembrane transport)				Pi transporter, Pi homeostasi	protein_coding	115.353	118.879	85.7427	67.1583	44.9301	25.8884	4.11765e-05	0.000921768	2.31905	1.21353	up	yes
Os11g0668650	Os11g0668650	Os11t0668650-01	GO:0003700(DNA-binding transcription factor activity);GO:0005516(calmodulin binding);GO:0005634(nucleus);GO:0006355(regulation of DNA-templated transcription);GO:0043565(sequence-specific DNA binding);GO:0080142(regulation of salicylic acid biosynthetic process)				Calmodulin binding protein-like family protein	protein_coding	231.758	241.967	174.148	121.344	94.1838	40.5606	4.12124e-05	0.00092195	2.52988	1.33907	up	yes
Os07g0418500	OsCYP709C9	Os07t0418500-01;Os07t0418500-02	GO:0004497(monooxygenase activity);GO:0005506(iron ion binding);GO:0016021(integral component of membrane);GO:0016491(oxidoreductase activity);GO:0016705(oxidoreductase activity, acting on paired donors, with incorporation or reduction of molecular oxygen);GO:0020037(heme binding);GO:0046872(metal ion binding);GO:0046872(metal ion binding)				Similar to Cytochrome P450	protein_coding	0.173364	0.211433	0.348422	0.0582668	0.0294647	0.0507947	4.12546e-05	0.000922272	5.293	2.40409	up	yes
Os03g0786100	OsGLO1	Os03t0786100-01;Os03t0786100-02	GO:0003824(catalytic activity);GO:0003973((S)-2-hydroxy-acid oxidase activity);GO:0005515(protein binding);GO:0005777(peroxisome);GO:0009853(photorespiration);GO:0009854(oxidative photosynthetic carbon pathway);GO:0010109(regulation of photosynthesis);GO:0010181(FMN binding);GO:0016491(oxidoreductase activity);GO:0019048(modulation by virus of host process);GO:0051707(response to other organism);…				Glycolate oxidase, Photorespiratory enzyme, Strong regulation over photosynthesis, Feed-back inhibition on Rubisco activas	protein_coding	6.65643	5.12086	4.22282	25.9773	11.5484	20.1392	4.14966e-05	0.000925808	0.277467	-1.84961	down	yes
Os05g0172000	OsFbox249	Os05t0172000-01					Conserved hypothetical protein	protein_coding	4.35472	3.36348	4.72828	8.64828	7.74247	15.3218	4.14774e-05	0.000925808	0.392478	-1.34931	down	yes
Os01g0760000	Os01g0760000	Os01t0760000-01	GO:0003774(cytoskeletal motor activity);GO:0005737(cytoplasm);GO:0005856(cytoskeleton);GO:0005868(cytoplasmic dynein complex);GO:0005874(microtubule);GO:0007017(microtubule-based process);GO:0030286(dynein complex);GO:0045505(dynein intermediate chain binding);GO:0051959(dynein light intermediate chain binding);GO:0110165(cellular anatomical entity);GO:2000582(obsolete positive regulation of micr…				Similar to Dynein light chain	protein_coding	2.91264	10.8664	6.19707	2.59123	2.06212	1.27889	4.22141e-05	0.000938024	3.36737	1.75162	up	yes
Os01g0121000	Os01g0121000	Os01t0121000-01					Conserved hypothetical protein	protein_coding	2.42253	4.13071	2.58438	1.00461	0.918779	1.1792	4.29259e-05	0.000951927	2.94516	1.55835	up	yes
Os09g0506700	OsFbox498	Os09t0506700-00	GO:0005515(protein binding)				Similar to F-box domain containing protein, expressed	protein_coding	1.67035	1.7313	2.33918	4.65728	7.87448	6.89277	4.37672e-05	0.000966977	0.295545	-1.75855	down	yes
Os05g0305200	Os05g0305200	Os05t0305200-01	GO:0005737(cytoplasm);GO:0008270(zinc ion binding);GO:0046872(metal ion binding)				Similar to TRAF-type zinc finger family protein	protein_coding	11.8932	9.8643	7.81863	3.41226	3.63072	5.96153	4.37797e-05	0.000966977	2.2743	1.18542	up	yes
Os03g0688300	CDPK9	Os03t0688300-01	GO:0000166(nucleotide binding);GO:0004672(protein kinase activity);GO:0004674(protein serine/threonine kinase activity);GO:0004683(calmodulin-dependent protein kinase activity);GO:0004712(protein serine/threonine/tyrosine kinase activity);GO:0005509(calcium ion binding);GO:0005516(calmodulin binding);GO:0005524(ATP binding);GO:0005634(nucleus);GO:0005737(cytoplasm);GO:0005886(plasma membrane);GO:…	04626(Plant-pathogen interaction)	K13412	EC:2.7.11.1	Calcium-dependent protein kinase, Positive regulator of drought stress tolerance and spikelet fertilit	protein_coding	56.1693	57.7837	32.3698	26.4092	23.1332	17.5625	4.38231e-05	0.000967292	2.18051	1.12467	up	yes
Os02g0183900	Os02g0183900	Os02t0183900-00	GO:0000166(nucleotide binding);GO:0002161(aminoacyl-tRNA editing activity);GO:0004812(aminoacyl-tRNA ligase activity);GO:0004822(isoleucine-tRNA ligase activity);GO:0004832(valine-tRNA ligase activity);GO:0005524(ATP binding);GO:0005829(cytosol);GO:0006412(translation);GO:0006418(tRNA aminoacylation for protein translation);GO:0006428(isoleucyl-tRNA aminoacylation);GO:0006438(valyl-tRNA aminoacyl…				Similar to Isoleucine-tRNA ligase-like protein	protein_coding	3.5361	3.62379	3.43053	1.34727	1.36796	0.485076	4.41469e-05	0.000973142	3.30919	1.72648	up	yes
Os03g0655500	Os03g0655500	Os03t0655500-00	GO:0005515(protein binding)				Ankyrin domain containing protein	protein_coding	4.54232	3.8375	2.07845	1.41763	0.711526	0.492543	4.43002e-05	0.000975872	3.98912	1.99607	up	yes
Os02g0690600	OsPUB36	Os02t0690600-01	GO:0004842(ubiquitin-protein transferase activity);GO:0016567(protein ubiquitination);GO:0061630(ubiquitin protein ligase activity)				Zinc finger, RING/FYVE/PHD-type domain containing protein	protein_coding	4.23573	3.05333	3.02424	1.05014	0.402413	0.157976	4.46863e-05	0.000983069	6.40367	2.6789	up	yes
Os01g0226300	Os01g0226300	Os01t0226300-01	GO:0005783(endoplasmic reticulum);GO:0005789(endoplasmic reticulum membrane);GO:0009617(response to bacterium);GO:0016020(membrane);GO:0016021(integral component of membrane)				Reticulon family protein	protein_coding	9.0588	7.74659	13.948	16.2418	23.6727	30.6503	4.49057e-05	0.000985932	0.435818	-1.1982	down	yes
Os10g0360100	Os10g0360100	Os10t0360100-01;Os10t0360100-02	GO:0005351(carbohydrate:proton symporter activity);GO:0005887(integral component of plasma membrane);GO:0008643(carbohydrate transport);GO:0015144(carbohydrate transmembrane transporter activity);GO:0015293(symporter activity);GO:0016020(membrane);GO:0016021(integral component of membrane);GO:0022857(transmembrane transporter activity);GO:0034219(carbohydrate transmembrane transport);GO:0055085(t…				Similar to Sugar transporter protein	protein_coding	18.0361	24.344	15.1102	7.54746	9.53182	3.57683	4.50116e-05	0.000987602	2.78321	1.47675	up	yes
Os02g0271600	OsSub18	Os02t0271600-00	GO:0004252(serine-type endopeptidase activity);GO:0006508(proteolysis);GO:0008233(peptidase activity);GO:0008236(serine-type peptidase activity);GO:0016787(hydrolase activity)				Similar to Subtilase	protein_coding	7.79537	6.36902	2.12103	1.48036	1.59124	0.7649	4.53536e-05	0.000992477	4.24486	2.08572	up	yes
Os08g0104700	Os08g0104700	Os08t0104700-01;Os08t0104700-02	GO:0000166(nucleotide binding);GO:0000285(1-phosphatidylinositol-3-phosphate 5-kinase activity);GO:0005524(ATP binding);GO:0010008(endosome membrane);GO:0016301(kinase activity);GO:0016307(phosphatidylinositol phosphate kinase activity);GO:0016310(phosphorylation);GO:0016740(transferase activity);GO:0016887(ATP hydrolysis activity);GO:0046488(phosphatidylinositol metabolic process);GO:0046854(pho…	00562(Inositol phosphate metabolism);01100(Metabolic pathways);04070(Phosphatidylinositol signaling system);04145(Phagosome);04145(Phagosome)	K00921	EC:2.7.1.150	Chaperonin Cpn60/TCP-1 family protein	protein_coding	52.2484	51.0789	31.8537	27.0398	23.4014	15.0258	4.57474e-05	0.000999773	2.06487	1.04605	up	yes
Os12g0571300	Os12g0571300	Os12t0571300-01					Conserved hypothetical protein	protein_coding	0.220111	0.146102	0.320485	0.915012	0.624173	0.793514	4.59181e-05	0.00100223	0.294379	-1.76425	down	yes
Os04g0631200	OsXTH3	Os04t0631200-01;Os04t0631200-02	GO:0004553(hydrolase activity, hydrolyzing O-glycosyl compounds);GO:0005576(extracellular region);GO:0005618(cell wall);GO:0005975(carbohydrate metabolic process);GO:0006073(cellular glucan metabolic process);GO:0008152(metabolic process);GO:0010411(xyloglucan metabolic process);GO:0016740(transferase activity);GO:0016762(xyloglucan:xyloglucosyl transferase activity);GO:0016787(hydrolase activity…				Similar to cDNA clone:J033024P08, full insert sequence	protein_coding	4.80968	5.68167	8.62301	10.9732	14.9114	18.5872	4.62465e-05	0.00100869	0.429808	-1.21824	down	yes
Os01g0377000	Os01g0377000	Os01t0377000-01	GO:0004497(monooxygenase activity);GO:0005506(iron ion binding);GO:0016020(membrane);GO:0016021(integral component of membrane);GO:0016491(oxidoreductase activity);GO:0016705(oxidoreductase activity, acting on paired donors, with incorporation or reduction of molecular oxygen);GO:0016709(oxidoreductase activity, acting on paired donors, with incorporation or reduction of molecular oxygen, NAD(P)H…				Cytochrome P450 family protein	protein_coding	5.45116	8.01384	3.57559	2.79063	1.47665	0.994858	4.63116e-05	0.00100944	3.23833	1.69525	up	yes
Os04g0390100	Os04g0390100	Os04t0390100-01	GO:0030001(metal ion transport);GO:0046872(metal ion binding)				Heavy metal transport/detoxification protein domain containing protein	protein_coding	7.86318	6.12654	13.0981	16.2423	22.188	27.0957	4.66115e-05	0.00101531	0.41339	-1.27443	down	yes
Os12g0161100	OsPUB37	Os12t0161100-00	GO:0004842(ubiquitin-protein transferase activity);GO:0016567(protein ubiquitination);GO:0061630(ubiquitin protein ligase activity)				Zinc finger, RING/FYVE/PHD-type domain containing protein	protein_coding	3.25174	4.749	2.1268	1.16224	0.974072	0.638522	4.68299e-05	0.0010189	3.64978	1.86781	up	yes
Os06g0133300	Os06g0133300	Os06t0133300-00					Hypothetical conserved gene	protein_coding	0.868486	0.88382	0.85349	0.408701	0.179287	0.138497	4.68965e-05	0.00101951	3.58685	1.84272	up	yes
Os12g0130500	Os12g0130500	Os12t0130500-00	GO:0016020(membrane);GO:0016021(integral component of membrane);GO:0048544(recognition of pollen)				Similar to D-mannose binding lectin family protein	protein_coding	4.40227	4.35646	3.23051	2.27049	1.92032	1.28521	4.7859e-05	0.00103647	2.18941	1.13054	up	yes
Os01g0699500	MAP3K6	Os01t0699500-01	GO:0004672(protein kinase activity);GO:0005524(ATP binding);GO:0006468(protein phosphorylation)				Serine/threonine protein kinase domain containing protein	protein_coding	3.56319	9.82115	8.87572	2.92322	2.02966	0.788543	4.78647e-05	0.00103647	3.8771	1.95498	up	yes
Os10g0535800	Os10g0535800	Os10t0535800-01					Protein of unknown function Cys-rich domain containing protein	protein_coding	20.1181	19.7684	12.4868	9.87903	9.38294	6.21482	4.80186e-05	0.00103845	2.05573	1.03965	up	yes
Os03g0797300	Os03g0797300	Os03t0797300-01					Similar to benzoxazinless1	protein_coding	0.26201	0.926778	0.473972	0	0.031055	0	4.85775e-05	0.00104917	53.5425	5.74261	up	yes
Os02g0821400	OsRLCK90	Os02t0821400-01;Os02t0821400-02	GO:0000166(nucleotide binding);GO:0004672(protein kinase activity);GO:0004674(protein serine/threonine kinase activity);GO:0004675(transmembrane receptor protein serine/threonine kinase activity);GO:0004683(calmodulin-dependent protein kinase activity);GO:0005516(calmodulin binding);GO:0005524(ATP binding);GO:0005886(plasma membrane);GO:0006468(protein phosphorylation);GO:0009409(response to cold…				Protein kinase, core domain containing protein	protein_coding	37.921	46.5633	27.5445	21.409	12.9265	6.63783	4.86296e-05	0.00104961	2.73419	1.45111	up	yes
Os06g0294600	Os06g0294600	Os06t0294600-02	GO:0004497(monooxygenase activity);GO:0005506(iron ion binding);GO:0016020(membrane);GO:0016021(integral component of membrane);GO:0016491(oxidoreductase activity);GO:0016705(oxidoreductase activity, acting on paired donors, with incorporation or reduction of molecular oxygen);GO:0016709(oxidoreductase activity, acting on paired donors, with incorporation or reduction of molecular oxygen, NAD(P)H…				Cytochrome P450 family protein	protein_coding	63.5014	76.2491	49.5312	34.1588	34.5748	16.8998	4.86671e-05	0.00104973	2.21037	1.14429	up	yes
Os04g0481000	Os04g0481000	Os04t0481000-00	GO:0004553(hydrolase activity, hydrolyzing O-glycosyl compounds);GO:0005975(carbohydrate metabolic process);GO:0008152(metabolic process);GO:0016787(hydrolase activity);GO:0016798(hydrolase activity, acting on glycosyl bonds);GO:0016985(mannan endo-1,4-beta-mannosidase activity);GO:0071704(organic substance metabolic process)				Similar to H0510A06.1 protein	protein_coding	6.59913	6.40547	2.0321	1.78673	1.46036	0.700284	4.91021e-05	0.00105843	3.80929	1.92952	up	yes
Os11g0490900	OsWRKY72	Os11t0490900-01	GO:0003677(DNA binding);GO:0003700(DNA-binding transcription factor activity);GO:0005634(nucleus);GO:0006355(regulation of DNA-templated transcription);GO:0043565(sequence-specific DNA binding);GO:0050896(response to stimulus)				Similar to WRKY transcription factor 72	protein_coding	13.125	18.8983	12.3119	8.95752	6.73693	5.10791	4.9599e-05	0.00106775	2.13126	1.09171	up	yes
Os04g0620600	OsSTA132	Os04t0620600-01	GO:0005886(plasma membrane)				Similar to NOI protein	protein_coding	0.688351	0.638464	0.634116	1.39933	1.50589	1.93117	5.00955e-05	0.00107774	0.405454	-1.30239	down	yes
Os01g0130900	Os01g0130900	Os01t0130900-01					Conserved hypothetical protein	protein_coding	1.02706	0.721167	0.893784	3.17411	2.85412	2.4689	5.03637e-05	0.0010807	0.31093	-1.68534	down	yes
Os07g0535800	Os07g0535800	Os07t0535800-01	GO:0004672(protein kinase activity);GO:0004674(protein serine/threonine kinase activity);GO:0005524(ATP binding);GO:0005886(plasma membrane);GO:0006468(protein phosphorylation);GO:0016020(membrane);GO:0016021(integral component of membrane)				Similar to SRK15 protein (Fragment)	protein_coding	6.93402	8.86492	5.30589	3.18688	2.45748	0.768727	5.03378e-05	0.0010807	3.2909	1.71848	up	yes
Os08g0502400	OsFLA5	Os08t0502400-01	GO:0005886(plasma membrane);GO:0009834(plant-type secondary cell wall biogenesis);GO:0016020(membrane)				FAS1 domain domain containing protein	protein_coding	8.62268	5.87909	12.3864	16.8678	23.6467	22.5342	5.06145e-05	0.00108538	0.426467	-1.22949	down	yes
Os02g0514712	Os02g0514712	Os02t0514712-00					Similar to H0818E04.19 protein	protein_coding	1.01699	1.68707	1.30532	4.03844	2.96401	4.88175	5.08369e-05	0.00108944	0.337371	-1.56759	down	yes
Os08g0361000	Os08g0361000	Os08t0361000-01					Conserved hypothetical protein	protein_coding	7.9849	10.0903	5.37744	15.8572	23.5254	29.5237	5.16212e-05	0.00110126	0.340355	-1.55489	down	yes
Os07g0231800	Os07g0231800	Os07t0231800-01;Os07t0231800-02					Conserved hypothetical protein	protein_coding	21.2349	24.0499	29.2973	39.1341	44.1289	70.0045	5.16607e-05	0.0011014	0.486614	-1.03915	down	yes
Os09g0366800	Os09g0366800	Os09t0366800-00					Hypothetical conserved gene	protein_coding	0.136381	0.24427	0.113154	0	0	0	5.17612e-05	0.00110212	1646.02	10.6848	up	yes
Os11g0180900	Os11g0180900	Os11t0180900-00	GO:0003677(DNA binding);GO:0005634(nucleus);GO:0030154(cell differentiation);GO:0043565(sequence-specific DNA binding)				Myb transcription factor domain containing protein	protein_coding	2.79331	2.62717	3.23868	5.15015	5.52198	6.82276	5.19519e-05	0.00110547	0.494954	-1.01463	down	yes
Os01g0939100	osACA6	Os01t0939100-01	GO:0000166(nucleotide binding);GO:0005215(transporter activity);GO:0005388(P-type calcium transporter activity);GO:0005516(calmodulin binding);GO:0005524(ATP binding);GO:0005887(integral component of plasma membrane);GO:0006811(ion transport);GO:0006816(calcium ion transport);GO:0016020(membrane);GO:0016021(integral component of membrane);GO:0016887(ATP hydrolysis activity);GO:0019829(ATPase-coup…		K01537	EC:7.2.2.10	Similar to Calmodulin-stimulated calcium-ATPase	protein_coding	7.62209	7.3561	5.75128	3.80295	2.05182	2.9452	5.20422e-05	0.00110668	2.35563	1.23611	up	yes
Os06g0115700	Os06g0115700	Os06t0115700-01;Os06t0115700-02					Conserved hypothetical protein	protein_coding	4.24512	3.12867	6.33925	8.21456	11.361	11.2611	5.2102e-05	0.00110724	0.4447	-1.1691	down	yes
Os03g0738600	LOX-L2	Os03t0738600-01	GO:0005515(protein binding);GO:0005737(cytoplasm);GO:0006629(lipid metabolic process);GO:0006631(fatty acid metabolic process);GO:0006633(fatty acid biosynthetic process);GO:0009611(response to wounding);GO:0016165(linoleate 13S-lipoxygenase activity);GO:0016491(oxidoreductase activity);GO:0016702(oxidoreductase activity, acting on single donors with incorporation of molecular oxygen, incorporati…	00591(Linoleic acid metabolism)	K15718	EC:1.13.11.58	Lipoxygenase, Seed germination and longevit	protein_coding	10.1829	14.1373	25.2469	40.7632	54.9326	31.222	5.26475e-05	0.0011127	0.390546	-1.35644	down	yes
Os10g0200700	Os10g0200700	Os10t0200700-01	GO:0016020(membrane);GO:0016021(integral component of membrane)				Conserved hypothetical protein	protein_coding	0.663538	0.69645	0.961491	1.50114	1.86012	1.76962	5.25829e-05	0.0011127	0.452453	-1.14416	down	yes
Os05g0442750	Os05g0442750	Os05t0442750-00					Hypothetical protein	protein_coding	0.460342	0.918101	0.672686	0.0515347	0.197243	0.13992	5.27316e-05	0.00111348	5.27693	2.3997	up	yes
Os06g0249350	Os06g0249350	Os06t0249350-00					Conserved hypothetical protein	protein_coding	2.96616	3.73253	2.09017	1.06064	0.566229	0.152472	5.31421e-05	0.00112143	4.93939	2.30433	up	yes
Os09g0468150	Os09g0468150	Os09t0468150-00	GO:0000149(SNARE binding);GO:0005545(1-phosphatidylinositol binding);GO:0005546(phosphatidylinositol-4,5-bisphosphate binding);GO:0005794(Golgi apparatus);GO:0005905(clathrin-coated pit);GO:0006900(vesicle budding from membrane);GO:0030136(clathrin-coated vesicle);GO:0031410(cytoplasmic vesicle);GO:0032050(clathrin heavy chain binding);GO:0048268(clathrin coat assembly);GO:0072583(clathrin-depend…				Epsin-like, N-terminal domain containing protein	protein_coding	3.92538	4.21709	2.99717	2.12758	1.40283	1.0193	5.3263e-05	0.00112327	2.44843	1.29186	up	yes
Os09g0482660	Os09g0482660	Os09t0482660-01	GO:0004252(serine-type endopeptidase activity);GO:0006508(proteolysis);GO:0008236(serine-type peptidase activity)				Similar to Subtilisin-type protease	protein_coding	11.3242	13.0015	16.3134	26.0293	34.1415	39.3734	5.388e-05	0.00113412	0.408251	-1.29247	down	yes
Os07g0542900	OsUCL22	Os07t0542900-00	GO:0009055(electron transfer activity);GO:0022900(electron transport chain);GO:0046658(anchored component of plasma membrane)				Similar to blue copper protein	protein_coding	1.04841	0.981888	0.4716	0.0821619	0.210412	0.0356344	5.41028e-05	0.00113736	7.62289	2.93034	up	yes
Os06g0131500	Os06g0131500	Os06t0131500-02;Os06t0131500-01	GO:0004553(hydrolase activity, hydrolyzing O-glycosyl compounds);GO:0005975(carbohydrate metabolic process);GO:0008152(metabolic process);GO:0016020(membrane);GO:0016021(integral component of membrane);GO:0016798(hydrolase activity, acting on glycosyl bonds);GO:0046658(anchored component of plasma membrane);GO:0046658(anchored component of plasma membrane)				Glycoside hydrolase, family 17 protein	protein_coding	3.37763	2.46425	4.80834	8.11121	8.70203	11.7901	5.46499e-05	0.00114668	0.372342	-1.4253	down	yes
Os05g0214300	OsSWEET3a	Os05t0214300-00	GO:0005886(plasma membrane);GO:0008643(carbohydrate transport);GO:0016020(membrane);GO:0016021(integral component of membrane);GO:0051119(sugar transmembrane transporter activity)				Similar to Bidirectional sugar transporter SWEET3a	protein_coding	3.2198	4.17041	2.74284	6.32558	9.89263	20.1511	5.4777e-05	0.00114809	0.278615	-1.84365	down	yes
Os01g0224700	YUCCA4	Os01t0224700-01	GO:0004499(N,N-dimethylaniline monooxygenase activity);GO:0009851(auxin biosynthetic process);GO:0009901(anther dehiscence);GO:0050660(flavin adenine dinucleotide binding);GO:0050661(NADP binding);GO:0103075(indole-3-pyruvate monooxygenase activity)	00380(Tryptophan metabolism);01100(Metabolic pathways)	K11816	EC:1.14.13.168	Flavin monooxygenase-like enzyme, Auxin biosynthesi	protein_coding	2.68091	2.31413	3.76753	5.96328	5.51743	7.91048	5.47863e-05	0.00114809	0.451884	-1.14598	down	yes
Os12g0594200	Os12g0594200	Os12t0594200-00	GO:0006623(protein targeting to vacuole);GO:0019898(extrinsic component of membrane);GO:0045053(protein retention in Golgi apparatus)				Hypothetical conserved gene	protein_coding	17.256	17.4126	12.5841	5.56679	9.10014	3.78532	5.48757e-05	0.00114923	2.56081	1.3566	up	yes
Os03g0234900	PRX39	Os03t0234900-01	GO:0004601(peroxidase activity);GO:0005576(extracellular region);GO:0006979(response to oxidative stress);GO:0016491(oxidoreductase activity);GO:0020037(heme binding);GO:0042744(hydrogen peroxide catabolic process);GO:0046872(metal ion binding);GO:0098869(cellular oxidant detoxification)	00940(Phenylpropanoid biosynthesis);01100(Metabolic pathways);01110(Biosynthesis of secondary metabolites)	K00430	EC:1.11.1.7	Similar to Peroxidase (EC 1.11.1.7)	protein_coding	2.20708	3.96298	8.19846	16.7731	19.3988	13.0414	5.54036e-05	0.00115882	0.291964	-1.77614	down	yes
Os01g0195801	OsbHLH027	Os01t0195801-00	GO:0006355(regulation of DNA-templated transcription);GO:0046983(protein dimerization activity)				Hypothetical conserved gene	protein_coding	0.0776901	0.308657	0.358337	0	0	0	5.60342e-05	0.00117054	2482.28	11.2775	up	yes
Os02g0834300	Os02g0834300	Os02t0834300-01	GO:0016020(membrane);GO:0016021(integral component of membrane)				Beta tubulin, autoregulation binding site domain containing protein	protein_coding	0.755164	0.898784	1.72239	2.90833	3.39283	4.27263	5.63847e-05	0.00117416	0.319313	-1.64696	down	yes
Os03g0602300	brd1	Os03t0602300-01	GO:0001578(microtubule bundle formation);GO:0004497(monooxygenase activity);GO:0005506(iron ion binding);GO:0006629(lipid metabolic process);GO:0006694(steroid biosynthetic process);GO:0007275(multicellular organism development);GO:0009647(skotomorphogenesis);GO:0010268(brassinosteroid homeostasis);GO:0016020(membrane);GO:0016021(integral component of membrane);GO:0016125(sterol metabolic process…	00905(Brassinosteroid biosynthesis);01100(Metabolic pathways);01110(Biosynthesis of secondary metabolites)			Cytochrome P450 85A1 (EC 1.14.-.-) (C6-oxidase	protein_coding	9.97631	8.85334	14.3915	16.6515	25.1309	32.3308	5.63781e-05	0.00117416	0.448249	-1.15763	down	yes
Os06g0230100	OsCslA3	Os06t0230100-00	GO:0000139(Golgi membrane);GO:0016020(membrane);GO:0071555(cell wall organization)				Similar to Cellulose synthase-like A1	protein_coding	0.286112	0.225633	0.175267	0.779283	0.773896	1.1378	5.65112e-05	0.00117522	0.255301	-1.96973	down	yes
Os03g0301800	Os03g0301800	Os03t0301800-01	GO:0003777(microtubule motor activity);GO:0005524(ATP binding);GO:0007018(microtubule-based movement);GO:0008017(microtubule binding)				Similar to Kinesin-like polypeptides 9 (Fragment)	protein_coding	30.4304	28.6812	43.0036	50.5582	71.0342	86.0987	5.65423e-05	0.00117522	0.491668	-1.02424	down	yes
Os01g0920450	Os01g0920450	Os01t0920450-00					Conserved hypothetical protein	protein_coding	10.5469	9.46334	4.50463	3.1112	2.56597	1.54919	5.74214e-05	0.00118902	3.39242	1.76231	up	yes
Os09g0115500	OsCBSX2	Os09t0115500-02;Os09t0115500-01					Proteinase inhibitor I3, Kunitz legume domain containing protein	protein_coding	9.01352	10.4983	5.33987	4.83433	3.29508	2.95422	5.75341e-05	0.00119061	2.2422	1.16491	up	yes
Os09g0365450	Os09g0365450	Os09t0365450-00	GO:0003680(minor groove of adenine-thymine-rich DNA binding);GO:0003700(DNA-binding transcription factor activity);GO:0005634(nucleus);GO:0006355(regulation of DNA-templated transcription)				Similar to DNA binding protein	protein_coding	2.10152	1.31487	1.67785	0	0.106902	0.201297	5.76208e-05	0.00119166	16.5291	4.04693	up	yes
Os06g0301300	Os06g0301300	Os06t0301300-00	GO:0005634(nucleus);GO:0005829(cytosol);GO:0005839(proteasome core complex);GO:0006281(DNA repair);GO:0006974(cellular response to DNA damage stimulus);GO:0010499(proteasomal ubiquitin-independent protein catabolic process);GO:0010952(positive regulation of peptidase activity);GO:0016504(peptidase activator activity);GO:0070577(lysine-acetylated histone binding);GO:0070628(proteasome binding)				Similar to predicted protein	protein_coding	29.2043	28.7545	22.2003	14.8587	14.2689	6.46682	5.78479e-05	0.00119486	2.25201	1.17121	up	yes
Os08g0157400	Os08g0157400	Os08t0157400-01	GO:0016567(protein ubiquitination);GO:0044238(primary metabolic process);GO:0044260(cellular macromolecule metabolic process);GO:0061630(ubiquitin protein ligase activity)				Zinc finger, RING/FYVE/PHD-type domain containing protein	protein_coding	3.15445	3.67615	6.11258	8.69426	8.51229	11.2499	5.82003e-05	0.00120139	0.454842	-1.13656	down	yes
[truncated: 1,295 more rows]

## Sheet: -P OSH45-OE VS -P NIP
gene_id	gene_name	transcript_id	GO	KEGG	KO_ENTRY	EC	Description	trans_type	FPKM.-P_OSH45-OE_R1	FPKM.-P_OSH45-OE_R2	FPKM.-P_OSH45-OE_R3	FPKM.-P_NIP_R1	FPKM.-P_NIP_R2	FPKM.-P_NIP_R3	pval	qval	fc	log2(fc)	regulation	significant
[truncated: 1,439 more rows]

[truncated: 2 more sheets: -P OSH45-OE VS HP OSH45-OE, -P NIP VS HP NIP]
