# Supplementary material for: OSH45, a homeobox transcription factor, coordinates low-phosphate adaptation in rice
Source: Front Plant Sci. 2025 Aug 28;16:1654599. doi: 10.3389/fpls.2025.1654599 (PMC12423420; doi:10.3389/fpls.2025.1654599)
Supplement: Supplementary file 3 [file Table2.xlsx]

## Sheet: DEGs
Dataset S2. List of DEGs in for Venn
HP OSH45-OE vs HP NIP up-DEG genes (713)	PSI genes (1168)	HP OSH45-OE vs HP NIP down-DEG genes (619)	PSS genes (1123)	HP OSH45-OE vs HP NIP up-DEG genes ∩ PSI genes (708)	HP OSH45-OE vs HP NIP down-DEG genes ∩ PSS genes (366)
Os03g0426350	Os01g0294500	Os05g0503000	Os01g0200700	Os01g0392600	Os01g0878700
Os02g0772100	Os04g0571600	Os08g0100300	Os11g0211800	Os02g0265300	Os04g0372400
Os01g0392600	Os10g0552600	Os01g0339500	Os06g0513781	Os07g0154100	Os05g0219900
Os07g0442800	Os04g0674800	Os11g0629400	Os06g0513862	Os09g0378700	Os12g0490050
Os07g0511400	Os03g0155900	Os05g0135500	Os02g0191800	Os04g0203600	Os06g0567200
Os04g0115200	Os09g0522200	Os04g0550866	Os03g0235000	Os04g0301500	Os03g0113000
Os07g0153150	Os07g0638801	Os07g0221300	Os10g0154700	Os02g0756800	Os04g0613200
Os03g0115800	Os01g0127000	Os02g0770800	Os02g0467200	Os02g0703600	Os03g0684700
Os01g0846300	Os06g0255200	Os08g0434700	Os11g0177400	Os04g0223500	Os11g0426400
Os02g0265300	Os07g0638600	Os01g0878700	Os06g0591200	Os02g0676800	Os08g0429800
Os07g0122000	Os05g0280500	Os04g0372400	Os10g0524300	Os03g0285800	Os01g0659900
Os04g0617600	Os07g0645200	Os05g0219900	Os06g0513943	Os01g0597600	Os12g0250700
Os06g0707350	Os02g0162766	Os01g0511000	Os06g0514800	Os03g0191850	Os01g0559900
Os01g0609300	Os02g0706900	Os12g0490050	Os03g0386500	Os03g0191900	Os11g0180000
Os10g0567900	Os07g0542900	Os02g0202200	Os12g0227500	Os03g0351300	Os05g0106200
Os05g0503100	Os02g0756800	Os06g0567200	Os04g0107600	Os11g0687200	Os03g0417700
Os09g0325700	Os04g0515900	Os01g0924200	Os12g0567300	Os02g0661100	Os10g0569400
Os11g0282700	Os01g0955100	Os04g0617700	Os03g0417700	Os02g0682300	Os04g0208800
Os01g0293000	Os03g0103200	Os03g0113000	Os06g0534200	Os02g0179200	Os11g0479000
Os07g0154100	Os11g0499600	Os08g0468100	Os06g0643500	Os04g0685300	Os06g0652600
Os08g0496700	Os02g0703600	Os03g0817800	Os06g0514100	Os01g0864500	Os07g0448100
Os07g0580700	Os06g0495800	Os10g0510000	Os01g0559900	Os09g0522200	Os07g0448200
Os06g0103900	Os07g0679300	Os03g0416200	Os01g0882800	Os10g0391400	Os03g0325500
Os02g0677300	Os04g0610400	Os04g0613200	Os05g0555800	Os03g0180900	Os06g0509900
Os01g0817633	Os08g0202300	Os08g0100200	Os11g0112200	Os03g0181100	Os02g0114100
Os08g0292900	Os03g0281900	Os03g0684700	Os04g0598200	Os10g0127900	Os08g0468700
Os03g0223301	Os10g0544200	Os10g0467800	Os11g0600600	Os01g0934100	Os02g0234700
Os09g0455300	Os06g0693100	Os02g0687900	Os07g0616600	Os01g0533900	Os11g0242600
Os03g0268600	Os04g0675101	Os01g0631200	Os07g0658600	Os04g0674000	Os03g0386800
Os08g0178900	Os09g0434500	Os07g0636800	Os12g0281600	Os12g0631600	Os05g0426350
Os09g0378700	Os03g0744675	Os10g0554900	Os07g0184300	Os02g0626532	Os03g0861400
Os02g0129000	Os09g0486500	Os08g0546100	Os03g0360300	Os02g0111600	Os06g0240001
Os04g0203600	Os08g0446400	Os11g0426400	Os01g0723200	Os02g0618400	Os08g0167000
Os07g0526400	Os01g0934100	Os08g0429800	Os06g0166500	Os08g0205800	Os12g0100200
Os04g0301500	Os08g0478000	Os09g0367900	Os02g0798200	Os01g0714600	Os03g0347700
Os05g0475550	Os04g0685300	Os03g0297600	Os06g0272850	Os10g0521900	Os01g0763900
Os02g0756800	Os10g0415100	Os01g0659900	Os03g0113000	Os12g0443000	Os08g0503000
Os02g0789700	Os10g0439100	Os12g0250700	Os02g0788600	Os08g0445700	Os02g0653000
Os04g0461300	Os07g0173300	Os01g0559900	Os07g0672566	Os03g0187800	Os02g0594700
Os02g0522300	Os06g0683400	Os10g0175500	Os08g0462900	Os10g0178800	Os03g0433200
Os04g0583900	Os01g0384800	Os01g0501800	Os03g0433200	Os01g0841700	Os11g0244600
Os02g0703600	Os05g0545400	Os06g0506200	Os05g0557700	Os01g0863300	Os01g0158400
Os04g0223500	Os09g0348600	Os02g0658100	Os04g0565900	Os04g0128700	Os04g0423400
Os08g0517100	Os01g0135700	Os07g0101000	Os07g0224000	Os05g0524100	Os11g0100300
Os07g0110000	Os02g0830801	Os11g0180000	Os05g0512600	Os01g0699600	Os01g0169800
Os04g0677000	Os05g0497300	Os05g0106200	Os02g0556400	Os05g0516700	Os02g0490500
Os02g0181300	Os01g0667200	Os03g0417700	Os11g0104400	Os01g0794600	Os12g0628100
Os03g0861200	Os10g0546100	Os10g0569400	Os05g0424000	Os01g0582600	Os01g0802700
Os11g0195500	Os11g0113700	Os04g0416700	Os02g0821800	Os10g0543400	Os02g0174800
Os03g0629800	Os12g0614800	Os09g0394600	Os02g0519700	Os07g0566150	Os02g0301100
Os05g0537100	Os11g0431400	Os05g0563600	Os01g0866000	Os12g0123800	Os07g0586900
Os03g0105500	Os03g0764100	Os04g0208800	Os06g0691200	Os06g0200800	Os11g0134100
Os08g0367300	Os01g0931100	Os09g0286600	Os05g0574600	Os07g0680400	Os04g0412500
Os11g0213000	Os01g0669100	Os04g0359100	Os07g0207400	Os01g0955100	Os02g0284800
Os05g0343400	Os12g0113500	Os07g0691200	Os11g0531700	Os11g0229500	Os06g0691200
Os06g0543601	Os08g0239300	Os03g0721300	Os02g0776900	Os08g0386200	Os03g0733600
Os01g0537250	Os11g0591300	Os02g0115700	Os11g0412484	Os08g0482600	Os02g0722450
Os03g0655400	Os01g0739500	Os11g0479000	Os10g0496000	Os03g0241900	Os07g0605350
Os11g0491600	Os02g0682300	Os05g0543600	Os07g0605400	Os09g0341600	Os11g0456000
Os06g0559600	Os10g0550800	Os05g0401500	Os02g0489400	Os03g0815100	Os04g0445000
Os01g0549300	Os06g0255400	Os06g0652600	Os08g0116500	Os04g0664500	Os03g0360300
Os12g0622900	Os03g0401100	Os05g0556400	Os03g0634400	Os07g0635500	Os07g0197100
Os02g0676800	Os03g0787000	Os01g0668100	Os12g0529800	Os04g0677300	Os03g0196250
Os03g0285800	Os03g0368300	Os11g0107000	Os03g0141000	Os11g0114300	Os02g0695200
Os06g0255900	Os01g0850700	Os07g0448100	Os10g0569400	Os07g0248550	Os09g0249100
Os06g0564700	Os01g0392600	Os07g0448200	Os02g0174800	Os02g0759400	Os06g0266800
Os06g0202900	Os04g0674000	Os03g0325500	Os04g0322100	Os01g0186900	Os06g0591400
Os04g0422300	Os04g0684900	Os12g0194900	Os02g0176650	Os12g0181600	Os01g0170500
Os01g0597600	Os02g0681200	Os01g0159200	Os01g0622000	Os11g0180100	Os02g0184200
Os04g0586500	Os07g0268400	Os06g0705700	Os03g0227700	Os10g0103140	Os12g0210500
Os07g0457200	Os11g0507200	Os09g0521300	Os11g0297800	Os02g0134200	Os09g0395600
Os01g0369600	Os05g0380900	Os07g0204400	Os09g0568400	Os01g0373700	Os09g0449400
Os03g0191850	Os06g0244000	Os06g0509900	Os01g0257300	Os02g0165100	Os05g0403300
Os03g0191900	Os12g0199100	Os03g0111200	Os07g0150200	Os02g0120000	Os10g0114400
Os01g0314800	Os05g0476700	Os01g0357100	Os01g0701700	Os03g0126800	Os08g0431700
Os01g0356951	Os04g0369066	Os02g0114100	Os01g0952800	Os03g0187550	Os02g0183000
Os03g0351300	Os03g0369600	Os04g0561500	Os03g0332900	Os01g0570800	Os05g0512600
Os06g0700750	Os10g0330000	Os01g0740300	Os04g0261400	Os02g0437200	Os08g0207500
Os01g0168100	Os03g0266900	Os01g0929200	Os05g0142000	Os03g0839800	Os02g0131000
Os07g0457300	Os08g0205800	Os08g0468700	Os12g0490050	Os04g0684900	Os06g0700550
Os02g0232000	Os11g0274700	Os01g0195400	Os06g0591400	Os02g0314600	Os07g0523500
Os02g0561400	Os04g0481000	Os12g0291066	Os01g0304000	Os09g0342000	Os04g0445100
Os02g0561000	Os11g0687001	Os01g0756200	Os06g0274200	Os08g0293300	Os07g0659600
Os12g0242500	Os07g0294100	Os02g0718100	Os06g0565100	Os05g0181700	Os05g0130600
Os02g0463725	Os10g0109900	Os02g0234700	Os03g0229500	Os08g0478700	Os10g0147400
Os11g0687200	Os01g0582600	Os11g0242600	Os02g0821200	Os02g0736900	Os12g0160100
Os10g0392400	Os03g0820400	Os02g0538700	Os11g0293800	Os09g0542900	Os02g0264800
Os02g0661100	Os01g0121500	Os05g0584600	Os01g0187300	Os01g0892800	Os06g0256900
Os11g0669100	Os03g0603200	Os11g0566800	Os06g0652600	Os07g0537250	Os05g0167600
Os03g0299700	Os04g0530700	Os05g0514400	Os02g0636700	Os03g0788500	Os11g0169200
Os02g0682300	Os01g0164300	Os03g0386800	Os08g0524501	Os06g0325200	Os01g0878400
Os03g0437200	Os07g0407900	Os05g0541750	Os11g0178800	Os02g0646200	Os09g0567800
Os02g0179200	Os01g0220100	Os03g0291800	Os03g0584400	Os12g0431700	Os01g0147300
Os02g0569400	Os03g0206700	Os02g0594651	Os06g0544100	Os06g0521500	Os03g0658800
Os04g0685300	Os11g0131900	Os12g0163700	Os03g0205700	Os07g0268400	Os04g0641700
Os01g0864500	Os10g0140200	Os02g0722400	Os03g0347500	Os06g0248500	Os04g0650300
Os06g0649000	Os06g0695200	Os05g0426350	Os07g0437000	Os07g0569100	Os05g0345175
Os06g0200700	Os05g0406100	Os10g0345650	Os07g0593000	Os12g0547600	Os02g0617800
Os02g0598200	Os06g0192800	Os09g0422500	Os06g0473700	Os12g0159000	Os01g0612500
Os02g0597300	Os04g0683700	Os01g0370200	Os06g0319700	Os06g0128800	Os09g0455200
Os03g0335200	Os07g0566150	Os03g0861400	Os08g0466200	Os01g0135700	Os07g0658600
Os11g0634350	Os03g0816900	Os08g0321000	Os06g0266800	Os01g0884350	Os01g0279400
Os09g0522200	Os06g0108600	Os07g0229200	Os02g0815800	Os02g0624300	Os04g0490866
Os01g0884300	Os12g0471100	Os05g0563000	Os04g0415401	Os12g0104733	Os01g0878000
Os02g0559800	Os03g0351300	Os06g0494250	Os10g0516900	Os02g0585100	Os03g0675500
Os11g0471200	Os02g0102300	Os06g0240001	Os07g0524900	Os10g0523201	Os11g0629100
Os04g0447100	Os12g0263200	Os08g0167000	Os01g0231700	Os09g0457900	Os01g0786500
Os03g0773000	Os02g0710102	Os12g0100200	Os10g0554800	Os03g0362200	Os03g0102366
Os10g0391400	Os08g0137400	Os03g0347700	Os06g0240001	Os03g0764100	Os05g0147300
Os03g0180900	Os05g0116000	Os03g0145050	Os03g0234200	Os06g0683400	Os01g0812800
Os02g0560600	Os01g0864500	Os01g0763900	Os05g0364300	Os07g0638801	Os04g0586700
Os02g0561800	Os06g0647400	Os08g0503000	Os08g0167000	Os01g0750600	Os07g0191650
Os05g0537400	Os02g0137450	Os03g0665200	Os02g0588700	Os01g0819700	Os01g0937200
Os05g0519300	Os03g0128200	Os09g0506800	Os05g0200400	Os06g0725200	Os07g0116600
Os03g0181100	Os03g0192500	Os02g0653000	Os01g0823300	Os01g0498300	Os01g0126200
Os11g0154500	Os02g0582100	Os02g0594700	Os07g0448200	Os11g0586200	Os03g0221500
Os08g0517150	Os01g0836600	Os03g0433200	Os10g0551200	Os01g0768333	Os11g0634902
Os10g0127900	Os12g0614100	Os11g0244600	Os01g0834600	Os04g0571600	Os08g0130250
Os05g0296200	Os05g0464001	Os08g0490600	Os04g0445000	Os01g0821600	Os03g0651950
Os04g0584600	Os04g0618700	Os08g0564700	Os01g0962600	Os01g0533850	Os04g0589400
Os01g0295700	Os01g0682001	Os01g0158400	Os02g0478700	Os04g0572400	Os03g0102200
Os02g0126400	Os05g0268500	Os06g0125200	Os03g0343500	Os05g0524500	Os08g0467500
Os01g0934100	Os04g0605300	Os09g0469600	Os02g0165500	Os04g0674800	Os01g0296166
Os04g0223600	Os09g0385700	Os07g0158500	Os02g0564700	Os11g0210201	Os01g0878750
Os01g0533900	Os09g0272900	Os11g0462100	Os01g0899200	Os07g0537300	Os05g0172000
Os04g0674000	Os09g0490400	Os04g0423400	Os01g0955000	Os03g0203700	Os01g0226300
Os04g0397800	Os02g0470600	Os11g0100300	Os08g0376300	Os02g0739100	Os12g0571300
Os12g0631600	Os04g0685700	Os02g0628200	Os06g0115700	Os09g0547500	Os04g0631200
Os01g0852800	Os02g0114033	Os01g0169800	Os01g0937200	Os11g0249000	Os02g0514712
Os02g0728850	Os01g0552050	Os05g0440800	Os01g0960900	Os02g0475300	Os07g0231800
Os05g0475600	Os04g0388700	Os09g0338500	Os11g0657300	Os07g0121500	Os11g0180900
Os07g0141100	Os10g0498100	Os05g0159300	Os07g0116600	Os07g0537600	Os06g0115700
Os02g0626532	Os03g0195500	Os02g0490500	Os06g0232300	Os03g0155900	Os09g0482660
Os02g0111600	Os01g0369900	Os12g0628100	Os10g0562500	Os04g0619000	Os05g0214300
Os02g0618400	Os02g0696650	Os12g0106300	Os05g0438700	Os10g0325750	Os02g0834300
Os08g0205800	Os11g0180100	Os01g0802700	Os09g0494600	Os04g0600200	Os03g0158550
Os07g0511301	Os02g0646200	Os02g0174800	Os02g0606400	Os03g0702400	Os04g0565200
Os02g0252400	Os06g0578700	Os12g0584700	Os01g0297200	Os03g0233000	Os09g0111100
Os02g0767800	Os12g0186600	Os03g0149000	Os08g0151400	Os05g0324700	Os02g0168550
Os05g0183100	Os02g0832400	Os02g0301100	Os06g0131350	Os01g0134700	Os04g0512300
Os01g0714600	Os05g0410900	Os10g0504600	Os12g0141500	Os02g0519950	Os05g0547600
Os06g0127100	Os07g0635500	Os06g0218600	Os09g0565300	Os01g0389700	Os12g0548401
Os02g0572400	Os12g0159000	Os07g0112700	Os07g0685300	Os03g0648600	Os09g0500900
Os03g0373500	Os01g0895300	Os07g0644200	Os05g0533800	Os06g0108600	Os10g0551200
Os03g0289800	Os01g0878300	Os07g0586900	Os10g0489000	Os01g0667900	Os06g0692050
Os10g0521900	Os02g0742051	Os10g0536700	Os02g0534800	Os03g0820400	Os04g0507950
Os08g0384500	Os11g0665600	Os11g0134100	Os04g0490900	Os08g0254300	Os04g0659000
Os06g0662550	Os05g0247100	Os06g0167200	Os05g0556900	Os03g0270600	Os06g0134700
Os07g0685700	Os01g0142300	Os05g0386700	Os07g0165100	Os12g0518200	Os02g0678800
Os05g0580200	Os01g0871800	Os02g0514500	Os07g0208000	Os12g0114000	Os06g0691600
Os12g0443000	Os09g0381600	Os04g0412500	Os08g0207500	Os01g0294500	Os04g0684800
Os08g0445700	Os02g0517700	Os06g0307900	Os03g0424800	Os02g0156000	Os05g0565100
Os03g0187800	Os05g0524500	Os05g0473000	Os02g0594700	Os06g0255200	Os01g0897700
Os04g0660900	Os06g0692500	Os11g0592600	Os07g0641700	Os03g0324600	Os01g0587300
Os03g0726500	Os10g0122400	Os04g0408600	Os01g0858350	Os12g0130200	Os07g0685300
Os02g0327500	Os05g0525800	Os03g0806800	Os01g0875000	Os03g0787000	Os05g0555900
Os05g0475625	Os02g0519950	Os02g0284800	Os09g0449400	Os10g0498100	Os01g0926450
Os06g0574200	Os03g0169500	Os06g0691200	Os07g0448100	Os02g0671100	Os04g0382400
Os09g0452900	Os03g0369250	Os07g0637700	Os01g0818300	Os06g0725150	Os04g0656800
Os05g0186300	Os05g0402900	Os03g0126700	Os01g0899800	Os02g0764700	Os10g0146200
Os02g0560200	Os03g0285800	Os04g0574100	Os02g0529700	Os11g0665600	Os05g0119700
Os03g0258200	Os04g0410400	Os04g0400700	Os09g0249100	Os04g0369033	Os05g0169600
Os04g0504700	Os10g0111900	Os10g0554200	Os03g0781501	Os07g0669700	Os07g0143500
Os10g0178800	Os01g0727500	Os03g0184300	Os05g0219900	Os06g0356800	Os06g0707400
Os09g0484800	Os06g0229400	Os03g0637900	Os02g0670400	Os01g0307624	Os01g0215700
Os05g0442700	Os04g0218600	Os11g0427700	Os02g0111700	Os06g0199000	Os02g0606600
Os07g0516300	Os02g0528900	Os08g0531100	Os09g0413500	Os01g0783700	Os06g0223700
Os04g0493100	Os07g0611400	Os05g0113400	Os04g0472700	Os12g0471100	Os03g0103400
Os01g0841700	Os06g0505302	Os03g0733600	Os02g0130000	Os11g0667000	Os12g0572000
Os12g0472366	Os11g0679000	Os01g0901000	Os02g0132500	Os07g0474700	Os07g0145500
Os01g0869750	Os11g0686900	Os05g0499300	Os08g0425500	Os04g0515900	Os12g0289600
Os01g0863300	Os06g0133400	Os02g0722450	Os02g0653000	Os10g0499400	Os09g0320400
Os04g0128700	Os08g0126100	Os05g0202500	Os11g0700500	Os04g0492400	Os01g0914100
Os04g0119500	Os05g0437401	Os04g0125700	Os09g0571400	Os01g0264000	Os01g0229400
Os11g0151400	Os03g0429000	Os01g0607900	Os04g0308400	Os10g0510500	Os12g0239900
Os05g0524100	Os12g0431700	Os07g0605350	Os03g0221500	Os01g0845100	Os02g0104150
Os07g0545800	Os03g0726400	Os11g0442380	Os04g0310200	Os10g0482900	Os12g0485600
Os05g0425600	Os08g0386200	Os11g0456000	Os02g0284800	Os04g0619400	Os03g0346500
Os01g0699600	Os01g0373700	Os01g0118600	Os03g0851000	Os02g0584700	Os04g0422700
Os09g0128400	Os07g0516050	Os04g0445000	Os05g0176000	Os08g0474000	Os04g0515400
Os05g0516700	Os01g0148000	Os10g0407400	Os01g0260800	Os06g0133500	Os01g0618900
Os01g0862800	Os03g0292100	Os03g0360300	Os06g0131300	Os12g0198200	Os04g0393500
Os01g0794600	Os03g0672900	Os07g0197100	Os04g0671500	Os09g0468300	Os03g0756300
Os01g0582600	Os03g0663400	Os03g0196250	Os05g0172000	Os02g0777800	Os09g0445700
Os01g0117600	Os12g0614201	Os02g0695200	Os01g0158400	Os04g0569300	Os05g0367900
Os10g0543400	Os02g0134200	Os08g0151300	Os12g0570400	Os11g0678400	Os06g0565150
Os07g0566150	Os10g0486100	Os03g0121300	Os08g0480000	Os09g0572000	Os09g0401900
Os12g0123800	Os06g0521500	Os09g0249100	Os01g0248300	Os11g0144900	Os01g0566800
Os06g0200800	Os09g0252700	Os12g0510900	Os04g0445200	Os12g0614800	Os11g0137000
Os10g0343500	Os01g0819700	Os06g0266800	Os02g0106001	Os03g0107700	Os08g0113600
Os02g0552700	Os01g0278000	Os01g0329900	Os03g0733600	Os06g0239200	Os01g0976900
Os04g0490500	Os05g0457800	Os09g0493400	Os09g0502000	Os11g0274100	Os08g0420600
Os02g0213700	Os09g0378700	Os05g0123100	Os02g0256100	Os02g0209300	Os09g0508200
Os03g0741100	Os05g0462400	Os06g0591400	Os07g0143500	Os03g0638200	Os11g0156000
Os07g0680400	Os01g0713900	Os05g0503650	Os03g0166000	Os07g0531200	Os04g0386300
Os01g0955100	Os11g0649400	Os01g0170500	Os03g0835150	Os11g0668300	Os01g0977100
Os11g0229500	Os03g0595600	Os03g0128000	Os02g0134400	Os02g0270200	Os03g0699100
Os08g0386200	Os02g0655600	Os02g0450000	Os09g0395400	Os10g0527601	Os02g0256100
Os08g0482600	Os02g0740700	Os02g0184200	Os11g0433900	Os03g0152000	Os11g0300700
Os05g0501001	Os12g0594200	Os12g0210500	Os02g0807750	Os08g0109800	Os02g0769200
Os03g0241900	Os03g0628800	Os09g0395600	Os08g0268000	Os10g0112700	Os03g0337550
Os01g0826400	Os02g0135200	Os01g0743200	Os03g0297100	Os01g0117450	Os11g0211800
Os09g0341600	Os01g0949500	Os11g0691300	Os01g0127600	Os01g0920700	Os04g0490900
Os03g0815100	Os07g0104750	Os09g0449400	Os12g0508300	Os05g0552800	Os03g0781501
Os04g0664500	Os01g0614900	Os12g0291100	Os03g0325500	Os01g0949500	Os06g0614000
Os07g0635500	Os01g0845000	Os11g0540800	Os07g0573000	Os01g0183850	Os03g0306800
Os09g0341500	Os04g0472200	Os05g0403300	Os01g0279000	Os06g0559400	Os03g0109650
Os05g0478700	Os05g0433500	Os05g0516800	Os09g0111100	Os03g0661800	Os03g0205700
Os04g0387300	Os04g0492500	Os04g0495400	Os06g0550000	Os06g0215600	Os09g0414900
Os05g0576600	Os07g0287400	Os05g0217700	Os11g0602600	Os04g0340100	Os07g0123400
Os06g0151800	Os01g0233000	Os09g0461500	Os03g0846900	Os09g0425900	Os02g0639500
Os04g0677300	Os03g0124500	Os10g0337500	Os04g0338100	Os01g0705700	Os01g0750400
Os03g0126825	Os04g0568850	Os10g0114400	Os02g0104150	Os06g0521900	Os02g0652550
Os11g0114300	Os04g0483500	Os01g0842500	Os01g0169800	Os12g0431300	Os05g0130200
Os06g0207950	Os10g0127900	Os01g0935800	Os08g0476000	Os03g0334200	Os04g0129900
Os02g0491600	Os12g0576750	Os03g0160600	Os01g0812800	Os07g0471200	Os03g0816200
Os07g0248550	Os01g0750600	Os06g0706100	Os04g0567200	Os01g0627967	Os07g0640900
Os07g0686800	Os11g0591200	Os08g0431700	Os07g0605350	Os09g0328600	Os01g0205900
Os02g0759400	Os04g0470700	Os07g0586200	Os10g0452500	Os05g0525800	Os03g0414100
Os01g0186900	Os11g0269700	Os03g0264600	Os04g0613200	Os10g0416100	Os02g0298900
Os12g0181600	Os08g0377500	Os02g0183000	Os08g0207000	Os06g0239100	Os11g0169800
Os05g0542150	Os09g0322400	Os05g0512600	Os12g0104800	Os01g0725000	Os01g0332500
Os11g0180100	Os07g0484200	Os08g0207500	Os02g0769200	Os09g0521800	Os02g0197300
Os10g0103140	Os03g0809000	Os09g0331100	Os01g0706500	Os03g0723700	Os04g0667300
Os06g0271400	Os09g0353400	Os02g0131000	Os01g0290700	Os04g0538300	Os01g0326000
Os07g0511100	Os12g0123800	Os05g0559800	Os05g0106200	Os04g0643750	Os12g0634800
Os07g0550900	Os02g0812700	Os06g0700550	Os06g0160000	Os11g0146950	Os06g0728800
Os02g0134200	Os08g0261000	Os05g0342000	Os01g0312800	Os08g0404500	Os01g0224100
Os02g0466400	Os03g0388600	Os07g0523500	Os01g0200300	Os05g0563900	Os05g0169800
Os11g0661800	Os08g0280100	Os04g0445100	Os05g0556700	Os12g0141000	Os01g0927500
Os10g0103380	Os12g0128700	Os07g0659600	Os07g0231800	Os08g0556900	Os07g0437000
Os11g0117500	Os01g0511000	Os12g0238900	Os12g0160100	Os03g0663400	Os04g0261400
Os01g0373700	Os11g0664400	Os05g0130600	Os03g0102200	Os07g0173300	Os01g0166400
Os03g0290300	Os01g0533900	Os10g0147400	Os05g0130600	Os01g0373800	Os01g0854500
Os10g0565150	Os12g0429200	Os03g0267300	Os05g0547600	Os11g0269700	Os01g0281600
Os10g0146901	Os06g0619000	Os09g0389201	Os01g0943000	Os11g0475000	Os03g0214100
Os11g0604900	Os01g0650800	Os01g0703300	Os09g0568266	Os12g0603800	Os10g0117000
Os02g0165100	Os03g0368900	Os11g0707000	Os07g0258400	Os04g0652600	Os09g0517600
Os02g0120000	Os04g0652600	Os12g0160100	Os06g0567200	Os02g0828100	Os03g0167100
Os03g0126800	Os01g0795600	Os02g0125400	Os01g0191100	Os07g0575900	Os02g0132500
Os12g0103150	Os12g0263050	Os08g0524400	Os02g0298900	Os11g0213800	Os06g0711000
Os01g0908700	Os02g0553802	Os09g0307300	Os09g0347800	Os02g0539200	Os04g0540600
Os09g0518000	Os08g0541500	Os02g0264800	Os01g0226300	Os10g0326200	Os04g0169500
Os03g0187550	Os03g0734500	Os03g0286500	Os10g0557800	Os10g0444566	Os11g0309000
Os04g0463500	Os01g0863300	Os07g0600700	Os05g0349200	Os10g0492600	Os08g0466200
Os01g0570800	Os12g0592900	Os04g0382900	Os04g0631200	Os07g0296000	Os08g0174500
Os02g0437200	Os02g0664100	Os06g0256900	Os06g0539066	Os01g0893700	Os08g0114200
Os11g0674400	Os03g0187550	Os02g0110600	Os05g0142400	Os10g0565200	Os09g0460100
Os12g0150200	Os02g0285700	Os05g0167600	Os03g0333700	Os01g0117650	Os04g0107600
Os04g0516600	Os04g0350100	Os11g0169200	Os03g0853200	Os01g0127900	Os04g0382800
Os03g0839800	Os07g0669800	Os11g0171300	Os07g0523500	Os06g0602900	Os12g0456700
Os04g0684900	Os09g0358100	Os07g0230400	Os04g0490866	Os01g0795600	Os10g0389300
Os06g0645600	Os04g0128700	Os03g0769000	Os01g0976900	Os05g0421450	Os01g0836900
Os10g0142600	Os07g0648266	Os01g0878400	Os11g0479000	Os02g0807800	Os01g0851300
Os10g0555100	Os06g0336200	Os09g0567800	Os08g0198300	Os04g0659300	Os04g0298700
Os02g0314600	Os11g0521000	Os01g0147300	Os04g0650700	Os01g0920500	Os11g0233800
Os04g0339800	Os01g0648000	Os03g0658800	Os12g0157000	Os02g0528900	Os06g0133600
Os02g0467600	Os02g0667500	Os01g0974701	Os07g0586900	Os03g0392600	Os12g0194950
Os09g0342000	Os04g0482300	Os11g0643800	Os04g0580400	Os10g0527400	Os09g0382200
Os11g0677101	Os03g0594400	Os09g0482761	Os11g0256200	Os07g0669800	Os11g0699532
Os01g0332100	Os09g0444900	Os03g0297900	Os01g0198500	Os10g0527900	Os04g0504500
Os01g0607100	Os06g0547400	Os04g0641700	Os06g0679200	Os04g0497000	Os04g0412700
Os08g0293300	Os05g0128200	Os04g0650300	Os04g0372400	Os01g0307686	Os06g0331900
Os05g0181700	Os05g0463000	Os02g0542500	Os08g0536350	Os06g0215000	Os01g0312800
Os01g0113650	Os03g0245700	Os12g0182500	Os01g0977100	Os09g0571200	Os03g0244600
Os03g0750000	Os10g0204400	Os06g0568101	Os08g0244750	Os02g0597200	Os12g0578800
Os12g0528801	Os02g0120000	Os11g0687900	Os01g0754800	Os05g0375400	Os02g0197700
Os05g0305900	Os07g0248550	Os05g0345175	Os10g0147400	Os01g0845000	Os01g0234499
Os03g0274300	Os05g0375400	Os02g0617800	Os02g0153400	Os06g0231600	Os07g0115350
Os07g0225300	Os10g0559700	Os01g0612500	Os06g0574100	Os08g0280100	Os06g0682633
Os08g0478700	Os05g0552800	Os06g0250600	Os02g0814700	Os01g0666000	Os10g0154700
Os09g0569800	Os06g0587200	Os06g0268600	Os06g0274300	Os04g0514600	Os01g0701700
Os06g0541600	Os04g0556350	Os07g0105000	Os11g0180000	Os02g0667500	Os06g0547100
Os02g0736900	Os05g0516700	Os09g0530800	Os09g0458900	Os08g0173300	Os01g0525700
Os02g0790500	Os04g0453233	Os03g0858600	Os01g0898800	Os12g0135800	Os11g0104400
Os09g0542900	Os05g0138300	Os06g0112100	Os01g0566800	Os03g0369250	Os06g0611100
Os01g0892800	Os12g0489100	Os01g0756600	Os03g0852500	Os04g0675101	Os01g0883800
Os09g0533600	Os02g0720600	Os07g0668300	Os03g0249400	Os01g0233000	Os02g0711900
Os08g0327501	Os03g0638200	Os07g0205900	Os01g0198000	Os11g0679000	Os02g0754450
Os12g0150700	Os08g0556900	Os09g0455200	Os12g0581900	Os03g0672900	Os08g0552100
Os07g0537250	Os12g0114100	Os06g0517500	Os05g0557000	Os04g0412300	Os12g0633200
Os03g0788500	Os08g0116700	Os03g0618800	Os02g0797200	Os05g0355400	Os10g0362700
Os09g0365900	Os01g0309800	Os07g0658600	Os08g0101100	Os06g0275800	Os10g0363650
Os01g0267300	Os01g0700900	Os04g0357200	Os02g0482400	Os03g0830300	Os09g0266600
Os06g0325200	Os11g0700900	Os01g0279400	Os02g0274900	Os02g0731500	Os04g0457000
Os11g0482901	Os09g0409100	Os04g0490866	Os04g0413600	Os10g0546100	Os07g0496700
Os02g0646200	Os03g0353400	Os01g0878000	Os05g0426350	Os01g0522100	Os07g0100800
Os04g0203450	Os07g0481300	Os04g0640700	Os12g0530000	Os07g0538000	Os04g0517000
Os12g0431700	Os02g0695900	Os09g0508900	Os11g0155900	Os06g0675600	Os06g0633300
Os11g0227800	Os09g0542900	Os11g0141800	Os06g0129000	Os02g0582800	Os03g0389400
Os06g0152600	Os02g0111600	Os07g0623501	Os01g0835700	Os08g0325267	Os03g0376000
Os06g0579100	Os03g0362200	Os03g0675500	Os12g0548401	Os11g0164900	Os05g0420900
Os06g0521500	Os05g0363566	Os02g0653200	Os02g0711900	Os10g0418100	Os07g0145400
Os07g0268400	Os02g0584800	Os11g0629100	Os09g0419200	Os01g0639600	Os01g0128000
Os06g0248500	Os10g0518000	Os09g0443000	Os06g0329300	Os03g0575200	Os05g0169900
Os07g0569100	Os05g0563900	Os01g0773400	Os10g0569500	Os04g0410400	Os09g0421166
Os12g0478400	Os07g0248900	Os07g0590700	Os12g0569200	Os04g0389901	Os02g0259900
Os04g0149400	Os11g0144900	Os08g0335600	Os07g0191650	Os03g0170100	Os03g0842501
Os06g0203600	Os01g0182832	Os05g0480400	Os01g0922600	Os06g0354700	Os09g0549300
Os02g0603100	Os01g0672201	Os02g0158500	Os08g0503000	Os08g0245200	Os03g0314750
Os12g0635400	Os05g0524100	Os01g0786500	Os08g0114200	Os02g0314300	Os08g0467100
Os12g0547600	Os10g0452100	Os03g0102366	Os09g0410700	Os01g0624700	Os11g0150400
Os12g0516350	Os07g0676600	Os03g0128300	Os03g0370500	Os01g0389200	Os04g0465300
Os12g0159000	Os08g0104700	Os02g0601700	Os06g0160100	Os06g0536100	Os02g0606400
Os06g0128800	Os03g0267000	Os05g0147300	Os10g0571600	Os03g0150600	Os09g0129301
Os01g0135700	Os02g0741500	Os01g0812800	Os01g0604900	Os11g0668650	Os11g0185800
Os02g0686100	Os07g0142200	Os01g0652800	Os09g0370000	Os01g0760000	Os01g0826000
Os01g0884350	Os08g0245200	Os04g0126500	Os05g0195700	Os03g0688300	Os07g0193800
Os11g0666200	Os03g0233000	Os05g0250700	Os10g0159300	Os02g0183900	Os06g0176801
Os02g0624300	Os04g0497000	Os01g0645000	Os12g0580950	Os03g0655500	Os02g0552200
Os12g0104733	Os08g0293100	Os04g0586700	Os09g0483400	Os02g0690600	Os08g0440900
Os05g0591600	Os10g0403000	Os07g0191650	Os02g0813083	Os10g0360100	Os04g0526600
Os02g0207500	Os09g0425900	Os01g0937200	Os02g0804100	Os02g0271600	Os07g0123500
Os07g0559700	Os01g0713200	Os06g0683700	Os11g0118400	Os08g0104700	Os01g0243400
Os02g0585100	Os03g0685700	Os06g0185500	Os05g0148300	Os12g0161100	Os10g0347000
Os10g0523201	Os05g0163250	Os07g0116600	Os12g0221600	Os02g0821400	Os05g0554601
Os09g0457900	Os02g0634700	Os01g0126200	Os01g0533000	Os04g0481000	Os06g0263801
Os03g0362200	Os02g0640500	Os03g0221500	Os07g0197400	Os07g0535800	Os10g0328600
Os10g0134250	Os01g0860400	Os01g0881300	Os11g0202600	Os01g0939100	Os08g0539100
Os07g0482887	Os08g0478700	Os04g0495900	Os04g0399200	Os05g0442750	Os12g0604200
Os03g0764100	Os06g0521900	Os04g0693400	Os11g0428800	Os06g0249350	Os04g0463400
Os08g0207300	Os07g0588400	Os04g0396800	Os12g0111800	Os09g0468150	Os06g0514800
Os06g0214300	Os03g0305800	Os05g0353500	Os01g0106500	Os07g0542900	Os12g0104400
Os06g0683400	Os08g0203300	Os11g0634902	Os06g0326500	Os12g0594200	Os01g0105700
Os03g0429900	Os10g0523201	Os08g0130250	Os08g0171700	Os01g0920450	Os07g0679200
Os07g0638801	Os10g0532100	Os01g0896200	Os05g0355500	Os09g0365450	Os09g0110500
Os01g0750600	Os07g0569166	Os05g0163300	Os09g0482660	Os06g0301300	Os05g0595800
Os05g0264200	Os07g0506600	Os01g0924933	Os05g0239151	Os08g0450700	Os01g0101850
Os05g0257100	Os04g0118800	Os03g0651950	Os03g0825400	Os04g0401751	Os08g0471800
Os01g0819700	Os07g0531400	Os05g0584750	Os03g0329200	Os12g0608633	Os03g0301900
Os06g0725200	Os11g0104866	Os03g0355700	Os09g0556300	Os02g0231700	Os11g0700100
Os06g0666400	Os11g0666100	Os04g0589400	Os03g0347700	Os08g0229601	Os11g0179000
Os01g0690600	Os02g0286933	Os03g0102200	Os03g0861400	Os01g0121500	Os10g0438500
Os01g0498300	Os07g0154100	Os11g0130800	Os06g0729400	Os02g0640500	Os02g0629800
Os11g0586200	Os08g0450700	Os08g0336500	Os03g0756300	Os04g0556300	Os06g0109100
Os01g0768333	Os05g0119300	Os01g0243700	Os02g0301100	Os04g0449500	Os02g0138000
Os02g0803300	Os10g0559500	Os03g0294800	Os03g0410900	Os11g0127600	Os01g0625200
Os05g0100100	Os06g0239100	Os05g0217000	Os11g0523110	Os03g0744675	Os04g0443951
Os03g0573001	Os01g0667600	Os11g0559200	Os06g0612200	Os05g0104200	Os10g0477900
Os04g0571600	Os04g0474800	Os05g0526800	Os07g0211200	Os04g0464100	Os02g0122700
Os01g0717000	Os12g0637500	Os12g0191500	Os01g0666950	Os05g0194900	Os12g0580950
Os02g0216200	Os10g0325750	Os09g0110100	Os11g0104933	Os06g0184400	Os04g0472900
Os02g0807900	Os03g0392600	Os08g0467500	Os03g0196250	Os05g0463000	Os01g0666400
Os10g0580900	Os01g0595600	Os01g0296166	Os04g0462400	Os06g0574450	Os01g0869300
Os05g0140300	Os06g0695300	Os01g0878750	Os01g0187200	Os10g0342300	Os01g0886350
Os07g0162450	Os01g0186900	Os05g0172000	Os07g0243200	Os08g0557900	Os01g0778500
Os01g0821600	Os04g0675200	Os03g0786100	Os07g0115500	Os01g0872000	Os03g0807700
Os02g0654700	Os05g0495600	Os09g0506700	Os03g0115500	Os12g0277900	Os02g0581200
Os01g0533850	Os03g0407050	Os01g0226300	Os05g0368000	Os09g0455000	Os02g0217400
Os01g0705750	Os05g0535600	Os12g0571300	Os02g0114100	Os10g0559700	Os09g0320201
Os02g0540700	Os01g0667900	Os04g0631200	Os02g0501350	Os02g0685750	Os02g0106001
Os04g0572400	Os01g0359600	Os04g0390100	Os07g0151800	Os03g0599000	Os06g0198500
Os05g0524500	Os10g0542400	Os04g0620600	Os11g0291475	Os04g0218600	Os11g0257700
Os04g0674800	Os05g0176700	Os01g0130900	Os06g0271000	Os02g0470600	Os04g0601800
Os07g0686825	Os01g0725000	Os08g0502400	Os06g0682633	Os05g0595100	Os05g0497675
Os11g0210201	Os04g0614650	Os02g0514712	Os08g0531900	Os11g0133001	Os02g0776900
Os03g0180800	Os06g0158500	Os08g0361000	Os11g0629100	Os06g0641575	Os09g0416900
Os07g0537300	Os01g0597600	Os07g0231800	Os08g0115200	Os09g0541100	Os06g0221000
Os05g0471000	Os04g0463000	Os11g0180900	Os11g0426400	Os07g0588400	Os04g0320000
Os05g0414700	Os01g0797600	Os06g0115700	Os06g0181566	Os08g0155900	Os07g0572400
Os01g0609501	Os12g0209901	Os10g0200700	Os01g0763900	Os01g0148000	Os06g0636700
Os02g0627100	Os01g0714600	Os03g0738600	Os11g0156750	Os01g0253900	Os10g0563550
Os05g0495250	Os04g0619400	Os09g0482660	Os01g0840700	Os03g0628800	Os01g0657400
Os04g0435500	Os05g0223000	Os06g0131500	Os05g0445100	Os02g0207900	Os02g0710700
Os03g0203700	Os02g0131050	Os05g0214300	Os11g0100300	Os02g0162766	Os04g0580400
Os02g0739100	Os02g0799700	Os01g0224700	Os08g0429800	Os11g0664400	Os06g0478600
Os03g0301200	Os02g0202300	Os03g0234900	Os03g0284500	Os12g0199100
Os09g0547500	Os05g0181700	Os03g0602300	Os02g0745400	Os01g0595600
Os04g0498650	Os03g0187800	Os02g0834300	Os01g0229400	Os10g0521400
Os11g0654100	Os12g0104766	Os06g0230100	Os01g0957200	Os09g0506000
Os11g0249000	Os04g0659300	Os03g0301800	Os12g0575200	Os10g0412050
Os05g0324650	Os02g0276200	Os08g0157400	Os12g0571200	Os11g0587600
Os02g0475300	Os02g0807800	Os03g0158550	Os05g0555900	Os07g0499500
Os07g0121500	Os11g0114300	Os04g0565200	Os03g0651950	Os10g0544200
Os01g0124100	Os06g0301300	Os06g0470350	Os09g0455200	Os01g0696701
Os07g0537600	Os02g0558100	Os03g0205800	Os05g0186900	Os01g0249800
Os01g0246700	Os02g0739100	Os09g0111100	Os02g0812500	Os05g0464001
Os03g0155900	Os07g0281800	Os03g0102333	Os06g0509900	Os03g0685700
Os01g0296200	Os03g0103100	Os08g0459300	Os10g0114400	Os08g0378000
Os04g0619000	Os05g0525600	Os02g0168550	Os04g0416500	Os08g0137900
Os10g0325750	Os06g0133500	Os04g0512300	Os07g0649200	Os06g0695300
Os04g0600200	Os02g0301800	Os02g0781000	Os01g0618900	Os06g0695200
Os09g0517100	Os09g0381400	Os10g0532600	Os07g0628600	Os03g0356526
Os03g0702400	Os07g0519300	Os01g0741200	Os08g0535600	Os05g0276500
Os09g0562600	Os01g0907200	Os11g0479400	Os10g0146200	Os07g0645200
Os03g0233000	Os02g0114200	Os07g0134000	Os06g0657500	Os09g0348600
Os10g0530800	Os06g0113150	Os01g0263000	Os06g0691600	Os11g0693750
Os06g0325900	Os05g0166300	Os05g0547600	Os12g0218500	Os02g0699000
Os05g0324700	Os07g0539100	Os12g0548401	Os05g0335800	Os09g0532000
Os01g0134700	Os05g0100500	Os04g0576900	Os02g0702400	Os09g0252700
Os02g0519950	Os09g0311600	Os09g0500900	Os12g0618600	Os02g0114033
Os03g0562400	Os03g0710000	Os09g0546200	Os01g0679700	Os01g0713200
Os11g0229300	Os11g0226933	Os12g0125800	Os05g0472700	Os03g0689833
Os03g0101300	Os11g0127600	Os07g0638500	Os03g0297800	Os10g0327000
Os01g0389700	Os05g0525501	Os10g0551200	Os05g0325200	Os07g0104750
Os11g0618300	Os09g0322500	Os06g0692050	Os03g0773150	Os04g0369066
Os01g0846150	Os10g0178800	Os04g0507950	Os05g0299600	Os04g0543900
Os03g0648600	Os01g0503400	Os01g0778400	Os04g0686800	Os01g0795700
Os03g0327800	Os04g0525200	Os03g0115000	Os06g0215925	Os04g0345800
Os07g0603600	Os01g0533850	Os12g0228350	Os05g0367900	Os03g0830200
Os06g0108600	Os02g0777800	Os05g0578600	Os11g0156000	Os05g0486100
Os01g0667900	Os07g0642200	Os03g0422200	Os01g0642200	Os06g0727900
Os03g0820400	Os03g0365850	Os04g0659000	Os04g0578400	Os05g0100600
Os08g0254300	Os12g0438600	Os12g0454600	Os04g0415800	Os07g0648266
Os01g0609200	Os02g0758200	Os06g0134700	Os08g0468700	Os04g0167800
Os06g0586000	Os09g0376800	Os08g0101900	Os04g0463400	Os03g0734500
Os07g0597200	Os03g0711250	Os10g0560700	Os06g0717200	Os06g0244000
Os01g0261200	Os11g0270500	Os06g0209100	Os09g0416900	Os01g0229700
Os02g0649300	Os06g0215000	Os02g0678800	Os01g0274800	Os10g0439100
Os03g0187600	Os03g0723800	Os06g0691600	Os04g0408801	Os07g0445800
Os03g0270600	Os09g0334500	Os08g0532700	Os09g0539800	Os02g0109200
Os12g0518200	Os10g0193100	Os04g0684800	Os01g0659900	Os08g0377500
Os12g0116700	Os05g0355400	Os05g0565100	Os02g0753900	Os09g0426050
Os06g0726300	Os07g0168900	Os04g0454200	Os02g0183000	Os06g0692500
Os12g0114000	Os02g0179200	Os05g0160600	Os09g0501200	Os01g0839100
Os01g0294500	Os01g0570800	Os05g0445900	Os11g0634902	Os06g0251100
Os02g0156000	Os06g0725200	Os01g0897700	Os06g0500300	Os05g0512050
Os06g0255200	Os03g0218300	Os04g0376700	Os04g0589400	Os04g0691366
Os04g0634700	Os11g0528700	Os01g0587300	Os08g0376550	Os09g0358100
Os03g0324600	Os06g0200800	Os07g0287400	Os01g0124401	Os05g0545400
Os12g0130200	Os12g0260500	Os04g0552300	Os07g0640900	Os02g0137450
Os03g0787000	Os01g0541800	Os07g0205500	Os04g0689000	Os12g0639800
Os10g0498100	Os01g0912850	Os06g0655500	Os06g0236300	Os01g0136500
Os05g0478800	Os10g0422075	Os04g0494600	Os04g0310100	Os02g0553802
Os02g0671100	Os04g0492450	Os03g0664400	Os11g0169800	Os03g0365850
Os10g0528651	Os01g0699600	Os07g0685300	Os12g0239900	Os01g0364100
Os07g0192000	Os01g0121600	Os03g0664650	Os08g0357300	Os03g0365900
Os06g0725150	Os02g0768750	Os01g0736551	Os10g0563700	Os01g0713900
Os08g0448000	Os08g0398400	Os08g0547900	Os01g0174700	Os01g0370000
Os01g0821300	Os07g0680400	Os05g0555900	Os01g0259933	Os09g0268700
Os02g0629000	Os02g0152800	Os01g0926450	Os01g0587300	Os11g0138950
Os02g0764700	Os06g0644350	Os03g0165400	Os08g0504800	Os07g0245100
Os11g0665600	Os04g0649500	Os04g0382400	Os05g0152201	Os11g0133700
Os04g0369033	Os03g0412400	Os09g0546100	Os04g0522100	Os12g0135500
Os07g0669700	Os10g0333700	Os05g0193600	Os04g0617900	Os07g0541500
Os06g0356800	Os03g0564600	Os03g0290900	Os07g0450000	Os06g0650900
Os01g0307624	Os01g0564300	Os04g0656800	Os06g0692050	Os07g0407900
Os06g0199000	Os01g0895200	Os01g0155300	Os04g0639100	Os12g0556300
Os11g0228201	Os01g0367400	Os10g0146200	Os08g0128500	Os12g0154900
Os01g0783700	Os02g0743200	Os05g0119700	Os08g0106600	Os11g0212000
Os03g0757600	Os12g0630100	Os02g0747400	Os02g0174000	Os04g0311400
Os03g0402800	Os05g0169500	Os05g0169600	Os06g0184500	Os09g0400500
Os03g0431200	Os10g0162854	Os07g0207100	Os08g0425700	Os08g0527700
Os04g0583200	Os06g0646100	Os07g0143500	Os05g0366300	Os11g0379251
Os12g0471100	Os03g0826800	Os01g0591250	Os04g0504500	Os01g0727600
Os11g0667000	Os06g0490400	Os03g0102500	Os12g0581300	Os06g0699100
Os04g0117300	Os01g0681200	Os05g0563550	Os08g0521000	Os03g0225900
Os05g0522600	Os11g0668300	Os06g0707400	Os11g0621500	Os03g0720033
Os07g0474700	Os04g0581000	Os04g0499200	Os04g0169500	Os01g0367400
Os08g0514000	Os11g0308432	Os05g0396900	Os07g0166600	Os03g0741050
Os04g0515900	Os04g0175000	Os05g0594500	Os12g0100200	Os02g0205500
Os01g0254850	Os03g0156300	Os04g0125800	Os07g0190800	Os08g0345500
Os10g0499400	Os01g0648225	Os01g0215700	Os02g0771700	Os07g0573200
Os03g0396300	Os06g0172200	Os02g0606600	Os10g0463200	Os11g0640500
Os03g0640000	Os07g0587500	Os02g0802200	Os03g0103400	Os07g0613800
Os04g0492400	Os05g0126800	Os06g0223700	Os03g0204100	Os11g0223201
Os01g0264000	Os03g0146100	Os01g0179800	Os10g0516400	Os08g0448100
Os10g0510500	Os03g0365900	Os03g0103400	Os12g0104400	Os11g0705200
Os01g0845100	Os03g0723700	Os04g0690100	Os08g0379200	Os04g0611400
Os03g0826900	Os01g0522100	Os11g0657050	Os06g0274500	Os12g0209901
Os10g0482900	Os08g0293300	Os12g0572000	Os02g0629800	Os05g0525600
Os04g0619400	Os04g0640850	Os12g0235650	Os08g0129800	Os06g0188700
Os02g0584700	Os02g0106966	Os07g0145500	Os02g0219800	Os07g0106200
Os10g0515900	Os02g0120100	Os12g0289600	Os03g0154700	Os02g0665800
Os06g0241100	Os09g0418000	Os09g0441000	Os02g0617800	Os08g0237800
Os07g0511201	Os01g0810833	Os06g0253600	Os09g0395600	Os02g0763800
Os08g0474000	Os02g0584700	Os09g0320400	Os05g0130200	Os11g0227700
Os07g0522500	Os09g0328600	Os01g0914100	Os04g0308500	Os03g0196600
Os06g0133500	Os01g0964800	Os01g0229400	Os03g0685750	Os05g0542800
Os12g0198200	Os12g0518200	Os12g0239900	Os03g0243700	Os01g0332150
Os01g0562400	Os04g0659800	Os02g0104150	Os04g0412500	Os05g0112101
Os01g0933900	Os07g0474700	Os07g0677300	Os01g0191200	Os07g0679400
Os09g0468300	Os11g0164900	Os12g0485600	Os05g0214300	Os08g0533900
Os10g0370800	Os12g0614200	Os10g0190500	Os07g0640000	Os09g0543400
Os09g0417600	Os01g0696701	Os10g0159600	Os05g0167600	Os09g0409100
Os02g0777800	Os03g0554950	Os04g0412800	Os09g0417400	Os04g0581100
Os04g0569300	Os04g0629200	Os05g0581700	Os02g0758800	Os03g0283750
Os11g0678400	Os03g0781100	Os03g0346500	Os02g0512400	Os06g0147300
Os10g0401000	Os03g0324600	Os04g0422700	Os06g0238700	Os08g0232700
Os09g0572000	Os06g0558766	Os05g0454200	Os08g0130250	Os11g0431400
Os11g0144900	Os05g0324300	Os08g0486300	Os03g0858700	Os12g0210400
Os12g0614800	Os05g0494800	Os04g0515400	Os03g0366000	Os02g0740700
Os02g0204200	Os04g0389901	Os01g0618900	Os12g0250700	Os10g0572500
Os03g0107700	Os04g0556300	Os04g0393500	Os12g0221700	Os07g0638600
Os03g0322200	Os11g0707300	Os04g0684300	Os01g0525700	Os08g0518800
Os06g0239200	Os01g0373800	Os07g0634900	Os03g0308850	Os09g0322500
Os04g0194500	Os08g0445700	Os03g0756300	Os10g0414700	Os03g0201901
Os11g0274100	Os10g0412050	Os03g0786250	Os04g0619800	Os04g0442700
Os06g0210900	Os09g0409950	Os11g0227250	Os04g0500200	Os12g0263200
Os03g0194900	Os03g0599000	Os03g0401333	Os10g0402200	Os04g0629300
Os10g0114300	Os11g0138300	Os11g0708500	Os03g0431600	Os09g0472200
Os06g0294200	Os04g0569300	Os09g0445700	Os05g0371133	Os07g0585900
Os08g0243500	Os11g0223201	Os12g0152100	Os09g0479900	Os05g0380900
Os02g0209300	Os10g0342300	Os05g0367900	Os07g0123400	Os06g0207783
Os04g0398000	Os07g0650600	Os06g0565150	Os01g0614400	Os06g0636100
Os10g0491400	Os06g0645901	Os09g0401900	Os07g0197100	Os06g0725100
Os03g0638200	Os05g0512050	Os05g0332300	Os01g0878700	Os11g0702100
Os02g0467000	Os02g0165100	Os03g0280750	Os01g0525800	Os02g0612200
Os03g0181400	Os04g0524600	Os09g0533200	Os12g0405700	Os01g0675800
Os03g0313300	Os03g0639200	Os06g0187500	Os02g0809900	Os02g0217250
Os04g0179200	Os06g0109000	Os01g0566800	Os06g0728800	Os10g0553300
Os07g0531200	Os06g0192400	Os11g0137000	Os12g0485600	Os08g0481100
Os11g0668300	Os08g0404500	Os02g0833900	Os05g0370300	Os07g0584283
Os02g0270200	Os10g0109300	Os09g0316000	Os03g0822300	Os05g0261700
Os11g0229400	Os09g0530275	Os08g0113600	Os03g0817000	Os08g0446400
Os01g0609900	Os11g0305300	Os01g0976900	Os02g0682600	Os12g0592900
Os10g0527601	Os03g0102700	Os08g0420600	Os08g0499100	Os01g0930400
Os03g0758000	Os09g0323700	Os09g0508200	Os12g0632900	Os04g0525200
Os04g0179100	Os07g0570100	Os11g0473832	Os04g0129900	Os04g0347200
Os04g0204000	Os09g0361500	Os08g0114000	Os05g0554601	Os10g0360800
Os07g0638400	Os06g0543200	Os11g0156000	Os10g0529800	Os09g0364400
Os04g0119800	Os05g0563100	Os05g0407100	Os06g0256900	Os11g0707300
Os03g0152000	Os04g0691366	Os01g0296700	Os05g0295300	Os02g0770500
Os04g0180400	Os04g0432250	Os04g0386300	Os11g0134100	Os11g0100800
Os08g0109800	Os03g0369000	Os01g0977100	Os08g0165901	Os05g0593550
Os10g0112700	Os03g0655500	Os04g0648600	Os12g0210500	Os01g0305300
Os01g0117450	Os08g0235651	Os03g0699100	Os11g0552600	Os12g0156100
Os01g0920700	Os07g0661550	Os02g0256100	Os02g0128000	Os04g0519925
Os09g0454600	Os01g0361500	Os05g0430400	Os09g0315050	Os09g0562700
Os07g0580900	Os05g0224900	Os11g0300700	Os04g0687200	Os12g0630100
Os07g0129800	Os01g0127200	Os02g0507100	Os08g0440900	Os08g0413200
Os03g0808900	Os08g0520550	Os02g0769200	Os09g0529900	Os01g0220100
Os05g0552800	Os06g0326400	Os11g0547800	Os01g0715500	Os03g0326100
Os01g0949500	Os12g0605200	Os03g0337550	Os05g0112200	Os03g0370400
Os01g0183850	Os04g0634800	Os04g0319800	Os09g0505400	Os09g0322400
Os12g0283400	Os10g0572500	Os06g0228500	Os03g0638900	Os11g0666100
Os02g0733900	Os02g0199800	Os10g0557600	Os02g0574600	Os03g0723800
Os06g0559400	Os01g0972000	Os09g0452200	Os02g0197300	Os02g0214400
Os03g0772600	Os05g0549900	Os08g0451200	Os01g0647200	Os05g0433500
Os03g0661800	Os11g0114600	Os03g0782500	Os03g0694700	Os01g0787000
Os06g0215600	Os02g0828100	Os03g0359600	Os12g0572000	Os03g0285850
Os10g0113900	Os07g0533600	Os09g0305300	Os04g0198733	Os07g0517900
Os01g0214500	Os11g0702100	Os04g0611200	Os04g0479900	Os10g0111900
Os01g0180500	Os11g0693750	Os01g0601200	Os09g0382200	Os03g0847800
Os04g0340100	Os02g0241200	Os09g0545801	Os06g0493100	Os06g0698812
Os02g0768000	Os07g0669700	Os08g0281500	Os02g0695200	Os01g0243000
Os03g0676400	Os12g0118850	Os08g0248100	Os01g0107400	Os07g0650600
Os09g0425900	Os01g0693400	Os04g0545250	Os09g0320400	Os04g0443300
Os01g0705700	Os03g0112101	Os05g0562300	Os07g0100800	Os09g0400400
Os08g0514033	Os03g0135700	Os06g0474500	Os08g0112700	Os04g0176200
Os06g0521900	Os11g0640500	Os03g0806700	Os07g0229700	Os02g0176900
Os11g0623800	Os07g0296000	Os11g0207600	Os06g0633300	Os04g0450600
Os03g0309400	Os08g0527700	Os12g0225900	Os03g0591300	Os10g0444700
Os12g0431300	Os06g0228200	Os01g0382450	Os04g0597000	Os12g0432600
Os09g0572700	Os01g0175100	Os11g0211800	Os02g0122700	Os04g0111100
Os03g0603600	Os07g0129300	Os04g0532400	Os01g0786500	Os11g0151700
Os10g0147200	Os01g0710700	Os04g0490900	Os11g0169200	Os12g0608700
Os10g0528400	Os06g0248500	Os10g0100300	Os12g0626200	Os08g0203100
Os02g0161100	Os05g0593550	Os01g0779800	Os09g0447300	Os06g0115300
Os09g0472100	Os02g0143300	Os02g0776600	Os01g0147300	Os03g0740833
Os01g0374600	Os03g0556600	Os07g0577300	Os03g0332533	Os09g0273600
Os01g0303800	Os01g0307624	Os03g0781501	Os08g0234100	Os05g0438600
Os03g0334200	Os03g0342850	Os07g0577600	Os04g0112100	Os04g0186400
Os01g0948500	Os01g0941500	Os06g0614000	Os11g0180900	Os01g0157700
Os07g0471200	Os03g0186900	Os01g0150800	Os01g0897700	Os07g0633400
Os10g0474700	Os10g0510500	Os04g0469800	Os05g0160800	Os11g0431100
Os01g0627967	Os06g0115300	Os05g0579200	Os11g0244600	Os05g0535600
Os09g0328600	Os06g0354700	Os03g0306800	Os04g0515400	Os12g0194266
Os03g0790500	Os04g0452100	Os09g0456100	Os12g0634800	Os12g0154800
Os08g0492400	Os08g0258200	Os10g0160100	Os02g0211000	Os01g0571166
Os05g0525800	Os07g0575900	Os03g0109650	Os11g0703100	Os12g0266401
Os10g0416100	Os05g0447580	Os03g0118100	Os02g0490500	Os07g0129300
Os06g0239100	Os11g0208850	Os03g0205700	Os04g0197200	Os10g0549000
Os01g0725000	Os01g0626100	Os09g0414900	Os02g0699466	Os03g0195100
Os04g0541700	Os03g0172100	Os07g0123400	Os07g0649100	Os01g0320400
Os09g0521800	Os01g0624700	Os06g0218800	Os10g0542750	Os02g0736700
Os03g0723700	Os06g0608800	Os02g0639500	Os01g0701500	Os10g0124400
Os04g0538300	Os01g0776700	Os03g0663700	Os01g0743400	Os08g0332800
Os04g0452000	Os06g0650900	Os03g0233200	Os05g0326400	Os05g0205050
Os04g0643750	Os09g0327600	Os01g0750400	Os01g0224100	Os01g0812100
Os11g0146950	Os01g0675800	Os09g0343200	Os09g0567800	Os10g0167200
Os02g0208300	Os03g0195475	Os11g0474400	Os03g0665800	Os05g0433800
Os08g0404500	Os06g0288100	Os03g0146800	Os05g0270000	Os12g0155000
Os05g0563900	Os03g0688300	Os02g0652550	Os03g0816200	Os05g0535400
Os03g0625201	Os10g0508700	Os06g0131700	Os10g0579500	Os03g0710000
Os12g0141000	Os04g0643750	Os01g0201250	Os05g0206800	Os06g0314501
Os02g0194600	Os06g0113950	Os12g0189300	Os09g0456900	Os12g0154700
Os08g0556900	Os12g0272500	Os05g0130200	Os01g0296166	Os07g0539300
Os03g0183500	Os02g0475300	Os09g0548200	Os07g0628400	Os03g0270000
Os03g0663400	Os08g0332800	Os12g0191400	Os04g0166300	Os07g0642200
Os07g0173300	Os02g0114400	Os07g0132300	Os02g0772300	Os11g0687100
Os09g0511200	Os05g0438600	Os03g0295300	Os11g0108700	Os02g0152800
Os12g0617250	Os10g0100900	Os04g0129900	Os05g0584400	Os02g0527300
Os06g0147200	Os04g0175450	Os04g0106500	Os08g0391700	Os08g0467300
Os01g0373800	Os12g0171500	Os06g0531751	Os12g0171700	Os05g0475475
Os11g0269700	Os06g0335950	Os04g0326100	Os09g0388400	Os05g0545300
Os11g0475000	Os03g0719850	Os01g0309100	Os05g0466100	Os01g0868600
Os12g0603800	Os09g0526700	Os01g0702700	Os06g0272800	Os05g0227901
Os04g0652600	Os03g0107700	Os03g0816200	Os04g0140400	Os09g0268800
Os12g0583700	Os09g0325140	Os01g0226400	Os01g0666400	Os10g0452100
Os07g0564500	Os11g0286800	Os07g0640900	Os01g0878750	Os10g0326100
Os02g0828100	Os11g0586200	Os01g0205900	Os11g0311100	Os06g0283100
Os07g0575900	Os01g0893700	Os09g0383300	Os01g0170500	Os05g0181300
Os11g0213800	Os04g0686000	Os08g0561500	Os03g0379500	Os07g0117300
Os01g0510901	Os03g0681201	Os03g0414100	Os03g0857600	Os05g0181650
Os02g0539200	Os01g0727600	Os02g0298900	Os02g0643900	Os03g0112600
Os02g0781300	Os07g0517900	Os03g0764900	Os04g0448900	Os03g0221600
Os01g0816100	Os09g0522100	Os11g0169800	Os03g0214100	Os01g0871800
Os03g0407900	Os11g0587600	Os01g0758500	Os09g0480400	Os05g0494800
Os10g0326200	Os06g0102800	Os03g0105000	Os08g0547600	Os04g0359700
Os10g0444566	Os04g0451000	Os04g0494800	Os01g0103100	Os05g0493100
Os12g0131400	Os01g0810800	Os03g0209500	Os12g0634500	Os04g0202800
Os10g0492600	Os04g0542200	Os05g0114400	Os12g0508100	Os02g0758200
Os11g0619500	Os08g0446350	Os01g0332500	Os02g0710550	Os01g0128700
Os07g0296000	Os02g0125350	Os02g0197300	Os07g0551600	Os12g0222900
Os03g0802500	Os12g0568750	Os12g0568900	Os12g0581350	Os03g0645900
Os02g0538550	Os04g0492400	Os08g0438501	Os06g0245900	Os03g0103100
Os01g0721200	Os03g0368150	Os07g0689800	Os04g0422700	Os10g0527800
Os08g0280150	Os04g0555600	Os05g0482501	Os03g0783100	Os09g0366101
Os01g0893700	Os05g0109825	Os03g0210500	Os05g0379300	Os01g0608400
Os10g0565200	Os04g0369033	Os04g0667300	Os03g0610800	Os04g0691433
Os01g0186000	Os06g0275800	Os09g0545999	Os01g0164800	Os11g0668100
Os01g0117650	Os06g0268700	Os01g0326000	Os08g0494000	Os03g0741000
Os01g0127900	Os05g0269200	Os12g0634800	Os09g0481400	Os05g0312600
Os06g0602900	Os03g0788500	Os10g0394200	Os01g0878000	Os06g0113950
Os01g0795600	Os03g0306302	Os03g0347900	Os07g0496700	Os12g0614851
Os05g0421450	Os01g0845100	Os06g0728800	Os09g0517600	Os06g0147250
Os02g0807800	Os03g0847800	Os03g0148300	Os09g0364800	Os08g0116700
Os04g0659300	Os01g0591000	Os04g0638700	Os09g0387800	Os04g0492450
Os06g0708400	Os02g0204500	Os05g0478300	Os11g0471100	Os08g0200600
Os03g0273800	Os01g0939100	Os08g0551700	Os07g0139600	Os08g0446350
Os01g0742400	Os07g0585900	Os12g0125300	Os01g0105700	Os12g0628600
Os01g0920500	Os12g0459100	Os01g0224100	Os10g0343400	Os12g0118850
Os01g0196300	Os04g0176200	Os05g0169800	Os11g0644100	Os09g0459600
Os02g0528900	Os03g0302800	Os01g0927500	Os01g0945001	Os08g0207800
Os03g0392600	Os05g0531100	Os07g0437000	Os10g0518150	Os10g0320100
Os01g0952900	Os07g0462500	Os06g0146100	Os02g0802301	Os03g0740900
Os10g0527400	Os11g0520500	Os08g0153101	Os04g0667300	Os06g0549600
Os07g0109700	Os07g0471200	Os01g0189100	Os04g0650300	Os11g0242200
Os07g0669800	Os12g0625000	Os03g0645000	Os04g0620500	Os09g0358050
Os05g0425650	Os04g0420600	Os04g0261400	Os01g0754000	Os02g0286850
Os10g0527900	Os04g0514600	Os01g0166400	Os04g0676800	Os10g0162854
Os04g0497000	Os04g0182600	Os04g0685151	Os03g0684700	Os01g0855600
Os01g0307686	Os06g0559400	Os07g0654700	Os02g0617100	Os01g0627701
Os12g0617400	Os08g0560000	Os01g0854500	Os06g0614000	Os03g0150800
Os06g0215000	Os01g0818700	Os07g0529700	Os04g0113800	Os11g0474900
Os09g0571200	Os02g0671100	Os01g0281600	Os02g0644466	Os07g0206600
Os03g0701200	Os04g0542800	Os11g0489250	Os07g0145400	Os05g0268500
Os02g0597200	Os05g0535566	Os03g0214100	Os06g0654900	Os03g0124500
Os05g0375400	Os08g0415600	Os05g0503500	Os11g0233800	Os01g0201800
Os01g0845000	Os08g0237800	Os10g0117000	Os07g0659800	Os03g0594400
Os06g0231600	Os09g0268700	Os06g0343200	Os10g0156300	Os03g0762200
Os08g0280100	Os02g0770500	Os09g0517600	Os01g0103000	Os11g0274700
Os01g0666000	Os03g0815100	Os03g0167100	Os10g0155800	Os02g0737200
Os01g0510200	Os04g0325300	Os02g0132500	Os05g0548900	Os08g0126100
Os04g0514600	Os07g0538350	Os06g0639200	Os02g0297200	Os10g0422075
Os02g0667500	Os01g0631800	Os08g0508100	Os06g0109100	Os04g0490000
Os08g0173300	Os10g0555700	Os06g0711000	Os05g0584450	Os08g0477100
Os12g0135800	Os05g0411100	Os04g0540600	Os05g0163200	Os11g0228800
Os03g0369250	Os03g0156000	Os04g0169500	Os03g0762100	Os01g0631800
Os07g0418600	Os09g0429200	Os06g0606401	Os05g0106300	Os03g0306302
Os04g0675101	Os03g0270600	Os11g0309000	Os05g0403300	Os06g0701700
Os01g0233000	Os04g0677300	Os08g0466200	Os10g0567900	Os12g0608666
Os01g0179000	Os09g0342000	Os08g0174500	Os04g0387600	Os01g0558700
Os01g0124650	Os04g0202800	Os09g0261900	Os06g0180666	Os10g0333700
Os11g0679000	Os11g0146950	Os02g0629600	Os12g0237000	Os11g0564800
Os08g0412800	Os01g0364100	Os08g0114200	Os01g0759900	Os09g0353400
Os03g0672900	Os06g0675600	Os09g0460100	Os05g0120900	Os07g0597050
Os06g0578100	Os03g0146200	Os04g0107600	Os11g0171100	Os06g0603300
Os04g0412300	Os10g0482900	Os04g0382800	Os02g0581800	Os06g0641550
Os05g0355400	Os07g0438500	Os12g0456700	Os12g0194950	Os07g0661550
Os11g0147600	Os08g0482600	Os10g0389300	Os12g0194700	Os08g0148566
Os04g0585050	Os11g0701400	Os01g0836900	Os06g0565150	Os07g0462500
Os06g0275800	Os04g0538900	Os01g0851300	Os05g0500500	Os12g0170800
Os03g0830300	Os08g0457300	Os05g0212300	Os09g0247700	Os07g0129200
Os02g0731500	Os03g0203700	Os04g0298700	Os02g0606600	Os02g0267200
Os10g0546100	Os02g0763800	Os07g0554650	Os05g0111100	Os02g0527950
Os02g0215700	Os12g0277900	Os11g0233800	Os03g0736600	Os07g0663900
Os06g0470075	Os03g0689833	Os06g0133600	Os01g0927500	Os01g0975000
Os01g0522100	Os03g0196000	Os12g0194950	Os05g0581900	Os01g0248900
Os12g0131150	Os05g0497200	Os02g0792600	Os04g0656800	Os11g0650700
Os07g0538000	Os08g0562600	Os08g0468801	Os05g0169600	Os01g0213400
Os01g0747400	Os01g0521600	Os09g0382200	Os04g0382400	Os01g0138800
Os01g0869800	Os02g0185200	Os02g0331400	Os03g0207800	Os01g0653300
Os11g0548600	Os01g0292200	Os06g0104300	Os02g0135300	Os11g0701900
Os06g0675600	Os08g0173300	Os11g0699532	Os09g0421600	Os06g0306300
Os02g0582800	Os01g0694400	Os05g0579700	Os05g0382200	Os03g0758950
Os08g0325267	Os04g0545700	Os02g0760000	Os02g0178300	Os01g0319000
Os01g0667000	Os09g0457900	Os02g0813166	Os11g0300700	Os04g0600300
Os11g0164900	Os03g0112600	Os04g0508000	Os01g0608900	Os08g0457300
Os05g0382200	Os12g0438400	Os04g0504500	Os06g0538400	Os11g0112650
Os10g0418100	Os01g0249800	Os04g0412700	Os01g0312500	Os04g0118800
Os01g0639600	Os03g0196600	Os06g0331900	Os10g0569600	Os03g0762300
Os03g0575200	Os07g0174900	Os07g0253000	Os02g0138000	Os10g0184250
Os04g0410400	Os03g0334200	Os01g0312800	Os10g0576050	Os12g0169950
Os04g0389901	Os10g0543400	Os01g0182700	Os03g0821200	Os06g0559900
Os03g0170100	Os01g0216400	Os03g0244600	Os07g0496600	Os08g0415600
Os05g0573400	Os07g0571200	Os04g0566300	Os04g0581300	Os12g0104850
Os06g0354700	Os02g0511900	Os02g0542600	Os05g0450600	Os06g0173800
Os06g0215100	Os01g0389700	Os12g0578800	Os11g0291450	Os02g0567450
Os02g0181200	Os06g0725150	Os12g0217300	Os02g0730400	Os07g0244200
Os08g0245200	Os04g0439400	Os02g0197700	Os12g0289600	Os06g0713800
Os06g0287200	Os02g0240100	Os05g0587000	Os02g0264800	Os02g0575000
Os11g0474800	Os09g0121000	Os02g0740400	Os03g0386800	Os11g0198250
Os02g0314300	Os11g0210201	Os01g0234499	Os08g0359600	Os01g0652450
Os06g0569500	Os05g0479700	Os01g0126100	Os01g0169400	Os02g0271000
Os04g0578000	Os06g0104800	Os07g0115350	Os02g0829800	Os03g0820300
Os03g0437100	Os01g0920450	Os02g0167600	Os02g0184200	Os01g0930950
Os04g0419900	Os09g0541100	Os01g0549100	Os04g0677100	Os04g0155500
Os01g0624700	Os08g0465700	Os02g0675700	Os03g0806400	Os02g0565300
Os01g0389200	Os11g0667000	Os10g0372366	Os11g0669200	Os03g0326200
Os06g0536100	Os01g0920700	Os03g0245500	Os09g0549300	Os01g0810800
Os03g0150600	Os11g0701900	Os11g0505300	Os07g0563400	Os12g0266200
Os11g0668650	Os05g0374500	Os04g0550900	Os11g0257700	Os04g0437700
Os07g0418500	Os01g0795700	Os09g0425400	Os08g0376100	Os05g0366000
Os01g0760000	Os10g0513200	Os06g0682633	Os03g0810100	Os04g0200400
Os01g0121000	Os02g0209201	Os10g0154700	Os04g0482600	Os04g0182850
Os05g0305200	Os02g0685750	Os06g0161400	Os01g0332500	Os01g0831300
Os03g0688300	Os02g0437200	Os05g0324600	Os05g0498300
Os02g0183900	Os01g0201800	Os01g0764050	Os05g0169800
Os03g0655500	Os07g0531200	Os01g0701700	Os12g0429950
Os02g0690600	Os06g0188700	Os09g0298500	Os01g0843300
Os10g0360100	Os04g0512900	Os10g0424400	Os01g0176700
Os02g0271600	Os06g0356800	Os11g0282900	Os01g0192550
Os08g0104700	Os04g0645200	Os06g0547100	Os01g0101800
Os01g0377000	Os12g0259800	Os01g0525700	Os08g0176200
Os12g0161100	Os02g0582800	Os11g0104400	Os03g0811400
Os06g0133300	Os02g0301450	Os01g0171100	Os01g0706100
Os12g0130500	Os09g0327800	Os09g0392700	Os06g0101100
Os01g0699500	Os03g0368000	Os02g0658600	Os10g0474800
Os10g0535800	Os11g0167600	Os06g0611100	Os04g0586700
Os03g0797300	Os02g0314600	Os11g0689000	Os04g0553650
Os02g0821400	Os03g0702400	Os12g0127650	Os04g0298700
Os06g0294600	Os01g0264000	Os02g0784100	Os03g0314750
Os04g0481000	Os07g0197500	Os05g0137800	Os02g0625900
Os11g0490900	Os08g0206700	Os01g0860900	Os06g0650300
Os07g0535800	Os05g0593900	Os11g0503900	Os07g0624600
Os09g0366800	Os01g0944500	Os01g0883800	Os12g0158800
Os01g0939100	Os04g0673300	Os03g0102300	Os09g0460100
Os05g0442750	Os08g0537200	Os02g0711900	Os05g0568800
Os06g0249350	Os02g0178800	Os02g0754450	Os02g0651900
Os09g0468150	Os10g0320100	Os02g0623400	Os03g0732000
Os07g0542900	Os07g0520100	Os07g0227300	Os01g0914100
Os12g0594200	Os09g0403000	Os02g0323600	Os05g0119700
Os01g0195801	Os08g0448100	Os08g0552100	Os01g0776500
Os01g0920450	Os08g0495800	Os01g0514600	Os07g0592000
Os09g0115500	Os07g0136800	Os02g0120600	Os09g0414900
Os09g0365450	Os05g0586050	Os05g0430700	Os05g0521600
Os06g0301300	Os05g0324700	Os07g0486700	Os08g0511800
Os05g0438201	Os12g0210400	Os11g0645400	Os04g0464750
Os08g0450700	Os01g0760000	Os06g0562200	Os06g0726200
Os04g0401751	Os03g0201901	Os08g0230800	Os01g0616600
Os12g0608633	Os03g0326100	Os03g0120000	Os05g0345175
Os03g0767000	Os06g0713800	Os01g0226600	Os05g0394200
Os02g0231700	Os07g0519600	Os12g0633200	Os02g0179400
Os08g0388900	Os10g0111850	Os02g0706600	Os01g0155800
Os08g0229601	Os05g0537200	Os05g0514350	Os05g0165800
Os01g0121500	Os11g0274100	Os07g0539950	Os03g0158900
Os11g0126900	Os08g0109800	Os10g0362700	Os06g0493700
Os02g0640500	Os01g0652450	Os07g0412100	Os07g0508900
Os12g0472300	Os04g0616282	Os06g0678100	Os08g0542800
Os04g0556300	Os07g0537600	Os06g0118700	Os03g0167100
Os04g0449500	Os01g0559600	Os05g0177100	Os07g0468100
Os06g0530600	Os02g0764700	Os03g0803600	Os05g0390300
Os11g0127600	Os03g0782400	Os11g0119900	Os07g0414900
Os03g0744675	Os06g0212100	Os01g0207200	Os04g0388900
Os05g0104200	Os12g0194266	Os04g0544200	Os01g0898400
Os12g0123700	Os07g0537250	Os12g0139300	Os06g0116200
Os10g0442900	Os08g0229601	Os10g0363650	Os01g0508500
Os02g0705400	Os04g0464100	Os09g0266600	Os11g0538400
Os06g0281800	Os10g0416100	Os02g0773200	Os11g0152500
Os04g0464100	Os10g0535600	Os05g0330700	Os06g0712600
Os09g0445600	Os02g0101750	Os04g0381400	Os01g0326000
Os05g0194900	Os12g0135800	Os10g0532200	Os01g0126200
Os05g0546300	Os01g0129600	Os07g0185100	Os01g0660800
Os06g0184400	Os08g0502700	Os02g0718050	Os01g0342800
Os05g0463000	Os02g0736700	Os04g0457000	Os06g0332600
Os08g0540400	Os10g0326200	Os07g0496700	Os02g0699500
Os07g0212400	Os05g0392050	Os01g0810300	Os05g0210400
Os06g0574450	Os09g0343600	Os07g0100800	Os12g0218800
Os10g0342300	Os03g0152000	Os05g0436100	Os12g0534100
Os04g0597800	Os06g0325200	Os04g0517000	Os07g0123500
Os03g0436500	Os01g0371500	Os06g0633300	Os12g0235300
Os08g0557900	Os01g0248900	Os03g0389400	Os09g0133000
Os02g0269650	Os12g0114000	Os04g0627400	Os07g0608450
Os01g0872000	Os10g0499400	Os04g0195100	Os04g0393500
Os11g0340477	Os06g0701700	Os03g0376000	Os12g0534200
Os04g0179700	Os03g0150600	Os04g0672300	Os02g0603900
Os12g0277900	Os03g0181100	Os02g0131850	Os02g0103500
Os09g0325800	Os01g0183850	Os01g0598400	Os06g0105350
Os02g0787966	Os10g0208500	Os05g0420900	Os05g0169900
Os09g0455000	Os11g0289700	Os07g0145400	Os04g0386300
Os11g0471300	Os05g0524550	Os08g0115800	Os03g0406250
Os10g0559700	Os05g0463500	Os03g0416300	Os01g0205900
Os02g0685750	Os04g0519925	Os03g0137800	Os06g0321700
Os10g0101200	Os04g0401751	Os03g0193700	Os04g0574200
Os01g0956200	Os12g0222900	Os04g0436000	Os10g0521550
Os03g0599000	Os04g0450600	Os06g0236600	Os02g0555300
Os08g0137800	Os01g0170051	Os08g0465300	Os06g0520733
Os04g0218600	Os11g0678400	Os09g0400900	Os01g0238800
Os02g0570700	Os03g0352450	Os01g0128000	Os08g0420600
Os02g0470600	Os02g0824000	Os01g0878550	Os01g0248500
Os02g0261400	Os07g0680600	Os02g0669900	Os01g0323775
Os05g0595100	Os04g0442700	Os08g0376600	Os04g0109500
Os12g0100500	Os04g0311400	Os09g0545901	Os07g0516600
Os11g0133001	Os10g0565200	Os06g0702200	Os05g0215300
Os06g0641575	Os12g0614851	Os05g0169900	Os07g0684900
Os09g0541100	Os05g0405000	Os05g0238400	Os08g0523200
Os07g0588400	Os05g0201700	Os01g0618700	Os12g0109750
Os08g0155900	Os01g0571100	Os09g0421166	Os01g0224300
Os04g0584002	Os06g0147250	Os02g0259900	Os05g0243100
Os05g0556800	Os07g0573200	Os01g0919800	Os06g0523300
Os03g0704901	Os10g0572000	Os06g0592200	Os02g0825700
Os01g0148000	Os04g0111100	Os03g0683800	Os02g0315600
Os08g0203150	Os07g0432201	Os04g0110200	Os09g0462100
Os01g0253900	Os12g0608633	Os03g0842501	Os03g0724600
Os03g0628800	Os02g0196700	Os08g0505001	Os06g0133600
Os05g0474800	Os03g0283750	Os09g0549300	Os06g0236900
Os04g0561000	Os12g0630500	Os03g0314750	Os06g0727500
Os12g0231700	Os04g0345800	Os07g0446400	Os07g0469600
Os01g0522400	Os04g0432300	Os08g0467100	Os07g0558300
Os02g0207900	Os06g0549300	Os11g0150400	Os04g0517000
Os02g0162766	Os02g0156000	Os07g0211601	Os03g0607700
Os11g0664400	Os12g0570075	Os04g0465300	Os01g0827400
Os12g0199100	Os08g0110400	Os08g0511400	Os07g0260400
Os01g0595600	Os05g0261700	Os02g0606400	Os11g0602550
Os12g0168100	Os11g0229100	Os10g0345701	Os02g0156500
Os10g0521400	Os12g0476200	Os09g0129301	Os05g0469800
Os09g0506000	Os01g0608400	Os12g0559200	Os06g0112300
Os10g0412050	Os12g0141000	Os12g0122100	Os12g0533600
Os11g0587600	Os07g0201300	Os11g0185800	Os02g0481900
Os04g0273600	Os08g0373000	Os01g0826000	Os01g0818100
Os01g0692400	Os03g0820300	Os12g0108000	Os05g0485500
Os07g0499500	Os05g0276500	Os07g0193800	Os07g0659600
Os10g0544200	Os08g0503700	Os04g0556900	Os02g0722450
Os01g0696701	Os11g0621300	Os06g0176801	Os08g0471800
Os01g0249800	Os05g0525400	Os10g0478100	Os03g0783051
Os05g0464001	Os07g0541500	Os02g0552200	Os03g0675300
Os06g0174700	Os05g0337200	Os12g0133000	Os02g0234700
Os03g0685700	Os01g0847100	Os12g0596300	Os09g0554000
Os08g0374701	Os06g0239200	Os06g0273200	Os01g0850000
Os05g0510600	Os12g0631600	Os03g0170600	Os02g0131000
Os08g0378000	Os02g0208675	Os07g0635700	Os06g0134700
Os08g0137900	Os03g0750400	Os09g0426500	Os04g0540600
Os06g0695300	Os07g0203800	Os02g0656100	Os07g0108400
Os11g0100600	Os02g0624300	Os04g0460400	Os01g0375500
Os10g0552400	Os06g0641575	Os08g0563300	Os04g0610600
Os11g0177750	Os10g0536600	Os08g0440900	Os01g0802700
Os05g0427400	Os04g0449500	Os04g0442300	Os12g0604200
Os06g0695200	Os09g0506000	Os04g0526600	Os08g0137300
Os03g0356526	Os05g0112125	Os07g0123500	Os09g0508200
Os05g0276500	Os03g0370400	Os01g0545100	Os01g0229000
Os07g0645200	Os08g0528200	Os12g0420200	Os03g0296500
Os09g0348600	Os03g0575200	Os01g0243400	Os04g0308600
Os11g0693750	Os10g0492900	Os04g0545400	Os01g0851300
Os02g0699000	Os06g0216300	Os03g0149050	Os04g0659000
Os07g0121000	Os02g0225900	Os06g0179400	Os04g0512300
Os04g0585000	Os01g0921100	Os10g0347000	Os02g0832150
Os09g0532000	Os01g0892800	Os05g0554601	Os11g0134400
Os03g0758050	Os08g0433500	Os01g0636500	Os08g0330900
Os09g0252700	Os01g0821600	Os04g0165000	Os06g0134400
Os06g0200600	Os09g0429000	Os01g0220700	Os02g0795800
Os02g0826032	Os04g0480700	Os10g0566050	Os05g0150733
Os02g0114033	Os10g0111325	Os06g0263801	Os03g0699100
Os09g0561450	Os08g0378000	Os10g0328600	Os02g0794600
Os01g0713200	Os05g0446600	Os08g0539100	Os05g0172300
Os03g0689833	Os01g0908301	Os12g0604200	Os06g0292301
Os10g0327000	Os12g0225900	Os01g0702900	Os06g0237900
Os07g0104750	Os01g0930400	Os04g0462300	Os12g0569900
Os04g0664950	Os01g0307686	Os01g0253400	Os10g0351500
Os04g0369066	Os01g0336300	Os09g0412700	Os11g0677000
Os04g0543900	Os06g0574450	Os01g0771000	Os01g0705200
Os01g0795700	Os04g0664500	Os07g0105800	Os05g0100366
Os10g0520100	Os04g0205101	Os04g0463400	Os12g0578600
Os04g0345800	Os04g0412300	Os06g0514800	Os09g0511300
Os03g0830200	Os09g0530250	Os12g0104400	Os08g0528500
Os07g0162600	Os02g0574000	Os01g0105700	Os03g0273200
Os05g0486100	Os09g0461700	Os05g0489800	Os04g0177300
Os01g0852650	Os11g0137300	Os11g0129700	Os08g0135300
Os07g0635300	Os04g0200400	Os07g0679200	Os01g0612500
Os08g0518600	Os01g0127900	Os09g0110500	Os01g0839900
Os06g0727900	Os04g0358000	Os11g0307300	Os05g0147300
Os05g0100600	Os06g0146250	Os02g0325300	Os10g0468600
Os07g0648266	Os09g0334900	Os01g0623900	Os12g0498900
Os04g0167800	Os08g0203100	Os03g0799200	Os05g0392400
Os07g0525400	Os01g0262500	Os03g0780200	Os11g0543500
Os10g0134900	Os04g0136016	Os05g0595800	Os08g0425600
Os03g0734500	Os01g0855600	Os01g0101850	Os10g0126600
Os06g0244000	Os11g0229500	Os12g0479300	Os04g0467000
Os06g0295000	Os01g0243000	Os03g0126450	Os03g0285200
Os01g0229700	Os02g0641000	Os04g0523500	Os02g0110000
Os10g0439100	Os07g0116050	Os08g0471800	Os09g0306632
Os04g0339400	Os10g0418100	Os03g0301900	Os04g0670700
Os07g0445800	Os03g0762200	Os02g0130600	Os04g0565200
Os06g0602400	Os10g0112700	Os03g0643100	Os07g0515000
Os02g0109200	Os03g0180900	Os01g0890950	Os12g0633200
Os10g0490900	Os04g0205200	Os11g0700100	Os01g0707500
Os09g0255400	Os02g0731500	Os11g0179000	Os05g0358200
Os08g0377500	Os06g0664100	Os10g0438500	Os04g0422300
Os09g0426050	Os02g0580900	Os05g0579300	Os10g0362700
Os03g0156600	Os10g0111300	Os02g0629800	Os09g0401900
Os06g0692500	Os03g0830200	Os06g0109100	Os11g0137000
Os01g0839100	Os05g0414200	Os01g0677400	Os10g0479500
Os06g0251100	Os02g0708500	Os02g0138000	Os08g0113600
Os07g0153000	Os01g0667550	Os01g0625200	Os11g0185800
Os05g0512050	Os10g0577100	Os01g0633500	Os04g0553500
Os04g0691366	Os12g0105975	Os04g0443951	Os09g0110500
Os01g0280500	Os09g0530500	Os10g0477900	Os06g0635500
Os01g0150700	Os03g0195400	Os08g0455600	Os05g0497675
Os09g0358100	Os02g0699000	Os02g0122700	Os08g0431700
Os12g0134900	Os02g0736900	Os04g0147200	Os01g0128000
Os05g0545400	Os06g0293500	Os12g0582600	Os01g0732700
Os04g0556400	Os10g0172100	Os12g0580950	Os01g0963800
Os02g0137450	Os07g0519100	Os04g0472900	Os06g0495100
Os12g0639800	Os04g0691750	Os01g0666400	Os09g0470000
Os07g0120100	Os02g0548900	Os07g0653800	Os06g0143700
Os07g0136866	Os05g0535400	Os03g0320800	Os01g0836900
Os01g0136500	Os02g0817700	Os03g0171300	Os12g0564800
Os02g0553802	Os12g0547600	Os01g0869300	Os05g0282900
Os03g0365850	Os06g0112700	Os01g0886350	Os10g0347000
Os01g0364100	Os12g0266401	Os02g0833975	Os06g0182100
Os03g0365900	Os02g0769700	Os01g0788200	Os12g0109700
Os07g0650375	Os11g0212000	Os05g0205100	Os03g0244600
Os01g0713900	Os06g0592500	Os03g0856300	Os12g0141100
Os01g0370000	Os07g0677300	Os10g0578600	Os06g0256800
Os09g0268700	Os07g0611500	Os12g0470000	Os06g0636700
Os11g0138950	Os07g0618000	Os01g0778500	Os02g0275200
Os10g0399200	Os11g0224900	Os04g0185100	Os07g0669500
Os07g0245100	Os02g0737200	Os03g0807700	Os11g0309000
Os01g0963000	Os03g0699800	Os01g0657801	Os09g0539700
Os11g0133700	Os01g0134700	Os07g0677900	Os11g0581700
Os12g0135500	Os02g0286850	Os09g0517800	Os12g0582000
Os07g0541500	Os08g0481100	Os05g0499450	Os10g0565500
Os06g0650900	Os10g0527900	Os06g0705100	Os06g0176801
Os07g0407900	Os02g0612200	Os10g0376900	Os04g0430150
Os01g0728300	Os01g0705700	Os09g0371625	Os03g0835950
Os12g0556300	Os05g0319100	Os02g0581200	Os12g0141400
Os12g0154900	Os03g0231600	Os07g0283125	Os08g0426866
Os09g0425800	Os09g0544000	Os07g0133601	Os12g0148600
Os11g0212000	Os11g0250400	Os07g0129700	Os01g0723500
Os04g0311400	Os05g0525200	Os02g0217400	Os04g0412700
Os01g0925700	Os06g0235300	Os06g0178950	Os02g0229800
Os09g0400500	Os05g0312600	Os02g0189200	Os01g0620900
Os08g0527700	Os11g0567800	Os04g0200700	Os09g0500900
Os03g0396500	Os11g0226550	Os06g0639300	Os11g0614800
Os11g0379251	Os05g0574100	Os02g0783000	Os01g0977400
Os01g0727600	Os02g0637000	Os07g0240400	Os09g0421166
Os04g0406600	Os01g0631900	Os07g0672300	Os03g0100010
Os10g0515200	Os11g0109950	Os05g0219800	Os02g0256500
Os12g0131200	Os07g0187000	Os03g0416250	Os03g0395801
Os06g0699100	Os11g0652900	Os09g0320201	Os05g0583100
Os03g0225900	Os03g0221600	Os05g0339300	Os02g0266900
Os04g0468600	Os10g0162844	Os02g0106001	Os11g0170000
Os03g0720033	Os03g0762300	Os06g0198500	Os06g0611100
Os03g0838400	Os03g0734000	Os11g0257700	Os01g0974200
Os01g0367400	Os01g0865700	Os07g0560700	Os02g0796900
Os08g0509100	Os04g0635500	Os03g0670366	Os02g0639500
Os03g0741050	Os07g0445800	Os04g0601800	Os04g0476400
Os11g0582000	Os10g0492101	Os07g0489800	Os03g0705800
Os11g0161800	Os03g0151300	Os05g0497675	Os02g0528500
Os04g0395800	Os07g0106200	Os02g0116300	Os01g0625200
Os02g0205500	Os05g0582000	Os02g0776900	Os08g0539100
Os01g0615050	Os01g0639600	Os12g0117850	Os07g0236700
Os08g0345500	Os03g0191900	Os06g0342000	Os06g0711000
Os09g0414600	Os03g0191850	Os05g0448300	Os05g0541800
Os10g0418900	Os02g0585100	Os02g0174900	Os08g0475100
Os11g0104966	Os12g0227400	Os03g0815400	Os06g0181700
Os07g0573200	Os02g0265100	Os07g0190600	Os02g0652550
Os01g0934350	Os01g0892500	Os06g0153200	Os02g0710700
Os02g0578000	Os05g0591900	Os04g0153200	Os05g0180500
Os11g0640500	Os12g0431300	Os09g0416900	Os05g0584300
Os07g0613800	Os01g0287400	Os05g0436950	Os03g0158550
Os10g0346300	Os08g0495866	Os05g0455250	Os10g0422800
Os02g0799600	Os01g0253900	Os05g0127266	Os08g0441900
Os05g0252100	Os07g0569100	Os06g0221000	Os08g0150700
Os11g0223201	Os10g0396666	Os02g0300900	Os03g0684300
Os01g0864200	Os01g0941200	Os07g0421800	Os07g0572400
Os08g0448100	Os10g0483400	Os04g0320000	Os06g0194400
Os11g0705200	Os08g0232700	Os07g0572400	Os12g0533400
Os06g0238200	Os05g0577500	Os06g0636700	Os07g0168700
Os04g0611400	Os06g0215600	Os02g0717200	Os10g0447900
Os10g0205300	Os06g0128800	Os03g0803200	Os01g0584800
Os12g0209901	Os07g0499500	Os10g0563550	Os11g0179000
Os09g0471200	Os03g0729800	Os01g0657400	Os03g0807700
Os05g0525600	Os12g0277000	Os06g0108500	Os01g0878400
Os06g0188700	Os07g0681400	Os08g0100150	Os03g0785800
Os12g0555000	Os02g0809700	Os01g0882900	Os05g0553150
Os07g0106200	Os04g0521900	Os02g0710700	Os06g0324300
Os01g0714800	Os03g0741050	Os06g0585900	Os03g0120425
Os10g0485800	Os08g0325267	Os04g0580400	Os01g0279400
Os02g0665800	Os01g0498300	Os06g0478600	Os01g0222300
Os08g0237800	Os01g0839100	Os12g0133850	Os03g0592500
Os02g0763800	Os04g0554500	Os06g0676900	Os12g0516200
Os03g0221200	Os03g0803800	Os02g0786500	Os11g0638200
Os05g0501500	Os05g0205050	Os03g0399800	Os03g0361700
Os11g0701200	Os06g0641866		Os01g0545900
Os11g0227700	Os11g0474450		Os03g0153400
Os03g0196600	Os01g0128700		Os11g0267000
Os02g0532900	Os04g0506700		Os05g0565100
Os05g0542800	Os01g0768333		Os03g0170900
Os01g0332150	Os10g0542550		Os08g0174500
Os04g0604300	Os01g0621600		Os07g0193800
Os05g0112101	Os02g0539200		Os11g0150400
Os07g0679400	Os01g0137800		Os03g0399400
Os08g0533900	Os09g0353700		Os04g0559100
Os11g0495400	Os02g0176900		Os03g0761000
Os09g0543400	Os07g0245100		Os01g0869300
Os09g0409100	Os11g0227700		Os09g0320201
Os04g0581100	Os08g0221300		Os06g0729150
Os01g0674400	Os11g0138950		Os06g0698300
Os04g0118450	Os10g0553300		Os11g0517400
Os03g0283750	Os03g0741500		Os01g0180400
Os06g0147300	Os10g0439200		Os03g0201200
Os03g0702500	Os12g0154800		Os01g0112050
Os10g0419400	Os04g0223500		Os06g0178500
Os08g0232700	Os01g0878900		Os12g0571300
Os01g0268600	Os10g0530500		Os12g0487500
Os12g0621600	Os02g0575900		Os11g0660700
Os11g0431400	Os08g0557900		Os05g0412800
Os12g0210400	Os03g0138700		Os09g0539400
Os02g0740700	Os04g0492800		Os03g0361500
Os10g0572500	Os06g0560300		Os10g0390000
Os08g0508800	Os09g0455000		Os06g0178601
Os07g0638600	Os06g0234800		Os07g0185500
Os01g0114700	Os10g0184250		Os03g0341300
Os08g0518800	Os10g0323600		Os05g0295500
Os03g0231650	Os08g0357000		Os10g0466800
Os09g0322500	Os02g0477401		Os12g0484900
Os03g0201901	Os11g0475000		Os02g0511400
Os04g0442700	Os02g0258800		Os01g0190500
Os12g0263200	Os12g0246700		Os04g0612100
Os09g0572550	Os04g0619000		Os02g0197700
Os04g0629300	Os03g0709000		Os09g0465400
Os09g0472200	Os01g0967200		Os08g0512100
Os07g0585900	Os04g0600200		Os01g0771100
Os05g0380900	Os01g0976475		Os03g0571700
Os06g0207783	Os05g0296530		Os01g0306100
Os06g0636100	Os11g0112650		Os10g0458900
Os06g0725100	Os12g0578300		Os10g0580001
Os09g0369400	Os02g0314300		Os12g0117600
Os06g0589300	Os09g0547500		Os01g0258600
Os11g0208750	Os04g0525100		Os08g0101800
Os11g0702100	Os04g0403600		Os05g0121850
Os04g0150300	Os10g0477600		Os05g0368100
Os02g0612200	Os05g0104200		Os03g0439700
Os01g0155000	Os09g0468150		Os02g0120850
Os01g0675800	Os12g0119350		Os08g0469050
Os02g0217250	Os03g0195100		Os08g0282500
Os10g0553300	Os07g0613800		Os03g0197200
Os09g0449800	Os06g0199000		Os04g0600500
Os08g0481100	Os04g0351333		Os03g0861300
Os07g0584283	Os05g0372300		Os12g0573600
Os05g0261700	Os04g0447800		Os11g0152400
Os08g0446400	Os02g0821400		Os01g0940000
Os12g0592900	Os03g0830500		Os07g0173700
Os04g0447700	Os03g0170100		Os11g0527100
Os01g0965900	Os11g0668650		Os04g0684800
Os01g0930400	Os10g0565401		Os01g0849500
Os03g0374551	Os06g0555101		Os01g0926450
Os04g0525200	Os01g0253800		Os02g0699900
Os02g0562600	Os08g0404900		Os01g0286900
Os04g0347200	Os11g0184800		Os12g0121200
Os03g0190400	Os06g0536100		Os05g0409100
Os10g0360800	Os01g0668200		Os01g0854500
Os05g0296800	Os11g0579200		Os02g0781400
Os12g0640500	Os03g0580800		Os01g0723100
Os03g0307300	Os12g0603800		Os12g0447000
Os09g0364400	Os07g0469100		Os11g0700100
Os01g0113325	Os09g0255800		Os02g0160400
Os04g0563950	Os01g0920500		Os02g0125600
Os11g0707300	Os07g0421866		Os04g0415100
Os02g0770500	Os01g0884350		Os02g0323000
Os07g0533800	Os10g0124400		Os01g0972800
Os11g0100800	Os04g0121100		Os05g0155050
Os05g0593550	Os01g0155500		Os09g0129301
Os03g0319050	Os06g0557700		Os02g0834300
Os04g0121800	Os09g0528700		Os01g0977250
Os05g0257333	Os06g0231600		Os06g0168700
Os01g0305300	Os02g0759400		Os04g0664400
Os11g0420200	Os10g0497750		Os02g0220400
Os12g0156100	Os11g0379251		Os12g0497300
Os04g0519925	Os07g0206600		Os01g0166400
Os01g0678000	Os03g0830300		Os03g0414100
Os09g0562700	Os04g0480801		Os10g0438500
Os06g0698802	Os02g0650500		Os01g0243400
Os12g0630100	Os06g0166000		Os05g0147550
Os07g0410300	Os11g0541400		Os05g0152266
Os08g0413200	Os02g0114800		Os06g0636600
Os01g0220100	Os04g0543900		Os04g0411400
Os11g0429000	Os03g0238300		Os03g0658800
Os08g0358050	Os10g0552700		Os03g0287700
Os07g0248600	Os03g0648600		Os04g0507950
Os03g0326100	Os04g0182850		Os10g0117000
Os04g0435200	Os06g0184400		Os04g0584750
Os03g0370400	Os01g0915400		Os04g0320000
Os07g0299701	Os03g0195800		Os12g0176300
Os09g0322400	Os07g0648000		Os07g0459500
Os11g0666100	Os04g0490000		Os01g0101850
Os07g0178950	Os02g0214400		Os01g0647150
Os02g0569900	Os10g0411500		Os04g0498101
Os04g0597600	Os03g0740833		Os06g0217900
Os03g0723800	Os04g0538300		Os04g0403300
Os02g0214400	Os10g0492600		Os01g0264900
Os05g0433500	Os05g0366000		Os04g0669300
Os01g0787000	Os03g0808950		Os03g0389100
Os03g0285850	Os06g0283100		Os09g0381300
Os11g0133100	Os04g0175600		Os03g0102366
Os07g0517900	Os01g0185250		Os02g0795850
Os10g0111900	Os02g0796750		Os10g0477900
Os03g0847800	Os01g0173000		Os01g0764700
Os06g0698812	Os01g0297700		Os05g0587700
Os01g0243000	Os05g0381600		Os05g0483801
Os07g0650600	Os02g0518000		Os03g0110500
Os04g0443300	Os02g0118875		Os02g0137600
Os09g0400400	Os01g0947000		Os08g0431900
Os04g0176200	Os08g0413200		Os09g0439800
Os02g0176900	Os08g0526100		Os05g0251400
Os06g0689483	Os05g0524575		Os01g0826000
Os04g0450600	Os07g0541700		Os08g0564000
Os01g0114800	Os01g0696800		Os03g0301600
Os01g0627600	Os03g0187350		Os02g0709701
Os10g0444700	Os06g0692300		Os04g0184450
Os12g0432600	Os01g0810600		Os01g0304050
Os07g0627100	Os02g0184900		Os06g0109801
Os04g0524500	Os10g0360100		Os08g0112900
Os04g0111100	Os02g0209300		Os04g0437300
Os03g0374500	Os02g0638650		Os01g0549000
Os11g0151700	Os03g0225900		Os03g0184050
Os12g0608700	Os03g0265666		Os10g0113100
Os08g0203100	Os01g0812100		Os11g0507501
Os06g0115300	Os11g0668100		Os09g0478900
Os04g0178300	Os03g0320100		Os02g0117700
Os05g0399800	Os11g0138900		Os01g0884800
Os03g0740833	Os09g0544400		Os05g0101600
Os09g0273600	Os02g0109200		Os01g0106600
Os05g0438600	Os03g0741000		Os03g0223200
Os05g0485300	Os02g0783700		Os07g0567250
Os08g0529300	Os06g0284900		Os08g0484300
Os04g0186400	Os12g0129350		Os10g0360900
Os01g0157700	Os10g0341401		Os03g0389000
Os07g0633400	Os12g0639800		Os01g0886350
Os06g0158000	Os05g0135000		Os04g0382800
Os11g0431100	Os03g0784600		Os02g0793500
Os05g0535600	Os11g0578066		Os04g0465300
Os01g0607600	Os01g0157700		Os01g0727400
Os01g0141300	Os04g0629300		Os05g0415400
Os12g0194266	Os02g0271600		Os01g0495701
Os08g0112300	Os11g0213800		Os02g0613900
Os12g0154800	Os12g0510750		Os09g0516451
Os01g0571166	Os10g0334500		Os01g0363300
Os12g0467450	Os02g0153300		Os08g0368333
Os12g0266401	Os12g0556300		Os07g0681600
Os05g0546400	Os02g0689550		Os03g0223100
Os08g0389601	Os01g0868600		Os06g0198500
Os07g0129300	Os10g0154566		Os05g0488600
Os06g0261300	Os08g0360300		Os01g0938100
Os10g0549000	Os06g0679750		Os01g0608101
Os03g0195100	Os01g0841700		Os03g0346500
Os03g0287400	Os11g0671950		Os09g0491532
Os01g0320400	Os03g0667500		Os09g0345300
Os02g0736700	Os02g0626532		Os11g0703000
Os04g0572100	Os05g0169450		Os12g0149100
Os10g0124400	Os12g0609900		Os03g0416400
Os10g0348900	Os10g0557900		Os02g0581200
Os04g0674750	Os01g0915350		Os06g0567900
Os08g0332800	Os04g0372700		Os04g0507100
Os03g0841600	Os01g0783700		Os10g0482000
Os05g0205050	Os01g0229700		Os04g0464300
Os01g0812100	Os03g0689688		Os02g0217400
Os10g0167200	Os07g0271000		Os06g0659750
Os05g0433800	Os05g0578600		Os11g0155350
Os08g0390700	Os05g0406150		Os05g0187500
Os12g0155000	Os11g0198250		Os10g0188250
Os05g0535400	Os11g0687200		Os11g0262600
Os03g0710000	Os07g0174400		Os09g0266600
Os06g0314501	Os05g0486100		Os04g0451200
Os12g0154700	Os09g0341100		Os03g0821950
Os07g0539300	Os08g0235600		Os06g0234900
Os03g0270000	Os10g0470100		Os04g0443951
Os07g0642200	Os04g0203600		Os07g0115350
Os11g0687100	Os11g0701800		Os03g0782900
Os01g0690900	Os09g0429500		Os06g0263801
Os02g0152800	Os01g0290650		Os06g0273100
Os02g0527300	Os12g0448900		Os12g0292400
Os08g0467300	Os07g0496401		Os01g0165100
Os07g0664000	Os09g0364400		Os04g0208500
Os05g0475475	Os09g0366101		Os08g0467100
Os08g0138100	Os03g0758551		Os05g0420900
Os05g0545300	Os01g0905300		Os01g0893300
Os01g0868600	Os08g0200600		Os08g0198000
Os05g0227901	Os01g0696600		Os07g0155200
Os09g0268800	Os01g0722300		Os02g0103100
Os10g0452100	Os08g0402500		Os03g0566600
Os10g0326100	Os09g0468300		Os01g0879000
Os06g0283100	Os05g0217800		Os04g0526600
Os05g0181300	Os10g0335000		Os06g0478600
Os07g0117300	Os02g0742050		Os06g0186000
Os05g0181650	Os03g0314500		Os03g0279816
Os03g0112600	Os07g0663800		Os01g0281600
Os03g0221600	Os12g0514000		Os02g0617600
Os01g0871800	Os08g0474000		Os06g0223700
Os10g0343951	Os12g0576732		Os04g0407500
Os07g0510600	Os10g0527601		Os11g0172350
Os05g0494800	Os01g0332150		Os12g0578800
Os04g0359700	Os03g0639300		Os02g0751300
Os05g0493100	Os03g0608000		Os01g0613800
Os01g0561600	Os10g0524700		Os04g0445100
Os04g0202800	Os04g0496150		Os05g0120300
Os07g0575550	Os11g0431100		Os02g0514712
Os02g0755900	Os02g0114066		Os02g0678800
Os02g0758200	Os11g0702200		Os06g0492800
Os01g0128700	Os04g0654800		Os09g0445700
Os12g0222900	Os11g0242200		Os05g0521900
Os03g0645900	Os06g0249350		Os10g0438600
Os08g0540900	Os12g0130200		Os10g0363650
Os03g0103100	Os10g0511800		Os12g0467700
Os08g0123833	Os05g0382900		Os03g0200200
Os09g0125400	Os02g0206700		Os12g0147000
Os10g0527800	Os08g0143600		Os03g0337550
Os09g0366101	Os12g0267400		Os12g0634600
Os01g0608400	Os11g0705200		Os05g0579800
Os04g0691433	Os04g0359700		Os01g0151700
Os01g0113450	Os12g0608666		Os08g0117700
Os07g0182000	Os09g0514550		Os04g0335400
Os11g0668100	Os10g0363700		Os02g0156300
Os11g0147150	Os04g0289500		Os12g0468000
Os03g0741000	Os07g0639400		Os02g0809300
Os05g0312600	Os06g0306300		Os04g0598900
Os06g0113950	Os07g0121500		Os05g0595800
Os11g0141500	Os01g0370000		Os01g0963600
Os07g0235200	Os04g0653700		Os04g0629400
Os12g0614851	Os05g0433400		Os12g0594950
Os06g0147250	Os10g0444700		Os06g0311000
Os07g0224132	Os03g0766800		Os03g0374900
Os02g0513100	Os06g0338200		Os02g0497600
Os08g0116700	Os09g0526500		Os02g0471100
Os04g0492450	Os02g0820100		Os05g0326675
Os08g0200600	Os01g0382400		Os03g0306800
Os04g0634000	Os07g0673801		Os04g0528600
Os08g0446350	Os11g0664000		Os05g0591550
Os03g0234500	Os03g0326200		Os02g0213100
Os12g0628600	Os02g0219000		Os01g0880350
Os01g0136700	Os06g0522300		Os05g0151700
Os11g0540600	Os11g0474900		Os06g0705000
Os12g0136300	Os03g0134800		Os04g0228600
Os10g0152000	Os11g0685300		Os03g0389400
Os11g0113032	Os03g0758950		Os06g0114651
Os12g0118850	Os08g0205125		Os03g0132900
Os09g0459600	Os09g0567900		Os01g0610800
Os08g0207800	Os04g0156200		Os04g0610500
Os10g0320100	Os09g0571200		Os04g0618100
Os03g0740900	Os02g0192300		Os09g0445600
Os11g0636050	Os04g0249500		Os05g0179100
Os06g0549600	Os02g0551700		Os08g0269600
Os11g0242200	Os02g0684100		Os03g0770700
Os09g0358050	Os06g0173800		Os04g0219550
Os06g0725250	Os01g0260500		Os07g0258100
Os02g0286850	Os12g0198200		Os06g0274600
Os07g0108900	Os02g0183500		Os03g0301900
Os07g0526600	Os08g0441600		Os10g0389300
Os10g0528300	Os01g0644900		Os10g0566400
Os10g0525000	Os03g0167550		Os08g0438801
Os10g0162854	Os01g0552000		Os12g0456700
Os01g0727700	Os12g0135500		Os02g0161800
Os01g0855600	Os01g0153275		Os08g0503600
Os03g0182000	Os01g0249100		ENSRNA049471366
Os05g0444200	Os06g0599200		Os07g0663000
Os05g0132700	Os12g0240000		Os03g0675500
Os06g0196200	Os09g0562700		Os10g0524000
Os01g0627701	Os09g0532000		Os04g0477025
Os02g0182200	Os03g0727600		Os10g0328600
Os03g0150800	Os03g0638400		Os08g0102800
Os11g0474900	Os10g0159800		Os01g0162900
Os01g0695800	Os03g0272900		Os07g0679050
Os07g0206600	Os04g0677400		Os01g0358551
Os05g0268500	Os01g0811001		Os12g0616400
Os03g0124500	Os04g0371100		Os01g0117050
Os06g0726100	Os05g0341900		Os10g0156200
Os03g0282300	Os11g0249000		Os05g0130500
Os01g0311800	Os10g0167200		Os03g0193901
Os06g0268500	Os12g0431100		Os12g0514300
Os01g0201800	Os09g0111700		Os07g0679200
Os04g0654400	Os04g0554600		Os02g0666250
Os04g0449450	Os07g0209201		Os02g0303200
Os09g0414701	Os10g0327050		Os08g0467500
Os03g0594400	Os12g0169950		Os03g0442800
Os03g0762200	Os08g0254300		Os04g0208800
Os11g0274700	Os12g0443000		Os03g0847851
Os02g0737200	Os08g0280300		Os08g0545900
Os01g0706600	Os01g0355800		Os03g0131950
Os08g0126100	Os02g0270200		Os12g0264800
Os02g0177700	Os01g0827800		Os11g0549695
Os11g0591800	Os11g0133001		Os05g0131100
Os01g0132000	Os02g0763200		Os11g0699532
Os10g0422075	Os05g0100600		Os03g0665700
Os01g0939500	Os07g0533300		Os09g0241550
Os09g0401000	Os08g0457100		Os08g0552000
Os02g0492900	Os03g0192800		Os01g0651150
Os04g0490000	Os07g0679400		Os03g0821275
Os08g0477100	Os12g0432600		Os11g0598200
Os11g0228800	Os09g0268800		Os12g0133800
Os01g0631800	Os08g0425300		Os06g0221000
Os02g0159850	Os05g0502000		Os08g0241800
Os03g0306302	Os06g0251100		Os01g0131900
Os06g0701700	Os07g0117350		Os01g0756700
Os03g0558400	Os03g0258900		Os01g0666900
Os03g0439900	Os09g0473350		Os10g0420400
Os12g0608666	Os04g0513700		Os03g0206201
Os01g0558700	Os04g0534166		Os05g0426900
Os12g0130800	Os12g0155000		Os04g0295100
Os10g0333700	Os06g0644400		Os02g0552200
Os11g0564800	Os08g0467300		Os03g0376000
Os04g0110100	Os09g0447500		Os07g0554500
Os01g0117000	Os01g0787000		Os08g0128000
Os09g0353400	Os07g0148200		Os01g0215700
Os02g0205700	Os11g0209900		Os01g0935450
Os07g0597050	Os08g0556500		Os03g0821250
Os06g0248600	Os03g0201500		Os09g0546700
Os06g0603300	Os07g0668700		Os02g0705100
Os01g0862850	Os05g0493100		Os12g0628100
Os06g0641550	Os05g0531000		Os01g0530316
Os07g0661550	Os06g0196500		Os06g0608050
Os08g0148566	Os11g0105750		Os10g0162100
Os01g0114900	Os03g0356526		Os11g0242600
Os01g0693300	Os03g0150500		Os03g0161950
Os02g0471300	Os05g0421450		Os11g0149300
Os12g0226400	Os11g0529900		Os12g0285650
Os07g0462500	Os09g0255300		Os02g0160500
Os08g0492150	Os03g0126800		Os07g0409200
Os12g0170800	Os01g0389200		Os11g0210100
Os07g0129200	Os07g0117300		Os01g0383900
Os02g0267200	Os07g0539300		Os11g0594900
Os02g0527950	Os08g0411900		Os01g0652000
Os09g0472150	Os04g0475100		Os08g0163300
Os11g0666300	Os04g0401700		Os11g0120725
Os07g0663900	Os01g0613100		Os11g0549615
Os01g0975000	Os05g0134800		Os11g0617800
Os02g0826050	Os03g0661800		Os05g0494050
Os01g0248900	Os11g0609500		Os03g0143100
Os11g0650700	Os04g0552200		Os10g0372300
Os01g0581400	Os04g0352400		Os08g0277300
Os02g0227700	Os04g0581100		Os01g0701600
Os02g0506600	Os01g0956800		Os06g0667200
Os01g0885700	Os04g0580001		Os10g0563550
Os01g0157600	Os09g0543400		Os07g0123200
Os06g0645650	Os04g0649000		Os11g0421800
Os01g0213400	Os11g0629550		Os12g0224400
Os02g0287700	Os09g0468000		Os03g0198200
Os10g0550900	Os02g0231700		Os02g0160300
Os07g0123800	Os04g0167800		Os01g0139700
Os09g0283600	Os01g0554400		Os10g0461400
Os04g0516701	Os07g0162500		Os04g0687800
Os10g0104000	Os04g0480900		Os04g0112000
Os07g0417200	Os05g0280600		Os04g0641700
Os02g0497400	Os05g0595100		Os01g0278900
Os01g0138800	Os10g0327000		Os05g0465000
Os01g0653300	Os07g0584283		Os07g0145500
Os01g0177900	Os01g0519050		Os06g0727300
Os11g0701900	Os06g0169900		Os01g0801800
Os06g0306300	Os07g0633400		Os08g0382400
Os03g0758950	Os12g0181600		Os11g0696900
Os07g0534500	Os11g0650700		Os01g0737300
Os01g0319000	Os06g0602900		Os03g0271300
Os04g0600300	Os04g0625350		Os02g0787966
Os07g0117800	Os04g0627300		Os02g0521500
Os01g0721400	Os08g0527766		Os11g0667400
Os08g0457300	Os02g0647300		Os03g0428200
Os11g0112650	Os08g0476900		Os11g0137250
Os12g0640550	Os12g0492900		Os03g0144500
Os04g0118800	Os05g0552700		Os10g0344000
Os09g0431100	Os06g0505202		Os01g0525701
Os11g0675200	Os09g0471600		Os03g0369700
Os03g0762300	Os12g0154900		Os07g0448400
Os10g0184250	Os07g0429600		Os03g0802650
Os07g0116900	Os03g0270000		Os11g0701100
Os01g0626400	Os02g0661100		Os08g0552100
Os06g0220900	Os04g0165200		Os08g0101700
Os12g0169950	Os01g0126900		Os07g0681200
Os06g0559900	Os06g0147300		Os02g0178200
Os08g0415600	Os12g0257900		Os07g0166850
Os12g0104850	Os04g0380300		Os06g0232233
Os06g0173800	Os02g0585200		Os02g0102200
Os02g0567450	Os05g0410200		Os03g0294600
Os10g0562900	Os01g0921450		Os04g0578300
Os01g0175850	Os10g0464500		Os11g0586825
Os07g0244200	Os02g0559300		Os06g0331900
Os06g0713800	Os11g0228600		Os06g0731750
Os08g0140700	Os12g0486800		Os06g0547100
Os03g0572250	Os03g0711425		Os12g0460100
Os08g0156000	Os03g0149800		Os03g0756500
Os02g0575000	Os05g0528500		Os08g0490400
Os11g0198250	Os06g0549600		Os12g0218300
Os05g0297800	Os01g0149200		Os05g0418100
Os01g0652450	Os10g0549000		Os01g0329300
Os06g0188400	Os04g0341500		Os05g0114800
Os02g0271000	Os11g0687100		Os06g0659800
Os03g0820300	Os07g0158800		Os11g0181800
Os03g0860100	Os11g0111800		Os05g0547800
Os01g0584900	Os05g0411150		Os04g0472900
Os11g0508301	Os06g0314501		Os06g0186650
Os01g0802600	Os01g0652375		Os08g0180400
Os09g0408966	Os11g0435400		Os04g0423400
Os01g0930950	Os06g0699100		Os02g0754450
Os05g0457200	Os10g0527400		Os01g0750400
Os04g0155500	Os05g0442750		Os02g0229600
Os10g0342650	Os09g0400400		Os12g0594600
Os07g0418700	Os01g0930950		Os04g0601800
Os07g0117900	Os06g0594300		Os10g0574500
Os09g0486375	Os08g0345500		Os05g0588850
Os03g0131900	Os09g0426050		Os05g0143550
Os02g0565300	Os01g0831300		Os05g0304900
Os03g0326200	Os04g0186400		Os03g0167302
Os09g0568700	Os10g0522200		Os09g0103800
Os01g0810800	Os01g0944700		Os04g0577337
Os07g0482900	Os02g0207900		Os08g0391800
Os12g0266200	Os01g0627967		Os05g0116350
Os04g0437700	Os07g0541000		Os02g0743450
Os05g0448675	Os08g0477100		Os03g0176200
Os05g0366000	Os09g0122100		Os06g0700550
Os11g0643600	Os09g0348766		Os01g0856550
Os04g0200400	Os01g0117650		ENSRNA049472915
Os07g0124100	Os01g0872000		Os05g0426800
Os02g0453600	Os01g0558700		Os09g0301800
Os04g0182850	Os02g0265300		Os01g0633400
Os03g0582800	Os03g0678800		Os01g0183500
ENSRNA049472337	Os01g0319000		Os10g0393800
Os01g0831300	Os05g0449750		Os03g0808200
Os03g0240600	Os10g0521400		Os03g0341200
Os01g0700500	Os05g0112101		Os10g0328700
Os06g0297300	Os06g0727600		Os08g0442700
Os02g0139900	Os02g0665300		Os02g0655200
	Os08g0324200		Os03g0109650
	Os03g0375966		Os02g0831100
	Os10g0169900		Os08g0122201
	Os01g0202500		Os12g0507500
	Os12g0571100		Os09g0520500
	Os09g0472200		Os07g0633000
	Os02g0605900		Os01g0883800
	Os02g0527300		Os06g0707400
	Os01g0793900		Os03g0842501
	Os01g0831250		Os04g0512250
	Os01g0208800		Os01g0170700
	Os11g0704500		Os10g0407600
	Os05g0177800		Os11g0677400
	Os03g0241900		Os08g0190300
	Os06g0264432		Os01g0234499
	Os04g0561800		Os09g0299300
	Os08g0198800		Os08g0486233
	Os09g0400500		Os02g0259900
	Os05g0249100		Os08g0266225
	Os02g0271000		Os06g0703550
	Os01g0216000		Os03g0768900
	Os01g0794600		Os09g0441900
	Os07g0209100		Os03g0232200
	Os11g0179700		Os02g0537800
	Os06g0168901		Os01g0688300
	Os05g0524600		Os04g0434700
	Os03g0133850		Os04g0676600
	Os07g0669200		Os02g0645266
	Os06g0599400		Os02g0148600
	Os03g0641250		Os01g0702450
	Os05g0542800		Os01g0546400
	Os05g0137500		Os01g0778500
	Os11g0564800		Os01g0205550
	Os12g0156100		Os08g0466050
	Os01g0348900		Os03g0767650
	Os01g0832100		Os10g0407200
	Os10g0326900		Os02g0633600
	Os03g0729600		Os05g0136100
	Os02g0587300		Os07g0583500
	Os03g0752000		Os09g0376400
	Os08g0189200		Os02g0175700
	Os06g0316300		Os08g0531600
	Os06g0152700		Os02g0793150
	Os01g0876300		Os02g0467300
	Os10g0535900		Os05g0567900
	Os02g0529800		Os07g0621600
	Os12g0528100		Os12g0218600
	Os02g0608000		Os11g0456000
	Os01g0588400		Os03g0849500
	Os09g0557250		Os07g0203950
	Os08g0137900		Os02g0727100
	Os01g0749000		Os04g0347400
	Os07g0537200		Os07g0195300
	Os01g0213400		Os04g0457000
	Os03g0150800		Os06g0581500
	Os05g0142600		Os01g0657400
	Os01g0136500		Os02g0656600
	Os06g0574266		Os01g0752350
	Os01g0117450		Os01g0712800
	Os11g0593000		Os02g0796600
	Os12g0464300		Os02g0168550
	Os03g0284650		Os04g0564300
	Os11g0640600		Os03g0301550
	Os01g0571166		Os04g0543600
	Os09g0101300		Os02g0246900
	Os04g0412250		Os04g0156000
	Os07g0660500		Os06g0507300
	Os01g0905200		Os08g0406700
	Os01g0111500
	Os04g0226600
	Os06g0698812
	Os11g0133700
	Os08g0114300
	Os06g0243900
	Os04g0633900
	Os12g0266200
	Os02g0517333
	Os02g0303000
	Os02g0248100
	Os08g0450200
	Os08g0231400
	Os11g0212100
	Os01g0800500
	Os04g0471300
	Os01g0305300
	Os10g0191300
	Os07g0552800
	Os07g0597050
	Os04g0572400
	Os12g0127200
	Os03g0418000
	Os01g0653300
	Os08g0434100
	Os04g0324100
	Os09g0429400
	Os04g0561550
	Os03g0770851
	Os05g0476350
	Os08g0246100
	Os05g0316400
	Os11g0170900
	Os01g0734399
	Os09g0365450
	Os01g0320400
	Os09g0132900
	Os06g0559900
	Os06g0223900
	Os04g0340100
	Os01g0770700
	Os06g0146800
	Os05g0181650
	Os03g0839800
	Os07g0535800
	Os06g0618700
	Os09g0341600
	Os08g0413850
	Os04g0600300
	Os12g0608700
	Os08g0229500
	Os01g0292250
	Os08g0207800
	Os06g0636100
	Os09g0471550
	Os03g0190500
	Os01g0216900
	Os10g0416800
	Os01g0364400
	Os11g0228800
	Os09g0521800
	Os11g0666000
	Os01g0104200
	Os02g0183900
	Os09g0356000
	Os12g0610200
	Os05g0433800
	Os05g0318100
	Os04g0535501
	Os10g0534600
	Os11g0603100
	Os07g0146300
	Os02g0550650
	Os01g0173600
	Os03g0740900
	Os03g0332201
	Os05g0400200
	Os01g0784450
	Os12g0562232
	Os02g0690600
	Os09g0409000
	Os01g0187600
	Os05g0242000
	Os01g0660500
	Os11g0208800
	Os11g0179500
	Os04g0452650
	Os12g0237900
	Os02g0263432
	Os01g0215500
	Os04g0314201
	Os06g0340001
	Os11g0100800
	Os08g0477500
	Os02g0597200
	Os04g0182900
	Os03g0606333
	Os03g0580200
	Os11g0276100
	Os04g0314100
	Os02g0205500
	Os05g0388151
	Os04g0652700
	Os04g0552000
	Os06g0147600
	Os07g0104500
	Os05g0194900
	Os10g0352000
	Os01g0837200
	Os05g0456200
	Os04g0508800
	Os01g0183950
	Os01g0661700
	Os01g0603800
	Os01g0158800
	Os12g0154700
	Os03g0720033
	Os04g0607600
	Os06g0499100
	Os07g0677200
	Os02g0253150
	Os09g0309200
	Os09g0368500
	Os04g0443300
	Os10g0521900
	Os07g0677100
	Os06g0641066
	Os06g0503250
	Os01g0666000
	Os06g0725100
	Os08g0533900
	Os06g0113800
	Os06g0724900
	Os03g0271800
	Os07g0538000
	Os07g0669000
	Os02g0217250
	Os03g0789000
	Os07g0127500
	Os06g0504900
	Os10g0326100
	Os01g0786700
	Os06g0641550
	Os02g0665800
	Os08g0239000
	Os11g0506800
	Os07g0129200
	Os10g0391400
	Os07g0159600
	Os01g0704100
	Os05g0218981
	Os04g0372750
	Os02g0504700
	Os06g0727900
	Os01g0782200
	Os04g0691433
	Os01g0758000
	Os01g0198900
	Os05g0544750
	Os06g0540050
	Os07g0188700
	Os05g0424700
	Os07g0130100
	Os01g0719800
	Os10g0174751
	Os02g0767300
	Os09g0550300
	Os03g0327100
	Os02g0124600
	Os05g0412900
	Os05g0268400
	Os09g0550500
	Os01g0348000
	Os10g0509600
	Os11g0151700
	Os11g0654400
	Os06g0166050
	Os06g0719900
	Os02g0209900
	Os04g0437700
	Os12g0568100
	Os01g0703000
	Os02g0198700
	Os04g0438651
	Os07g0510500
	Os08g0451800
	Os03g0279500
	Os01g0572200
	Os09g0323900
	Os09g0313600
	Os02g0740600
	Os04g0435350
	Os02g0618400
	Os03g0130100
	Os10g0527800
	Os11g0278900
	Os08g0398300
	Os07g0300200
	Os08g0155900
	Os02g0527950
	Os01g0975000
	Os01g0810500
	Os05g0493166
	Os01g0627701
	Os03g0816700
	Os06g0338801
	Os10g0329400
	Os11g0172133
	Os02g0575000
	Os07g0442900
	Os10g0112850
	Os04g0301500
	Os12g0628600
	Os01g0722425
	Os09g0572000
	Os02g0267200
	Os02g0629332
	Os06g0725800
	Os09g0572150
	Os10g0360800
	Os04g0347200
	Os04g0611400
	Os05g0519700
	Os01g0608300
	Os05g0105050
	Os04g0161400
	Os07g0640401
	Os07g0680700
	Os09g0368200
	Os02g0609700
	Os01g0768100
	Os05g0248200
	Os04g0604900
	Os05g0181300
	Os02g0691900
	Os01g0634600
	Os01g0347500
	Os05g0534500
	Os01g0643300
	Os04g0451700
	Os06g0570900
	Os02g0184700
	Os06g0612951
	Os11g0649900
	Os03g0673400
	Os08g0536800
	Os10g0174800
	Os07g0493800
	Os04g0429050
	Os05g0375466
	Os01g0186400
	Os10g0490800
	Os07g0694325
	Os06g0521400
	Os04g0370900
	Os07g0251900
	Os12g0104850
	Os06g0707300
	Os11g0246133
	Os01g0734333
	Os01g0734150
	Os04g0352066
	Os04g0412000
	Os01g0793550
	Os02g0623300
	Os03g0743800
	Os04g0562500
	Os09g0459600
	Os07g0244200
	Os10g0172000
	Os02g0676800
	Os03g0275100
	Os12g0104733
	Os04g0612500
	Os03g0176100
	Os10g0103140
	Os03g0659450
	Os07g0540600
	Os09g0358050
	Os08g0410350
	Os07g0130200
	Os02g0767200
	Os11g0579900
	Os10g0112500
	Os05g0385400
	Os06g0718100
	Os01g0729950
	Os11g0628000
	Os02g0682200
	Os04g0275950
	Os05g0227901
	Os05g0545300
	Os05g0197500
	Os06g0587100
	Os05g0433600
	Os01g0736500
	Os01g0618000
	Os12g0568500
	Os06g0207783
	Os11g0305400
	Os12g0151000
	Os01g0138800
	Os07g0537300
	Os11g0592000
	Os02g0269400
	Os06g0114200
	Os08g0499400
	Os02g0567450
	Os09g0550400
	Os01g0217100
	Os01g0748950
	Os12g0129300
	Os03g0820500
	Os04g0662600
	Os05g0468800
	Os02g0565300
	Os12g0181701
	Os09g0517200
	Os12g0161100
	Os07g0416600
	Os04g0367201
	Os03g0317900
	Os04g0573300
	Os03g0645900
	Os09g0324400
	Os03g0285850
	Os01g0871733
	Os04g0291000
	Os03g0205300
	Os12g0170800
	Os02g0218800
	Os03g0263300
	Os04g0229100
	Os08g0552300
	Os05g0231100
	Os03g0365800
	Os01g0728250
	Os08g0162650
	Os10g0377000
	Os01g0341750
	Os11g0554000
	Os10g0575600
	Os06g0131001
	Os01g0816600
	Os06g0318650
	Os02g0512000
	Os03g0255500
	Os02g0761300
	Os07g0116800
	Os03g0137050
	Os12g0630800
	Os04g0432400
	Os07g0663900
	Os11g0541200
	Os02g0302450
	Os07g0613600
	Os12g0198900
	Os03g0368351
	Os10g0444566
	Os02g0505700
	Os08g0518800
	Os04g0155500
	Os08g0562500
	Os01g0136450
	Os05g0475475
	Os01g0300400
	Os01g0677000
	Os03g0197900
	Os06g0474300
	Os09g0551500
	Os12g0177200
	Os10g0552200
	Os05g0135750
	Os04g0572800
	Os09g0273600
	Os06g0603300
	Os01g0347600
	Os08g0148566
	Os06g0651900
	Os06g0683800
	Os09g0325220
	Os05g0228000
	Os06g0718000
	Os03g0362500
	Os01g0291733
	Os10g0514901
	Os12g0117100
	Os04g0621650
	Os11g0704800
	Os01g0665900
	Os03g0708750
	Os06g0556101
