# Supplementary material for: OSH45, a homeobox transcription factor, coordinates low-phosphate adaptation in rice
Source: Front Plant Sci. 2025 Aug 28;16:1654599. doi: 10.3389/fpls.2025.1654599 (PMC12423420; doi:10.3389/fpls.2025.1654599)
Supplement: Supplementary file 4 [file Table3.xlsx]

## Sheet: GO enrichment of 366 PSS genes
Dataset S3. GO enrichment of 708 PSS and 366 PSI genes
GO enrichment of 366 PSS genes
GO_ID	GO_Term	GO_Category	IDs	S	TS	B	TB	Rich.Factor	P.value	Sig.Sign.P	Q.value	Sig.Sign.Q
GO:0006865	amino acid transport	Biological Process	Os01g0878400, Os01g0878700, Os03g0244600, Os04g0490900, Os07g0100800, Os10g0147400, Os11g0169200, Os12g0485600	8	248	68	23697	0.1176	5.52883e-07	****	0.000217218	***
GO:0003333	amino acid transmembrane transport	Biological Process	Os01g0878400, Os01g0878700, Os03g0244600, Os04g0490900, Os07g0100800, Os10g0147400, Os11g0169200, Os12g0485600	8	248	75	23697	0.1067	1.18482e-06	****	0.000217218	***
GO:0045930	negative regulation of mitotic cell cycle	Biological Process	Os03g0433200, Os07g0586900	2	248	2	23697	1	0.000109089	***	0.00999981	**
GO:0008356	asymmetric cell division	Biological Process	Os03g0433200, Os07g0586900, Os12g0572000	3	248	10	23697	0.3	0.000128708	***	0.0101128	*
GO:0010078	maintenance of root meristem identity	Biological Process	Os01g0927500, Os02g0183000, Os05g0595800	3	248	11	23697	0.2727	0.000175606	***	0.0120729	*
GO:0010088	phloem development	Biological Process	Os01g0927500, Os05g0595800	2	248	3	23697	0.6667	0.000325001	***	0.0198612	*
GO:0045595	regulation of cell differentiation	Biological Process	Os01g0927500, Os05g0595800	2	248	4	23697	0.5	0.000645508	***	0.0355029	*
GO:0009956	radial pattern formation	Biological Process	Os03g0433200, Os07g0586900	2	248	5	23697	0.4	0.00106841	**	0.0489689	*
GO:0009734	auxin-activated signaling pathway	Biological Process	Os01g0802700, Os01g0977100, Os10g0147400, Os11g0137000, Os11g0169200, Os12g0604200	6	248	112	23697	0.0536	0.00117424	**	0.0496792	*
GO:0030245	cellulose catabolic process	Biological Process	Os01g0312800, Os06g0256900, Os08g0114200	3	248	25	23697	0.12	0.00219679	**	0.0608522	ns

## Sheet: GO enrichment of 708 PSS genes
GO enrichment of 708 PSS genes
GO_ID	GO_Term	GO_Category	IDs	S	TS	B	TB	Rich.Factor	P.value	Sig.Sign.P	Q.value	Sig.Sign.Q
GO:0007166	cell surface receptor signaling pathway	Biological Process	Os01g0364100, Os02g0111600, Os02g0807800, Os08g0378000, Os10g0103140, Os10g0111900, Os10g0112700, Os10g0178800, Os10g0326100, Os10g0326200, Os11g0664400, Os11g0665600, Os11g0666100, Os11g0667000, Os12g0266200, Os12g0614800, Os12g0614851	17	516	155	23697	0.1097	5.23503e-08	****	3.21954e-05	****
GO:0006952	defense response	Biological Process	Os01g0855600, Os01g0934100, Os02g0156000, Os02g0286850, Os02g0475300, Os02g0640500, Os03g0195100, Os03g0285800, Os03g0324600, Os03g0599000, Os03g0663400, Os04g0111100, Os04g0118800, Os04g0514600, Os06g0251100, Os06g0698812, Os07g0117300, Os07g0129200, Os07g0129300, Os07g0541500, Os08g0293300, Os09g0571200, Os10g0124400, Os10g0162854, Os11g0212000, Os11g0213800, Os11g0223201, Os11g0227700, Os11g02…	37	516	806	23697	0.0459	1.85291e-05	****	0.00162792	**
GO:0005975	carbohydrate metabolic process	Biological Process	Os01g0127900, Os01g0220100, Os01g0713200, Os02g0176900, Os03g0201901, Os03g0351300, Os03g0672900, Os04g0347200, Os04g0412300, Os04g0443300, Os04g0481000, Os04g0674800, Os05g0366000, Os05g0375400, Os05g0438600, Os05g0542800, Os06g0356800, Os06g0713800, Os07g0538000, Os07g0539300, Os08g0237800, Os08g0518800, Os10g0416100, Os10g0543400, Os10g0565200, Os11g0701900, Os11g0702100	27	516	518	23697	0.0521	3.0413e-05	****	0.002198	**
GO:0006817	phosphate ion transport	Biological Process	Os03g0150600, Os03g0150800, Os04g0186400, Os06g0325200, Os10g0444700	5	516	18	23697	0.2778	3.2532e-05	****	0.002198	**
GO:0006468	protein phosphorylation	Biological Process	Os01g0364100, Os01g0699600, Os01g0750600, Os01g0810800, Os01g0892800, Os02g0111600, Os02g0156000, Os02g0165100, Os02g0231700, Os02g0640500, Os02g0777800, Os02g0807800, Os02g0821400, Os03g0126800, Os03g0285800, Os03g0688300, Os03g0788500, Os04g0155500, Os04g0202800, Os04g0369066, Os04g0619400, Os05g0463000, Os05g0486100, Os05g0493100, Os05g0524500, Os05g0525600, Os05g0525800, Os05g0545300, Os05g05…	52	516	1340	23697	0.0388	4.10167e-05	****	0.002198	**
GO:0008152	metabolic process	Biological Process	Os01g0220100, Os01g0713200, Os03g0351300, Os03g0672900, Os04g0347200, Os04g0412300, Os04g0443300, Os04g0481000, Os04g0674800, Os05g0366000, Os05g0375400, Os05g0542800, Os06g0713800, Os07g0538000, Os07g0539300, Os08g0237800, Os08g0557900, Os10g0416100, Os10g0543400, Os10g0565200, Os11g0701900, Os11g0702100	22	516	385	23697	0.0571	4.28878e-05	****	0.002198	**
GO:0000272	polysaccharide catabolic process	Biological Process	Os01g0220100, Os03g0201901, Os03g0351300, Os03g0672900, Os04g0443300, Os04g0674800, Os10g0543400, Os10g0565200	8	516	65	23697	0.1231	8.12998e-05	****	0.00312496	**
GO:0080142	regulation of salicylic acid biosynthetic process	Biological Process	Os01g0134700, Os11g0379251, Os11g0668300, Os11g0668650, Os12g0556300	5	516	22	23697	0.2273	9.30402e-05	****	0.00336587	**
GO:0006816	calcium ion transport	Biological Process	Os01g0939100, Os02g0314300, Os03g0203700, Os03g0233000, Os10g0418100	5	516	24	23697	0.2083	0.000144867	***	0.00468912	**
GO:0010256	endomembrane system organization	Biological Process	Os01g0389200, Os01g0389700, Os03g0370400, Os07g0407900	4	516	14	23697	0.2857	0.000186988	***	0.00546475	**
