# Supplementary material for: OSH45, a homeobox transcription factor, coordinates low-phosphate adaptation in rice
Source: Front Plant Sci. 2025 Aug 28;16:1654599. doi: 10.3389/fpls.2025.1654599 (PMC12423420; doi:10.3389/fpls.2025.1654599)
Supplement: Supplementary file 5 [file Table4.xlsx]

## Sheet:  Top 20  GO categori
Top 20 GO categories of upregulation DEGs in HP OSH45-OE
GO_ID	GO_Term	GO_Category	IDs	S	TS	B	TB	Rich.Factor	P.value	Sig.Sign.P	Q.value	Sig.Sign.Q	S_Up_IDs	S_Up_Num	S_Down_IDs	S_Down_Num
GO:0007166	cell surface receptor signaling pathway	Biological Process	Os01g0364100, Os02g0111600, Os02g0807800, Os02g0807900, Os06g0541600, Os07g0248600, Os08g0374701, Os08g0378000, Os09g0471200, Os09g0561450, Os09g0562600, Os10g0103140, Os10g0111900, Os10g0112700, Os10g0142600, Os10g0152000, Os10g0178800, Os10g0326100, Os10g0326200, Os11g0661800, Os11g0664400, Os11g0665600, Os11g0666100, Os11g0666200, Os11g0667000, Os12g0266200, Os12g0614800, Os12g0614851	28	971	155	23697	0.1806	3.48618e-11	****	3.22123e-08	****	Os01g0364100, Os02g0111600, Os02g0807800, Os02g0807900, Os06g0541600, Os07g0248600, Os08g0374701, Os08g0378000, Os09g0471200, Os09g0561450, Os09g0562600, Os10g0103140, Os10g0111900, Os10g0112700, Os10g0142600, Os10g0152000, Os10g0178800, Os10g0326100, Os10g0326200, Os11g0661800, Os11g0664400, Os11g0665600, Os11g0666100, Os11g0666200, Os11g0667000, Os12g0266200, Os12g0614800, Os12g0614851	28		0
GO:0050896	response to stimulus	Biological Process	Os01g0186000, Os01g0584900, Os01g0624700, Os01g0626400, Os01g0714800, Os01g0821600, Os01g0826400, Os02g0181300, Os02g0770500, Os03g0126800, Os03g0156600, Os03g0335200, Os03g0758000, Os03g0758950, Os05g0183100, Os05g0343400, Os05g0474800, Os05g0478700, Os05g0478800, Os05g0537100, Os07g0680400, Os08g0386200, Os09g0417600, Os11g0117500, Os11g0490900, Os12g0116700	26	971	142	23697	0.1831	1.27899e-10	****	5.90893e-08	****	Os01g0186000, Os01g0584900, Os01g0624700, Os01g0626400, Os01g0714800, Os01g0821600, Os01g0826400, Os02g0181300, Os02g0770500, Os03g0126800, Os03g0156600, Os03g0335200, Os03g0758000, Os03g0758950, Os05g0183100, Os05g0343400, Os05g0474800, Os05g0478700, Os05g0478800, Os05g0537100, Os07g0680400, Os08g0386200, Os09g0417600, Os11g0117500, Os11g0490900, Os12g0116700	26		0
GO:0006952	defense response	Biological Process	Os01g0721200, Os01g0721400, Os01g0855600, Os01g0934100, Os02g0156000, Os02g0181300, Os02g0261400, Os02g0286850, Os02g0475300, Os02g0562600, Os02g0569400, Os02g0640500, Os03g0195100, Os03g0285800, Os03g0324600, Os03g0599000, Os03g0663400, Os03g0772600, Os04g0110100, Os04g0111100, Os04g0118800, Os04g0178300, Os04g0179700, Os04g0514600, Os04g0634700, Os06g0251100, Os06g0268500, Os06g0287200, Os06g06…	73	971	806	23697	0.0906	1.97099e-10	****	6.07065e-08	****	Os01g0721200, Os01g0721400, Os01g0855600, Os01g0934100, Os02g0156000, Os02g0181300, Os02g0261400, Os02g0286850, Os02g0475300, Os02g0562600, Os02g0569400, Os02g0640500, Os03g0195100, Os03g0285800, Os03g0324600, Os03g0599000, Os03g0663400, Os03g0772600, Os04g0110100, Os04g0111100, Os04g0118800, Os04g0178300, Os04g0179700, Os04g0514600, Os04g0634700, Os06g0251100, Os06g0268500, Os06g0287200, Os06g06…	73		0
GO:0006468	protein phosphorylation	Biological Process	Os01g0113650, Os01g0114700, Os01g0114900, Os01g0117000, Os01g0117600, Os01g0364100, Os01g0581400, Os01g0699500, Os01g0699600, Os01g0742400, Os01g0747400, Os01g0750600, Os01g0810800, Os01g0885700, Os01g0892800, Os01g0925700, Os02g0111600, Os02g0126400, Os02g0156000, Os02g0165100, Os02g0194600, Os02g0215700, Os02g0227700, Os02g0231700, Os02g0640500, Os02g0777800, Os02g0807800, Os02g0821400, Os03g01…	101	971	1340	23697	0.0754	2.06626e-09	****	3.54611e-07	****	Os01g0113650, Os01g0114700, Os01g0114900, Os01g0117000, Os01g0117600, Os01g0364100, Os01g0581400, Os01g0699500, Os01g0699600, Os01g0742400, Os01g0747400, Os01g0750600, Os01g0810800, Os01g0885700, Os01g0892800, Os01g0925700, Os02g0111600, Os02g0126400, Os02g0156000, Os02g0165100, Os02g0194600, Os02g0215700, Os02g0227700, Os02g0231700, Os02g0640500, Os02g0777800, Os02g0807800, Os02g0821400, Os03g01…	101		0
GO:0006355	regulation of DNA-templated transcription	Biological Process	Os01g0134700, Os01g0186000, Os01g0195801, Os01g0196300, Os01g0246700, Os01g0261200, Os01g0264000, Os01g0584900, Os01g0624700, Os01g0626400, Os01g0667000, Os01g0675800, Os01g0705700, Os01g0714800, Os01g0816100, Os01g0821300, Os01g0821600, Os01g0826400, Os01g0852650, Os01g0862800, Os01g0884300, Os02g0114033, Os02g0137450, Os02g0181300, Os02g0232000, Os02g0252400, Os02g0527300, Os02g0618400, Os02g06…	108	971	1504	23697	0.0718	7.77367e-09	****	8.41625e-07	****	Os01g0134700, Os01g0186000, Os01g0195801, Os01g0196300, Os01g0246700, Os01g0261200, Os01g0264000, Os01g0584900, Os01g0624700, Os01g0626400, Os01g0667000, Os01g0675800, Os01g0705700, Os01g0714800, Os01g0816100, Os01g0821300, Os01g0821600, Os01g0826400, Os01g0852650, Os01g0862800, Os01g0884300, Os02g0114033, Os02g0137450, Os02g0181300, Os02g0232000, Os02g0252400, Os02g0527300, Os02g0618400, Os02g06…	108		0
GO:0009611	response to wounding	Biological Process	Os01g0615050, Os02g0181300, Os03g0180800, Os03g0180900, Os03g0181100, Os03g0285800, Os03g0396500, Os03g0402800, Os03g0767000, Os04g0395800, Os08g0508800, Os10g0391400, Os10g0392400	13	971	49	23697	0.2653	5.64685e-08	****	4.96706e-06	****	Os01g0615050, Os02g0181300, Os03g0180800, Os03g0180900, Os03g0181100, Os03g0285800, Os03g0396500, Os03g0402800, Os03g0767000, Os04g0395800, Os08g0508800, Os10g0391400, Os10g0392400	13		0
GO:0031347	regulation of defense response	Biological Process	Os02g0181300, Os03g0180800, Os03g0180900, Os03g0181100, Os03g0396500, Os03g0402800, Os04g0395800, Os10g0391400, Os10g0392400	9	971	21	23697	0.4286	5.91317e-08	****	4.96706e-06	****	Os02g0181300, Os03g0180800, Os03g0180900, Os03g0181100, Os03g0396500, Os03g0402800, Os04g0395800, Os10g0391400, Os10g0392400	9		0
GO:2000022	regulation of jasmonic acid mediated signaling pathway	Biological Process	Os03g0180800, Os03g0180900, Os03g0181100, Os03g0396500, Os03g0402800, Os04g0395800, Os10g0391400, Os10g0392400, Os11g0195500	9	971	22	23697	0.4091	9.64272e-08	****	7.42489e-06	****	Os03g0180800, Os03g0180900, Os03g0181100, Os03g0396500, Os03g0402800, Os04g0395800, Os10g0391400, Os10g0392400, Os11g0195500	9		0
GO:0080142	regulation of salicylic acid biosynthetic process	Biological Process	Os01g0134700, Os11g0195500, Os11g0379251, Os11g0668300, Os11g0668650, Os11g0669100, Os12g0556300	7	971	22	23697	0.3182	1.88478e-05	****	0.000791606	***	Os01g0134700, Os11g0195500, Os11g0379251, Os11g0668300, Os11g0668650, Os11g0669100, Os12g0556300	7		0
GO:0006623	protein targeting to vacuole	Biological Process	Os02g0470600, Os02g0559800, Os02g0560200, Os02g0560600, Os02g0561000, Os02g0561400, Os02g0561800, Os04g0611400, Os08g0116700, Os09g0468300, Os12g0594200	11	971	60	23697	0.1833	2.80769e-05	****	0.00112796	**	Os02g0470600, Os02g0559800, Os02g0560200, Os02g0560600, Os02g0561000, Os02g0561400, Os02g0561800, Os04g0611400, Os08g0116700, Os09g0468300, Os12g0594200	11		0
GO:0051707	response to other organism	Biological Process	Os01g0721200, Os03g0324600, Os04g0118800, Os06g0268500, Os06g0698812, Os07g0117300, Os08g0293300, Os08g0508800, Os09g0517100, Os10g0124400, Os10g0134900, Os10g0162854, Os11g0213800, Os11g0227800, Os11g0229400, Os11g0229500, Os11g0249000, Os11g0604900, Os11g0623800, Os11g0654100, Os11g0674400, Os12g0199100	22	971	203	23697	0.1084	3.30347e-05	****	0.00122096	**	Os01g0721200, Os03g0324600, Os04g0118800, Os06g0268500, Os06g0698812, Os07g0117300, Os08g0293300, Os08g0508800, Os09g0517100, Os10g0124400, Os10g0134900, Os10g0162854, Os11g0213800, Os11g0227800, Os11g0229400, Os11g0229500, Os11g0249000, Os11g0604900, Os11g0623800, Os11g0654100, Os11g0674400, Os12g0199100	22		0
GO:0016310	phosphorylation	Biological Process	Os01g0113650, Os01g0114700, Os01g0117000, Os01g0117600, Os01g0364100, Os01g0699600, Os01g0742400, Os01g0750600, Os01g0810800, Os01g0885700, Os02g0111600, Os02g0126400, Os02g0156000, Os02g0165100, Os02g0215700, Os02g0231700, Os02g0640500, Os02g0807800, Os02g0821400, Os03g0126800, Os03g0285800, Os03g0407900, Os03g0688300, Os03g0788500, Os04g0155500, Os04g0369066, Os04g0419900, Os04g0584600, Os04g06…	70	971	1056	23697	0.0663	5.2972e-05	****	0.00174808	**	Os01g0113650, Os01g0114700, Os01g0117000, Os01g0117600, Os01g0364100, Os01g0699600, Os01g0742400, Os01g0750600, Os01g0810800, Os01g0885700, Os02g0111600, Os02g0126400, Os02g0156000, Os02g0165100, Os02g0215700, Os02g0231700, Os02g0640500, Os02g0807800, Os02g0821400, Os03g0126800, Os03g0285800, Os03g0407900, Os03g0688300, Os03g0788500, Os04g0155500, Os04g0369066, Os04g0419900, Os04g0584600, Os04g06…	70		0
GO:0031408	oxylipin biosynthetic process	Biological Process	Os01g0370000, Os03g0225900, Os03g0767000, Os04g0447100, Os06g0215600, Os08g0508800, Os08g0509100	7	971	29	23697	0.2414	0.000134191	***	0.00375736	**	Os01g0370000, Os03g0225900, Os03g0767000, Os04g0447100, Os06g0215600, Os08g0508800, Os08g0509100	7		0
GO:0006896	Golgi to vacuole transport	Biological Process	Os02g0559800, Os02g0560200, Os02g0560600, Os02g0561000, Os02g0561400, Os02g0561800, Os04g0611400, Os09g0468300	8	971	42	23697	0.1905	0.000263596	***	0.00716361	**	Os02g0559800, Os02g0560200, Os02g0560600, Os02g0561000, Os02g0561400, Os02g0561800, Os04g0611400, Os09g0468300	8		0
GO:0008152	metabolic process	Biological Process	Os01g0220100, Os01g0268600, Os01g0296200, Os01g0332100, Os01g0713200, Os02g0532900, Os02g0572400, Os03g0351300, Os03g0672900, Os04g0347200, Os04g0412300, Os04g0443300, Os04g0481000, Os04g0604300, Os04g0674800, Os05g0366000, Os05g0375400, Os05g0542800, Os06g0713800, Os06g0726100, Os07g0538000, Os07g0539300, Os08g0237800, Os08g0557900, Os10g0370800, Os10g0416100, Os10g0543400, Os10g0565200, Os11g07…	31	971	385	23697	0.0805	0.000291585	***	0.00769785	**	Os01g0220100, Os01g0268600, Os01g0296200, Os01g0332100, Os01g0713200, Os02g0532900, Os02g0572400, Os03g0351300, Os03g0672900, Os04g0347200, Os04g0412300, Os04g0443300, Os04g0481000, Os04g0604300, Os04g0674800, Os05g0366000, Os05g0375400, Os05g0542800, Os06g0713800, Os06g0726100, Os07g0538000, Os07g0539300, Os08g0237800, Os08g0557900, Os10g0370800, Os10g0416100, Os10g0543400, Os10g0565200, Os11g07…	31		0
GO:0009873	ethylene-activated signaling pathway	Biological Process	Os02g0654700, Os02g0764700, Os03g0860100, Os04g0398000, Os07g0685700, Os08g0474000, Os09g0457900, Os09g0572000, Os12g0168100	9	971	57	23697	0.1579	0.000481067	***	0.0116975	*	Os02g0654700, Os02g0764700, Os03g0860100, Os04g0398000, Os07g0685700, Os08g0474000, Os09g0457900, Os09g0572000, Os12g0168100	9		0
GO:0006817	phosphate ion transport	Biological Process	Os03g0150600, Os03g0150800, Os04g0186400, Os06g0325200, Os10g0444700	5	971	18	23697	0.2778	0.000626948	***	0.0141293	*	Os03g0150600, Os03g0150800, Os04g0186400, Os06g0325200, Os10g0444700	5		0
GO:0005975	carbohydrate metabolic process	Biological Process	Os01g0127900, Os01g0220100, Os01g0268600, Os01g0296200, Os01g0332100, Os01g0713200, Os02g0176900, Os02g0532900, Os03g0201901, Os03g0351300, Os03g0672900, Os03g0808900, Os04g0347200, Os04g0412300, Os04g0443300, Os04g0481000, Os04g0604300, Os04g0674800, Os05g0366000, Os05g0375400, Os05g0438600, Os05g0542800, Os06g0356800, Os06g0713800, Os06g0726100, Os07g0538000, Os07g0539300, Os08g0237800, Os08g05…	37	971	518	23697	0.0714	0.000807879	***	0.01736	*	Os01g0127900, Os01g0220100, Os01g0268600, Os01g0296200, Os01g0332100, Os01g0713200, Os02g0176900, Os02g0532900, Os03g0201901, Os03g0351300, Os03g0672900, Os03g0808900, Os04g0347200, Os04g0412300, Os04g0443300, Os04g0481000, Os04g0604300, Os04g0674800, Os05g0366000, Os05g0375400, Os05g0438600, Os05g0542800, Os06g0356800, Os06g0713800, Os06g0726100, Os07g0538000, Os07g0539300, Os08g0237800, Os08g05…	37		0
GO:0045053	protein retention in Golgi apparatus	Biological Process	Os02g0470600, Os08g0116700, Os12g0594200	3	971	6	23697	0.5	0.00124985	**	0.0256535	*	Os02g0470600, Os08g0116700, Os12g0594200	3		0
GO:0000272	polysaccharide catabolic process	Biological Process	Os01g0220100, Os03g0201901, Os03g0351300, Os03g0672900, Os04g0443300, Os04g0674800, Os06g0726100, Os10g0543400, Os10g0565200	9	971	65	23697	0.1385	0.00127712	**	0.0256535	*	Os01g0220100, Os03g0201901, Os03g0351300, Os03g0672900, Os04g0443300, Os04g0674800, Os06g0726100, Os10g0543400, Os10g0565200	9		0

## Sheet: Top 20  GO categories of downr 
Top 20 GO categories of downregulation DEGs in HP OSH45-OE
GO_ID	GO_Term	GO_Category	IDs	S	TS	B	TB	Rich.Factor	P.value	Sig.Sign.P	Q.value	Sig.Sign.Q	S_Up_IDs	S_Up_Num	S_Down_IDs	S_Down_Num
GO:0009834	plant-type secondary cell wall biogenesis	Biological Process	Os01g0159200, Os01g0668100, Os02g0158500, Os03g0184300, Os05g0123100, Os05g0163300, Os05g0563550, Os05g0563600, Os08g0490600, Os08g0502400, Os09g0422500, Os10g0467800, Os11g0242600	13	681	53	23697	0.2453	2.37792e-09	****	7.23681e-07	****		0	Os01g0159200, Os01g0668100, Os02g0158500, Os03g0184300, Os05g0123100, Os05g0163300, Os05g0563550, Os05g0563600, Os08g0490600, Os08g0502400, Os09g0422500, Os10g0467800, Os11g0242600	13
GO:0006865	amino acid transport	Biological Process	Os01g0878400, Os01g0878700, Os02g0722400, Os03g0244600, Os04g0490900, Os06g0228500, Os07g0100800, Os07g0134000, Os10g0147400, Os11g0169200, Os12g0194900, Os12g0485600	12	681	68	23697	0.1765	4.8128e-07	****	7.32348e-05	****		0	Os01g0878400, Os01g0878700, Os02g0722400, Os03g0244600, Os04g0490900, Os06g0228500, Os07g0100800, Os07g0134000, Os10g0147400, Os11g0169200, Os12g0194900, Os12g0485600	12
GO:0003333	amino acid transmembrane transport	Biological Process	Os01g0878400, Os01g0878700, Os02g0722400, Os03g0244600, Os04g0490900, Os06g0228500, Os07g0100800, Os07g0134000, Os10g0147400, Os11g0169200, Os12g0194900, Os12g0485600	12	681	75	23697	0.16	1.43724e-06	****	0.0001458	***		0	Os01g0878400, Os01g0878700, Os02g0722400, Os03g0244600, Os04g0490900, Os06g0228500, Os07g0100800, Os07g0134000, Os10g0147400, Os11g0169200, Os12g0194900, Os12g0485600	12
GO:0042744	hydrogen peroxide catabolic process	Biological Process	Os01g0205900, Os01g0263000, Os01g0326000, Os02g0115700, Os02g0833900, Os03g0121300, Os03g0234900, Os04g0656800, Os05g0135500, Os05g0499300, Os06g0547100, Os07g0677300, Os08g0532700, Os10g0536700, Os12g0191500	15	681	138	23697	0.1087	1.07199e-05	****	0.000815608	***		0	Os01g0205900, Os01g0263000, Os01g0326000, Os02g0115700, Os02g0833900, Os03g0121300, Os03g0234900, Os04g0656800, Os05g0135500, Os05g0499300, Os06g0547100, Os07g0677300, Os08g0532700, Os10g0536700, Os12g0191500	15
GO:0006809	nitric oxide biosynthetic process	Biological Process	Os02g0770800, Os08g0468100, Os08g0468700	3	681	3	23697	1	2.3632e-05	****	0.0014384	**		0	Os02g0770800, Os08g0468100, Os08g0468700	3
GO:0000288	nuclear-transcribed mRNA catabolic process, deadenylation-dependent decay	Biological Process	Os03g0102300, Os03g0102333, Os03g0102366	3	681	4	23697	0.75	9.24994e-05	****	0.0048401	**		0	Os03g0102300, Os03g0102333, Os03g0102366	3
GO:0009699	phenylpropanoid biosynthetic process	Biological Process	Os01g0155300, Os03g0280750, Os07g0636800, Os07g0637700, Os07g0638500, Os11g0179000, Os11g0180000, Os11g0645400	8	681	51	23697	0.1569	9.54236e-05	****	0.0048401	**		0	Os01g0155300, Os03g0280750, Os07g0636800, Os07g0637700, Os07g0638500, Os11g0179000, Os11g0180000, Os11g0645400	8
GO:0009926	auxin polar transport	Biological Process	Os01g0802700, Os01g0919800, Os09g0546100, Os09g0546200, Os11g0137000, Os11g0169200	6	681	28	23697	0.2143	0.000120914	***	0.00581022	**		0	Os01g0802700, Os01g0919800, Os09g0546100, Os09g0546200, Os11g0137000, Os11g0169200	6
GO:0022900	electron transport chain	Biological Process	Os01g0281600, Os01g0786500, Os02g0653200, Os03g0115000, Os03g0602300, Os04g0545400, Os06g0218600, Os07g0105000, Os07g0112700, Os07g0489800, Os12g0454600	11	681	99	23697	0.1111	0.00012963	***	0.00591762	**		0	Os01g0281600, Os01g0786500, Os02g0653200, Os03g0115000, Os03g0602300, Os04g0545400, Os06g0218600, Os07g0105000, Os07g0112700, Os07g0489800, Os12g0454600	11
GO:0042128	nitrate assimilation	Biological Process	Os01g0357100, Os02g0770800, Os08g0468100, Os08g0468700	4	681	12	23697	0.3333	0.000278372	***	0.0101661	*		0	Os01g0357100, Os02g0770800, Os08g0468100, Os08g0468700	4
GO:0055114	obsolete oxidation-reduction process	Biological Process	Os01g0631200, Os02g0323600, Os03g0602300, Os03g0658800, Os04g0469800, Os04g0495400, Os04g0532400, Os05g0556400, Os05g0565100, Os09g0500900, Os12g0139300	11	681	111	23697	0.0991	0.000357031	***	0.0125373	*		0	Os01g0631200, Os02g0323600, Os03g0602300, Os03g0658800, Os04g0469800, Os04g0495400, Os04g0532400, Os05g0556400, Os05g0565100, Os09g0500900, Os12g0139300	11
GO:0071555	cell wall organization	Biological Process	Os01g0312800, Os01g0618900, Os01g0636500, Os02g0256100, Os02g0658600, Os02g0781000, Os03g0102500, Os04g0631200, Os05g0123100, Os05g0212300, Os05g0578600, Os05g0587000, Os06g0230100, Os06g0256900, Os07g0691200, Os08g0114200, Os09g0422500, Os10g0467800	18	681	252	23697	0.0714	0.000389957	***	0.0131863	*		0	Os01g0312800, Os01g0618900, Os01g0636500, Os02g0256100, Os02g0658600, Os02g0781000, Os03g0102500, Os04g0631200, Os05g0123100, Os05g0212300, Os05g0578600, Os05g0587000, Os06g0230100, Os06g0256900, Os07g0691200, Os08g0114200, Os09g0422500, Os10g0467800	18
GO:0098869	cellular oxidant detoxification	Biological Process	Os01g0205900, Os01g0263000, Os01g0326000, Os02g0115700, Os02g0833900, Os03g0121300, Os03g0234900, Os04g0656800, Os05g0135500, Os05g0499300, Os06g0547100, Os07g0677300, Os08g0532700, Os10g0536700, Os12g0191500	15	681	193	23697	0.0777	0.000486082	***	0.0153032	*		0	Os01g0205900, Os01g0263000, Os01g0326000, Os02g0115700, Os02g0833900, Os03g0121300, Os03g0234900, Os04g0656800, Os05g0135500, Os05g0499300, Os06g0547100, Os07g0677300, Os08g0532700, Os10g0536700, Os12g0191500	15
GO:0045930	negative regulation of mitotic cell cycle	Biological Process	Os03g0433200, Os07g0586900	2	681	2	23697	1	0.000824684	***	0.0235293	*		0	Os03g0433200, Os07g0586900	2
GO:0006979	response to oxidative stress	Biological Process	Os01g0205900, Os01g0263000, Os01g0326000, Os02g0115700, Os02g0833900, Os03g0121300, Os03g0234900, Os04g0656800, Os05g0135500, Os05g0499300, Os06g0547100, Os07g0677300, Os08g0532700, Os10g0536700, Os12g0191500	15	681	207	23697	0.0725	0.00100095	**	0.0268784	*		0	Os01g0205900, Os01g0263000, Os01g0326000, Os02g0115700, Os02g0833900, Os03g0121300, Os03g0234900, Os04g0656800, Os05g0135500, Os05g0499300, Os06g0547100, Os07g0677300, Os08g0532700, Os10g0536700, Os12g0191500	15
GO:0005975	carbohydrate metabolic process	Biological Process	Os01g0296700, Os01g0312800, Os01g0618900, Os01g0636500, Os02g0256100, Os02g0781000, Os03g0165400, Os03g0221500, Os03g0267300, Os04g0631200, Os04g0640700, Os05g0123100, Os05g0212300, Os05g0578600, Os05g0587000, Os06g0131500, Os06g0256900, Os07g0197100, Os07g0529700, Os07g0577300, Os08g0114200, Os09g0395600, Os09g0533200, Os10g0117000, Os10g0160100, Os10g0347000, Os11g0134100, Os11g0462100	28	681	518	23697	0.0541	0.00113958	**	0.0293079	*		0	Os01g0296700, Os01g0312800, Os01g0618900, Os01g0636500, Os02g0256100, Os02g0781000, Os03g0165400, Os03g0221500, Os03g0267300, Os04g0631200, Os04g0640700, Os05g0123100, Os05g0212300, Os05g0578600, Os05g0587000, Os06g0131500, Os06g0256900, Os07g0197100, Os07g0529700, Os07g0577300, Os08g0114200, Os09g0395600, Os09g0533200, Os10g0117000, Os10g0160100, Os10g0347000, Os11g0134100, Os11g0462100	28
GO:0019953	sexual reproduction	Biological Process	Os02g0639500, Os02g0658600, Os03g0102500, Os03g0645000	4	681	18	23697	0.2222	0.00150004	**	0.0334032	*		0	Os02g0639500, Os02g0658600, Os03g0102500, Os03g0645000	4
GO:1990937	xylan acetylation	Biological Process	Os03g0291800, Os03g0817800, Os11g0107000, Os12g0106300	4	681	18	23697	0.2222	0.00150004	**	0.0334032	*		0	Os03g0291800, Os03g0817800, Os11g0107000, Os12g0106300	4
GO:0010088	phloem development	Biological Process	Os01g0927500, Os05g0595800	2	681	3	23697	0.6667	0.00242679	**	0.0481641	*		0	Os01g0927500, Os05g0595800	2
GO:0009647	skotomorphogenesis	Biological Process	Os03g0602300, Os04g0469800	2	681	3	23697	0.6667	0.00242679	**	0.0481641	*		0	Os03g0602300, Os04g0469800	2
