# Supplementary material for: OSH45, a homeobox transcription factor, coordinates low-phosphate adaptation in rice
Source: Front Plant Sci. 2025 Aug 28;16:1654599. doi: 10.3389/fpls.2025.1654599 (PMC12423420; doi:10.3389/fpls.2025.1654599)
Supplement: Supplementary file 6 [file Table5.xlsx]

## Sheet: Sheet 1
Dataset S5. FPKM values of phosphorus-related genes in OSH45-OE compared to wild type
gene_name	FPKM.HP_OSH45-OE_R1	FPKM.HP_OSH45-OE_R2	FPKM.HP_OSH45-OE_R3	FPKM.HP_NIP_R1	FPKM.HP_NIP_R2	FPKM.HP_NIP_R3
SQD2.2	8.25844	8.17586	8.33568	7.29563	8.73018	7.89059
OsPT21	2.14894	2.38618	2.00249	1.48781	2.227	1.37815
PT11	0	0.243287	0	0	0	0
OsPAP10a	49.0494	46.8009	41.9104	34.0463	42.7901	48.918
OsSPX2	0.126549	0.0773617	0.0973328	2.54636	2.87193	1.29978
OsPT14	4.2691	3.78238	2.6933	3.28608	2.24506	2.26055
OsSPX-MFS2	5.72233	7.30872	7.31143	7.69495	10.5929	14.9151
OsPT15	45.5354	43.4149	50.8601	54.763	64.9963	58.595
OsPT7	0.0427657	0	0	0	0	0
OsIPS1	0	0.160975	0.256431	0.611965	1.85859	2.89148
OsPT12	0	0	0	0	0	0
PT1	115.353	118.879	85.7427	67.1583	44.9301	25.8884
PT2	66.5742	64.4463	25.9674	9.70665	5.01744	0.260356
OsPT16	8.50246	9.16678	9.66935	9.74945	9.4421	11.3251
OsSPX5	0.673847	0.488805	0.596775	0.629871	0.524402	0.618771
OsNLA2	43.7933	45.9154	38.751	34.4954	42.8813	64.3967
OsSPX4	11.7692	13.6559	14.1295	11.607	11.1146	9.02325
OsPT5	0.036347	0.0808352	0.0536575	0.0231341	0.0365892	0.0539598
PT4	112.936	107.538	57.7149	37.1049	20.0257	7.23941
OsPT13	0.217521	0.272194	0.180197	0.202997	0.0257743	0.0183905
SIZ1	84.6237	84.0319	75.3055	59.363	63.9444	58.4257
OsPT17	8.29313	7.70309	10.7939	11.6659	14.9375	18.1664
OsPT23	16.5634	17.238	17.4827	16.0138	18.1738	15.5923
OsSPX-MFS3	43.7846	48.6058	43.3196	34.1691	38.3137	36.073
OsPT18	40.9974	40.1149	42.6015	43.0752	54.9907	47.2103
PT9	0	0.0277307	0.031749	0.0557758	0	0.0668354
PT10	1.301	1.81221	1.03132	0	0	0
OsSPX1	127.043	140.88	185.844	264.42	259.174	308.77
SQD2.1	9.07619	8.0823	10.2143	10.0703	11.0462	14.4933
PHF1	173.231	161.3	145.627	138.109	130.904	124.469
OsSPX6	8.01804	7.93842	7.22983	7.1462	6.31917	6.93038
OsNLA1	13.5279	17.2507	14.6693	10.2243	11.9304	15.3418
PT6	0.500766	0.296867	0.20657	0.452671	0.509198	0.336396
OsPT19	25.8172	28.9991	20.3778	11.3131	9.89303	4.35483
OsSPX-MFS4	1.12812	1.14526	0.513343	0.141724	0.261043	0.174749
OsPT24	70.5882	57.3345	72.183	77.7161	73.3996	80.0787
OsSPX3	0	0	0.0979948	0.255815	0	0.0967438
OsPT3	0	0.13219	0.199035	0.0792845	0.193553	0
PT8	515.285	594.996	354.51	226.147	152.384	60.0126
OsPT25	5.47674	4.46761	6.14763	6.27788	6.4784	5.90266
OsPAP21b	7.0602	9.57216	3.48933	1.39055	0.546695	0.0624636
OsPT26	17.7763	20.538	21.9378	24.8482	29.2272	28.7739
OsPAP1d	1.19052	1.06051	1.12909	1.74967	1.2356	2.32735
OsPAP10c	340.728	320.24	246.101	231.414	193.433	122.977
